# Supplementary material for: Synapse integrity and function: Dependence on protein synthesis and identification of potential failure points
Source: Front Mol Neurosci. 2022 Dec 13;15:1038614. doi: 10.3389/fnmol.2022.1038614 (PMC9792512; doi:10.3389/fnmol.2022.1038614)
Supplement: Supplementary file 1 [file Table_1.XLSX]

## Sheet: 2h vs. 0h
Gene name	Log2(fold change) 2h vs. 0h	-Log10(p value) 2h vs. 0h	Protein names	Biologically Significant p = 0.05?	Biologically Significant p = 0.01?
Itm2c	-1.60952	3.16791	Integral membrane protein 2C;CT-BRI3	+	+
Cst3	-1.34165	2.22049	Cystatin-C	+	+
Sparcl1	-1.11546	2.21225	SPARC-like protein 1	+	+
Sparc	-1.05302	2.77395	SPARC	+	+
Apoe	-1.25605	1.68422	Apolipoprotein E	+
C1qb	-1.15365	1.85092	Complement C1q subcomponent subunit B	+
App	-0.795747	1.62078	Amyloid beta A4 protein;N-APP;Soluble APP-alpha;Soluble APP-beta;C99;Beta-amyloid protein 42;Beta-amyloid protein 40;C83;P3(42);P3(40);C80;Gamma-secretase C-terminal fragment 59;Gamma-secretase C-terminal fragment 57;Gamma-secretase C-terminal fragment 50;C31	+
Cpe	-0.743035	1.83099	Carboxypeptidase E	+
Zwint	-0.623855	1.59796	ZW10 interactor	+
Pla2g7	-0.599831	1.38667	Platelet-activating factor acetylhydrolase	+
Mrpl47	0.506986	1.88056	Mitochondrial ribosomal protein L47	+
Cnot3	0.58319	1.40173	CCR4-NOT transcription complex, subunit 3	+
Nfu1	0.613165	1.59546	Histone cell cycle regulation defective interacting protein 5 (Predicted), isoform CRA_a	+
Hacd3	-11.8967	0.454974	Very-long-chain (3R)-3-hydroxyacyl-CoA dehydratase
Psmd12	-3.54988	0.465839	Proteasome (Prosome, macropain) 26S subunit, non-ATPase, 12
Arhgap23	-2.07937	0.730067	Rho GTPase-activating protein 23
Qki	-1.93277	0.444908	Protein quaking
Heatr1	-1.54869	0.469977	HEAT repeat-containing protein 1
Irgq	-1.54147	0.525043	Immunity-related GTPase Q
C1qc	-1.481	1.18221	Complement C1q subcomponent subunit C
Ptpn12	-1.37147	0.772533	Tyrosine-protein phosphatase
Hmgcs1	-1.27167	0.397699	Hydroxymethylglutaryl-CoA synthase, cytoplasmic
Trip11	-1.25015	0.507993	Thyroid hormone receptor interactor 11
Sacs	-1.24707	0.375831	Sacsin molecular chaperone
Rpsa	-1.19068	0.552396	40S ribosomal protein SA
Ppp1r10	-1.18541	0.70897	Serine/threonine-protein phosphatase 1 regulatory subunit 10
Chp1	-1.14265	0.746679	Calcineurin B homologous protein 1
Sik3	-1.09217	0.292984	SIK family kinase 3
Eif2s3	-1.05004	0.389213	Eukaryotic translation initiation factor 2 subunit 3
Ints1	-1.01561	0.458383	Integrator complex subunit 1-like
Dsp	-0.985437	0.662919	Desmoplakin
Rgd1311345	-0.976279	0.356852	Queuosine salvage protein
Cog5	-0.935772	0.29035	Component of oligomeric golgi complex 5
A2m	-0.92894	1.26776	Alpha-2-macroglobulin
Scaper	-0.925896	0.345552	S-phase cyclin A-associated protein in the ER
Appl2	-0.903564	0.430342	Adaptor protein, phosphotyrosine interaction, PH domain and leucine zipper containing 2
Camkv	-0.894658	0.406758	CaM kinase-like vesicle-associated protein
Pex5	-0.894029	0.297413	Peroxisomal targeting signal 1 receptor
Gtf3c1	-0.858497	0.285533	General transcription factor 3C polypeptide 1
Cdc42bpa	-0.85521	0.65592	Serine/threonine-protein kinase MRCK alpha
Lsm7	-0.829598	0.441712	LSM7 homolog, U6 small nuclear RNA and mRNA degradation-associated
Agtpbp1	-0.827469	0.511929	ATP/GTP-binding protein 1
Anxa3	-0.826402	0.588044	Annexin A3
Sos1	-0.819637	0.312473	SOS Ras/Rac guanine nucleotide exchange factor 1
Cnn1	-0.772191	0.351632	Calponin-1
Nefm	-0.769936	0.308107	Neurofilament medium polypeptide
Daam1	-0.766323	0.583239	Dishevelled associated activator of morphogenesis 1 (Predicted)
Aldh2	-0.761515	0.449324	Aldehyde dehydrogenase, mitochondrial
Siglec1	-0.761436	0.217055	Sialic acid-binding Ig-like lectin 1
Slc4a1ap	-0.757442	0.467931	Solute carrier family 4 member 1 adaptor protein
Vps41	-0.741765	0.484713	Vacuolar protein sorting-associated protein 41 homolog
Kif21a	-0.738918	0.497411	Kinesin family member 21A
Pgpep1	-0.737423	0.431521	Pyroglutamyl-peptidase 1
Robo2	-0.722983	0.558876	Roundabout guidance receptor 2
Atp6v1e1	-0.706609	0.442442	V-type proton ATPase subunit E 1
Arhgef1	-0.700494	0.368751	Rho guanine nucleotide exchange factor 1
Lonp2	-0.697954	0.55946	Lon protease homolog 2, peroxisomal
Rsf1	-0.674513	0.378346	Remodeling and spacing factor 1
Oat	-0.636394	0.576755	Ornithine aminotransferase, mitochondrial
Hnrnph3	-0.630285	0.394431	Heterogeneous nuclear ribonucleoprotein H3 (2H9) (Predicted), isoform CRA_c
Herc1	-0.626842	0.192129	HECT and RLD domain-containing E3 ubiquitin protein ligase family member 1
Mios	-0.612683	0.354873	Meiosis regulator for oocyte development
Epb41l1	-0.598164	0.604792	Band 4.1-like protein 1
Lsm4	-0.596889	0.369652	LSM4 homolog, U6 small nuclear RNA and mRNA degradation-associated
Agap2	-0.594342	0.511618	Arf-GAP with GTPase, ANK repeat and PH domain-containing protein 2
Arhgef11	-0.592279	0.925224	Rho guanine nucleotide exchange factor 11
Rnf181	-0.580961	0.188259	E3 ubiquitin-protein ligase RNF181
Ahnak2	-0.573	0.576726	Uncharacterized protein
Pdcd4	-0.571692	1.12152	Programmed cell death protein 4
Rab4b	-0.566705	0.655425	Ras-related protein Rab-4B
Soga3	-0.565661	0.508085	SOGA family member 3
Wdr44	-0.563529	0.432805	WD repeat-containing protein 44
Phkb	-0.559372	1.00136	Phosphorylase b kinase regulatory subunit
Cd180	-0.558297	0.917325	CD180 antigen (Predicted), isoform CRA_a
Adck4	-0.523115	0.32933	AarF domain-containing protein kinase 4
Pdgfrb	-0.521715	0.430654	Platelet-derived growth factor receptor beta
Phf2	-0.518882	0.573694	PHD finger protein 2
Nudt1	-0.511484	0.352052	7,8-dihydro-8-oxoguanine triphosphatase
Inpp4a	-0.511196	1.25647	Type I inositol 3,4-bisphosphate 4-phosphatase
Rab8a	-0.507668	0.667266	Ras-related protein Rab-8A
Pafah1b2	-0.506895	0.480225	Platelet-activating factor acetylhydrolase IB subunit beta
Psd3	-0.504594	0.354826	Pleckstrin and Sec7 domain-containing 3
Pla2g16	-0.501448	0.518243	HRAS-like suppressor 3
Ncam1	-0.498163	0.647077	Neural cell adhesion molecule 1
Dchs1	-0.493559	0.518215	Protocadherin-16
Kpna2	-0.481936	0.602092	Importin subunit alpha
Mlf2	-0.476818	0.479551	Myeloid leukemia factor 2
Pacsin1	-0.476161	0.662441	Protein kinase C and casein kinase substrate in neurons protein 1
Pcm1	-0.474986	0.650597	Pericentriolar material 1
Chd3	-0.473514	1.51079	Chromodomain helicase DNA-binding protein 3
Cdh4	-0.469719	1.12632	Cadherin-4
Rabac1	-0.469074	0.59781	Prenylated Rab acceptor protein 1
Calcoco1	-0.463646	0.928257	Calcium-binding and coiled-coil domain-containing protein 1
Synm	-0.463306	0.346341	RCG24674, isoform CRA_b
Lgals3bp	-0.463058	0.985973	Galectin-3-binding protein
Igsf1	-0.462106	0.914446	Immunoglobulin superfamily member 1
Ykt6	-0.457873	0.387436	Synaptobrevin homolog YKT6
Arhgef40	-0.455869	0.585581	Rho guanine nucleotide exchange factor 40
Tfip11	-0.455243	0.328138	Tuftelin-interacting protein 11
Kidins220	-0.454871	0.53901	Kinase D-interacting substrate of 220 kDa
Ncan	-0.453387	0.641816	Neurocan core protein;150 kDa adult core glycoprotein
Rftn2	-0.451842	0.46515	Raftlin family member 2
Tbc1d10b	-0.449517	0.711266	TBC1 domain family, member 10b
Smarca2	-0.448987	1.9304	SWI/SNF-related, matrix-associated, actin-dependent regulator of chromatin, subfamily a, member 2
Atp2c1	-0.447725	0.685095	Calcium-transporting ATPase type 2C member 1
Pgm2l1	-0.445123	0.426554	Phosphoglucomutase 2-like 1
Arhgdib	-0.434797	0.321072	Rho GDP dissociation inhibitor beta
Dclk2	-0.433228	0.649596	Serine/threonine-protein kinase DCLK2
Maged2	-0.429653	1.75076	Melanoma-associated antigen D1
Esyt1	-0.428674	0.476234	Extended synaptotagmin-1
Igfbp5	-0.427408	0.383366	Insulin-like growth factor-binding protein 5
Lman1	-0.424966	0.42526	Protein ERGIC-53
Adam17	-0.424001	0.378798	Disintegrin and metalloproteinase domain-containing protein 17
Tmbim6	-0.421779	0.50128	Bax inhibitor 1
Gmfg	-0.421292	0.351173	Glia maturation factor gamma
Bcar1	-0.420849	0.434304	Breast cancer anti-estrogen resistance protein 1
Mtx1	-0.418686	1.93573	Metaxin 1
Fcer1g	-0.41298	0.367488	High affinity immunoglobulin epsilon receptor subunit gamma
Hk2	-0.412963	1.06581	Hexokinase-2
Exoc4	-0.411484	0.696939	Exocyst complex component 4
Bgn	-0.410713	0.801943	Biglycan
Hcls1	-0.410487	0.370624	Hematopoietic cell-specific LYN substrate 1
Fcrl2	-0.407912	0.198194	Fc receptor-like 2
Pbxip1	-0.407812	0.716763	Pre-B-cell leukemia transcription factor-interacting protein 1
Mlc1	-0.405099	0.880451	Megalencephalic leukoencephalopathy with subcortical cysts 1
Acaa1a	-0.404004	0.853017	3-ketoacyl-CoA thiolase A, peroxisomal;3-ketoacyl-CoA thiolase B, peroxisomal
Cpne3	-0.403918	0.454088	Copine 3
Fmnl2	-0.403593	0.501956	Formin-like 2
Fads1	-0.403351	0.781872	Fatty acid desaturase 1
Pccb	-0.403202	0.540711	Propionyl-CoA carboxylase beta chain, mitochondrial
Ptk7	-0.399694	0.846083	Protein tyrosine kinase 7
Fxr1	-0.396025	0.49772	Fragile X mental retardation syndrome-related protein 1
Oplah	-0.39206	0.478741	5-oxoprolinase
Nrbp1	-0.391621	0.19689	Nuclear receptor binding protein
Slc2a3	-0.389	0.213433	Solute carrier family 2, facilitated glucose transporter member 3
Dmxl2	-0.38478	0.700223	Dmx-like 2
Nudt16l1	-0.384575	0.577522	Nudix hydrolase 16-like 1
Cd38	-0.379542	0.237678	ADP-ribosyl cyclase/cyclic ADP-ribose hydrolase 1
Clu	-0.376393	0.893107	Clusterin;Clusterin beta chain;Clusterin alpha chain
Naa25	-0.376334	0.646677	N-alpha-acetyltransferase 25, NatB auxiliary subunit
Gmpr	-0.371552	0.653904	GMP reductase 1
Tecr	-0.370188	0.548656	Very-long-chain enoyl-CoA reductase
Fsip2	-0.36913	0.366962	Fibrous sheath-interacting protein 2
Trap1	-0.368651	0.517389	Heat shock protein 75 kDa, mitochondrial
Aida	-0.367646	0.510026	Axin interactor, dorsalization-associated
Faf1	-0.366386	0.895227	FAS-associated factor 1
Gpr37l1	-0.365589	1.34002	Prosaposin receptor GPR37L1
Ckmt1	-0.365148	0.350705	Creatine kinase U-type, mitochondrial
Glyr1	-0.364634	0.56974	Putative oxidoreductase GLYR1
Rtn3	-0.364377	0.279753	Reticulon-3
Uap1l1	-0.363294	0.295861	UDP-N-acetylglucosamine pyrophosphorylase 1-like 1
Cryab	-0.35961	0.63616	Alpha-crystallin B chain
Exosc10	-0.358682	1.31364	Exosome component 10
Sqstm1	-0.357205	0.848265	Sequestosome-1
Pdlim1	-0.356804	0.322819	PDZ and LIM domain protein 1
Scly	-0.353592	0.0751891	Selenocysteine lyase
Tsc2	-0.350997	1.23	Tuberin
Rock1	-0.349278	0.474163	Rho-associated protein kinase 1
Cnn2	-0.349273	0.513577	Calponin (Fragment)
Nfib	-0.348693	0.628501	Nuclear factor 1
Prkcg	-0.347484	0.196128	Protein kinase C gamma type
Aif1	-0.346534	0.333621	Allograft inflammatory factor 1
Ctps1	-0.343047	0.284486	CTP synthase
Aqr	-0.342376	1.03185	RNA helicase aquarius
Rtcd1	-0.339161	0.348019	RNA 3-terminal phosphate cyclase
Plxna1	-0.335886	0.555575	Plexin A1
Shtn1	-0.335324	0.728809	Shootin-1
Hectd1	-0.335073	0.458766	HECT domain E3 ubiquitin protein ligase 1
Slc27a3	-0.332928	0.349729	Solute carrier family 27 (Fatty acid transporter), member 3 (Predicted)
Nipsnap3b	-0.331505	1.21637	Nipsnap homolog 3A (C. elegans)
Nav1	-0.329862	0.552631	Neuron navigator 1
Trim28	-0.329794	0.48473	Transcription intermediary factor 1-beta
Nsf	-0.328708	0.470984	Vesicle-fusing ATPase
Tenm4	-0.323759	0.832312	Teneurin transmembrane protein 4
Naaa	-0.323414	0.414065	N-acylethanolamine-hydrolyzing acid amidase;N-acylethanolamine-hydrolyzing acid amidase subunit alpha;N-acylethanolamine-hydrolyzing acid amidase subunit beta
Eno2	-0.323274	0.600229	Gamma-enolase
Psap	-0.321816	0.620107	Sulfated glycoprotein 1
Supv3l1	-0.321054	0.0578048	ATP-dependent RNA helicase SUPV3L1, mitochondrial
Eif2b3	-0.319317	0.419491	Translation initiation factor eIF-2B subunit gamma
Lin7c	-0.318241	0.697072	Protein lin-7 homolog C
Syngr1	-0.31577	0.389152	Synaptogyrin-1
Srgap1	-0.315176	0.312125	SLIT-ROBO Rho GTPase-activating protein 1
Aqp4	-0.314656	0.433502	Aquaporin-4
Ciapin1	-0.313381	0.672476	Anamorsin
Cpne6	-0.311815	0.64495	Copine 8
Commd9	-0.3117	0.297355	COMM domain containing 9, isoform CRA_a
Pmm1	-0.311695	0.251592	Phosphomannomutase
Hpgds	-0.311647	0.190729	Hematopoietic prostaglandin D synthase
Uap1	-0.311177	0.0870662	UDP-N-acetylglucosamine pyrophosphorylase 1
Asmtl	-0.310757	0.378184	Acetylserotonin O-methyltransferase-like
Atp2b2	-0.308907	0.527921	Plasma membrane calcium-transporting ATPase 2
Tnc	-0.30832	0.884384	Tenascin C
Dera	-0.307181	0.291512	Deoxyribose-phosphate aldolase
Myadm	-0.306541	0.711835	Myeloid-associated differentiation marker
Homer1	-0.304306	0.27119	Homer protein homolog 1
Abcb7	-0.302078	0.373552	ATP-binding cassette sub-family B member 7, mitochondrial
Mat2a	-0.30136	0.493422	S-adenosylmethionine synthase isoform type-2
Scaf8	-0.301005	0.470786	SR-related and CTD-associated factor 8
Iscu	-0.29927	0.602645	Iron-sulfur cluster assembly enzyme
B2m	-0.299008	1.07881	Beta-2-microglobulin
Cmas	-0.295952	0.479449	N-acylneuraminate cytidylyltransferase
Prnp	-0.29305	0.57324	Major prion protein
Igdcc4	-0.292367	0.574431	Immunoglobulin superfamily, DCC subclass, member 4
Rt1-a2	-0.290436	0.788747	RT1 class I, A2
Cntn1	-0.289705	0.35025	Contactin-1
Hdhd3	-0.288949	0.152587	Haloacid dehalogenase-like hydrolase domain-containing 3
Hbs1l	-0.288859	0.495187	HBS1-like protein
Fau	-0.287001	0.388916	Ubiquitin-like protein FUBI
Ptpn23	-0.285701	0.979173	Tyrosine-protein phosphatase non-receptor type 23
Mid1ip1	-0.28508	1.2318	Mid1-interacting protein 1
Actbl2	-0.284984	0.471237	Actin, beta-like 2
Scfd2	-0.282799	0.434793	Sec1 family domain-containing 2
Dctn2	-0.282781	0.612478	Dynactin subunit 2
Bsn	-0.281774	0.209912	Protein bassoon
Emr1	-0.281444	0.166462	EGF-like module-containing mucin-like hormone receptor-like 1
Khdrbs1	-0.281058	0.534969	KH domain-containing, RNA-binding, signal transduction-associated protein 1
Rasa3	-0.277788	0.42016	Ras GTPase-activating protein 3
Hdgfrp2	-0.277624	0.341248	Hepatoma-derived growth factor-related protein 2
Vapa	-0.276649	0.396282	Vesicle-associated membrane protein-associated protein A
Opcml	-0.274531	0.253646	Opioid-binding protein/cell adhesion molecule
Elac2	-0.274395	0.571581	Zinc phosphodiesterase ELAC protein 2
Dennd5a	-0.273189	0.494227	DENN domain-containing protein 5A
Slc1a2	-0.273115	0.492582	Excitatory amino acid transporter 2
Nudt4	-0.272233	0.374459	Diphosphoinositol polyphosphate phosphohydrolase 2
Cadm2	-0.271259	0.256751	Cell adhesion molecule 2
Arfgef1	-0.269774	0.531439	Brefeldin A-inhibited guanine nucleotide-exchange protein 1
Otulin	-0.268008	0.596991	LOC64038 protein
Pon2	-0.267589	0.527444	Serum paraoxonase/arylesterase 2
Dnajb11	-0.265796	0.914908	DnaJ homolog subfamily B member 11
Fads2	-0.26562	0.350849	Fatty acid desaturase 2
Clip2	-0.264324	0.399892	CAP-Gly domain-containing linker protein 2
Gsdmd	-0.263775	0.630184	Gasdermin D
Palld	-0.262659	0.244006	Palladin
Tnik	-0.26231	0.529077	TRAF2 and NCK-interacting kinase
Lman2l	-0.259767	0.413403	Lectin, mannose-binding 2-like (Predicted), isoform CRA_c
Wdr91	-0.259707	0.64293	WD repeat-containing protein 91
Ehd4	-0.259172	0.216933	EH-domain-containing 4
Parp10	-0.258983	0.276761	Poly [ADP-ribose] polymerase
Nisch	-0.258292	0.64023	Nischarin
Nrxn3	-0.258086	0.265855	Neurexin-3
Rbm26	-0.256757	0.204919	RNA-binding motif protein 26
Glb1	-0.256661	0.762649	Beta-galactosidase
Scgn	-0.256612	0.856753	Secretagogin
Scamp5	-0.255933	0.563978	Secretory carrier-associated membrane protein 5
Crtc1	-0.255907	0.182738	CREB-regulated transcription coactivator 1
Myo1b	-0.254831	0.332297	Unconventional myosin-Ib
Snap25	-0.254073	0.202149	Synaptosomal-associated protein 25;Synaptosomal-associated protein
Ncs1	-0.253407	0.289103	Neuronal calcium sensor 1
Gys1	-0.252348	0.673469	Glycogen [starch] synthase, muscle
Wfs1	-0.251498	0.278203	Wolfram syndrome 1 homolog (Human)
Myh11	-0.251274	0.508871	Myosin-11
Trappc8	-0.250199	0.320516	Similar to TRS85 homolog (Predicted)
Ahctf1	-0.250135	0.651823	AT hook-containing transcription factor 1
Limch1	-0.250038	0.334984	LIM and calponin homology domains 1
Ncor2	-0.249865	0.804253	Nuclear receptor co-repressor 2
Kif21b	-0.247631	0.833654	Kinesin-like protein KIF21B
Mprip	-0.247109	0.519827	Myosin phosphatase Rho-interacting protein
Sptbn2	-0.246543	0.309556	Spectrin beta chain, non-erythrocytic 2
Anxa5	-0.246298	0.388758	Annexin A5
Bcan	-0.245973	0.554203	Brevican core protein
L1cam	-0.245358	0.187126	Neural cell adhesion molecule L1
Abhd14b	-0.245216	0.489855	Alpha/beta hydrolase domain-containing protein 14B
Dctn4	-0.242435	0.450899	Dynactin subunit 4
Atg5	-0.241598	0.205049	Autophagy protein 5
Dpysl4	-0.241511	0.335466	Dihydropyrimidinase-related protein 4
Rnaset2	-0.240305	0.243036	RCG44970
Polr2a	-0.239352	1.80248	DNA-directed RNA polymerase
Cdc42bpb	-0.238691	0.471538	Serine/threonine-protein kinase MRCK beta
Ece1	-0.237905	0.153953	Endothelin-converting enzyme 1
Papola	-0.237745	0.562374	Poly (A) polymerase alpha
Arl6ip1	-0.237275	0.426739	ADP-ribosylation factor-like 6 interacting protein 1
Ccdc124	-0.236723	0.342696	Coiled-coil domain-containing 124
Camk2a	-0.235319	0.218157	Calcium/calmodulin-dependent protein kinase type II subunit alpha
Cep170	-0.235242	0.781301	Centrosomal protein of 170 kDa-like
Oasl2	-0.233155	0.0960197	2-5-oligoadenylate synthase-like protein 2
Ptk2b	-0.231898	0.906432	Protein-tyrosine kinase 2-beta
Prpf31	-0.231821	0.266497	PRP31 pre-mRNA processing factor 31 homolog (Yeast) (Predicted)
Usp11	-0.231247	0.72766	Ubiquitin carboxyl-terminal hydrolase
Gpr56	-0.230879	0.545511	G-protein coupled receptor 56;GPR56 N-terminal fragment;GPR56 C-terminal fragment
Megf10	-0.230699	0.173524	Multiple EGF-like domains 10
Tuba4a	-0.229883	0.360778	Tubulin alpha-4A chain
Hax1	-0.229682	0.476477	HCLS1-associated protein X-1
Tmtc3	-0.229424	0.3776	Transmembrane and tetratricopeptide repeat containing 3 (Predicted), isoform CRA_a
Selenbp1	-0.228925	0.527554	Selenium-binding protein 1
Ifi47	-0.22842	0.172217	Interferon gamma-inducible protein 47
Rab3c	-0.225859	0.199298	Ras-related protein Rab-3C
Psmb10	-0.225812	0.617952	Proteasome subunit beta type-10
Cd68	-0.225612	0.153005	Cd68 molecule
Lima1	-0.225247	0.307217	Epithelial protein lost in neoplasm
Psme2	-0.224796	0.492378	Proteasome activator complex subunit 2
Ptprd	-0.223937	0.386842	Protein tyrosine phosphatase, receptor type, D
Emc2	-0.22309	0.329701	ER membrane protein complex subunit 2
Aox1	-0.222936	0.466756	Aldehyde oxidase 1
Osbpl1a	-0.222581	0.423859	Oxysterol-binding protein
Ehd3	-0.22247	0.404208	EH domain-containing protein 3
Twf2	-0.222344	0.772874	Protein tyrosine kinase 9-like (A6-related protein) (Predicted), isoform CRA_b
Snap29	-0.221834	0.120533	Synaptosomal-associated protein 29
Ptgfrn	-0.221063	0.517121	Prostaglandin F2 receptor negative regulator
Cth	-0.220208	0.16402	Cystathionine gamma-lyase
Mtmr2	-0.220081	0.225218	Myotubularin related protein 2 (Predicted), isoform CRA_b
S100a16	-0.218412	0.388801	S100 calcium binding protein A16 (Predicted), isoform CRA_a
Cyp7b1	-0.218117	0.236204	25-hydroxycholesterol 7-alpha-hydroxylase
Pml	-0.217677	0.784987	Promyelocytic leukemia
Camsap3	-0.215505	0.249037	Calmodulin-regulated spectrin-associated protein family, member 3
Tpm1	-0.215266	0.566689	Tropomyosin alpha-1 chain
Snca	-0.214707	0.176816	Alpha-synuclein
Relch	-0.214499	0.108648	Similar to RIKEN cDNA 2310035C23
Map7d1	-0.214474	0.489635	MAP7 domain-containing 1
Dtna	-0.214262	0.325326	Dystrobrevin
Kif1a	-0.214204	0.794004	Kinesin family member 1A
Armc9	-0.213295	0.370585	LisH domain-containing protein ARMC9
Ptprf	-0.213261	2.15471	RCG50226, isoform CRA_a
Atp6v1f	-0.211978	0.695739	V-type proton ATPase subunit F
Camk1d	-0.211441	0.27361	Calcium/calmodulin-dependent protein kinase type 1
Npc2	-0.2114	0.53712	NPC intracellular cholesterol transporter 2
Cul4a	-0.211373	0.710202	Cullin 4A
Ube2l6	-0.210547	0.240404	Ubiquitin/ISG15-conjugating enzyme E2 L6
Pacsin2	-0.21052	0.330011	Protein kinase C and casein kinase substrate in neurons 2 protein
Uba6	-0.209592	0.626341	Similar to RIKEN cDNA 5730469D23 (Predicted)
Hsd17b11	-0.208566	0.216291	Estradiol 17-beta-dehydrogenase 11
Cndp2	-0.208468	0.483862	Cytosolic non-specific dipeptidase
Celsr2	-0.208267	0.248577	Cadherin EGF LAG seven-pass G-type receptor 2
Ndufs2	-0.205556	0.297773	NADH dehydrogenase [ubiquinone] iron-sulfur protein 2, mitochondrial
Rt1-ce15	-0.205318	0.329346	RT1 class Ia, locus A1
Vti1a	-0.205181	0.896929	Vesicle transport through interaction with t-SNAREs homolog 1A
Atat1	-0.204363	0.448146	Alpha-tubulin N-acetyltransferase 1
Arhgdia	-0.204099	0.328671	Rho GDP-dissociation inhibitor 1
Pcbp4	-0.203124	0.40369	Poly(rC)-binding protein 4
Cspg5	-0.203041	0.280896	Chondroitin sulfate proteoglycan 5
Lcp1	-0.201801	0.12747	Lymphocyte cytosolic protein 1
Wdr11	-0.200991	0.289919	WD repeat domain 11
Chchd2	-0.200386	0.498299	Coiled-coil-helix-coiled-coil-helix domain-containing protein 2, mitochondrial-like
Zfp259	-0.200223	0.40242	Similar to zinc finger protein (Predicted)
Trim25	-0.199341	0.865146	Tripartite motif-containing 25
Dnajc6	-0.198713	0.190091	DnaJ (Hsp40) homolog, subfamily C, member 6 (Predicted)
Mx2	-0.198579	0.181055	Interferon-induced GTP-binding protein Mx2
Cmpk1	-0.198205	0.352325	UMP-CMP kinase
Ubr2	-0.198046	0.288927	Ubiquitin protein ligase E3 component n-recognin 2
Impdh2	-0.197971	0.348815	Inosine-5-monophosphate dehydrogenase 2
Ints3	-0.196903	1.26321	Integrator complex subunit 3
Gpam	-0.196122	0.227155	Glycerol-3-phosphate acyltransferase 1, mitochondrial
Ctsz	-0.195623	0.304802	Cathepsin Z
Syn2	-0.195234	0.189546	Synapsin-2
Txndc9	-0.195151	0.799357	Thioredoxin domain-containing protein 9
Cog7	-0.194057	0.290283	Conserved oligomeric Golgi complex subunit 7
Vcpip1	-0.193469	0.420278	Deubiquitinating protein VCIP135
Fndc3a	-0.192977	0.899725	Fibronectin type III domain containing 3a (Predicted), isoform CRA_a
Cdkn2c	-0.192626	0.688645	Cyclin-dependent kinase inhibitor 2C
Ensrnog00000051922	-0.191204	0.45096	Uncharacterized protein
Rpf2	-0.190791	0.220681	Brix domain containing 1
Vta1	-0.190266	1.22386	Similar to RIKEN cDNA 1110059P08
Cmpk2	-0.190259	0.329488	Cytidine/uridine monophosphate kinase 2
Slc8a1	-0.189841	0.560997	Sodium/calcium exchanger 1
Rnps1	-0.18954	0.15697	RNA-binding protein with serine-rich domain 1
Mboat7	-0.189227	0.190272	Membrane-bound O-acyltransferase domain-containing 7-like 1
Lama5	-0.189203	0.551732	Laminin subunit alpha 5
Sorbs2	-0.189116	0.289424	Sorbin and SH3 domain-containing protein 2
Itpa	-0.188858	0.329105	Inosine triphosphate pyrophosphatase
Pde2a	-0.187301	0.262117	cGMP-dependent 3,5-cyclic phosphodiesterase
Hnrnpc	-0.187076	0.317434	Heterogeneous nuclear ribonucleoprotein C, isoform CRA_a
Ank2	-0.186993	0.295187	Ankyrin 2
Neo1	-0.186494	0.209037	Neogenin
Mybbp1a	-0.18615	0.383711	Myb-binding protein 1A
Ppic	-0.186044	0.254603	Peptidyl-prolyl cis-trans isomerase
Stmn2	-0.185962	0.259516	Stathmin-2
Gusb	-0.185422	1.18693	Beta-glucuronidase
Acin1	-0.185389	0.0825158	Apoptotic chromatin condensation inducer 1
Lgmn	-0.185284	0.224612	Legumain
Ptpra	-0.184747	0.495891	Receptor-type tyrosine-protein phosphatase alpha
Alg5	-0.184735	0.292049	ALG5, dolichyl-phosphate beta-glucosyltransferase
Bcr	-0.18471	0.473277	BCR, RhoGEF and GTPase-activating protein
Vps29	-0.184588	0.384288	Vacuolar protein sorting-associated protein 29
Letmd1	-0.18435	0.476738	LETM1 domain-containing 1
Sncb	-0.183613	0.132519	Beta-synuclein
Lnpep	-0.183576	0.202773	Leucyl-cystinyl aminopeptidase
Pepd	-0.182891	0.381096	Xaa-Pro dipeptidase
Ifitm3	-0.181632	0.766424	Interferon-induced transmembrane protein 3
Pdk1	-0.180757	0.301094	[Pyruvate dehydrogenase (acetyl-transferring)] kinase isozyme 1, mitochondrial
Gabarap	-0.180744	0.460333	Gamma-aminobutyric acid receptor-associated protein
Clasp1	-0.180026	0.812954	Cytoplasmic linker-associated protein 1
Tst	-0.179839	0.276405	Thiosulfate sulfurtransferase
Ncoa1	-0.179647	0.301586	Nuclear receptor coactivator
Drap1	-0.17913	0.842096	Dr1-associated corepressor
Rab3gap2	-0.178676	0.594426	Rab3 GTPase-activating protein non-catalytic subunit
Mrpl11	-0.178474	0.320926	39S ribosomal protein L11, mitochondrial
Arhgef17	-0.177348	0.130157	Rho guanine nucleotide exchange factor 17
Dpcd	-0.176785	0.549912	Protein DPCD
Ranbp9	-0.176009	0.352052	RAN-binding protein 9
Cstf3	-0.175997	0.447723	Cleavage stimulation factor subunit 3
Arhgap32	-0.175881	0.31887	Rho GTPase-activating protein 32
Cdc5l	-0.174809	0.319808	Cell division cycle 5-like protein
Cep170b	-0.174581	0.163768	Centrosomal protein 170B
Plcd3	-0.173833	0.205044	Phosphoinositide phospholipase C
Acot7	-0.17336	0.209802	Cytosolic acyl coenzyme A thioester hydrolase
Cp	-0.172868	0.311061	Ceruloplasmin
Pacs1	-0.172821	0.232561	Phosphofurin acidic cluster sorting protein 1
Pum2	-0.172074	0.447645	Pumilio RNA-binding family member 2
Hnrnpr	-0.171301	0.277131	Heterogeneous nuclear ribonucleoprotein R
Eif2ak2	-0.17123	0.262343	Interferon-induced, double-stranded RNA-activated protein kinase
Rbm4b	-0.170874	0.355876	RNA-binding protein 4B
Cnot1	-0.170753	0.986643	CCR4-NOT transcription complex, subunit 1
Ddr1	-0.170284	0.334986	Epithelial discoidin domain-containing receptor 1
Prkcsh	-0.169804	0.34542	Protein kinase C substrate 80K-H
Xab2	-0.169663	0.413254	Pre-mRNA-splicing factor SYF1
Sin3a	-0.169622	0.245027	SIN3 transcription regulator family member A
Hikeshi	-0.16954	0.141243	Protein Hikeshi
Gria2	-0.168989	0.271126	Glutamate receptor 2
Lrp1	-0.168597	0.294201	LDL receptor-related protein 1
Pcdh10	-0.168577	0.294993	Protocadherin 10
Mrpl4	-0.16837	0.318923	Mitochondrial ribosomal protein L4
Stx1a	-0.168132	0.147223	Syntaxin-1A
Ggt7	-0.168069	0.207559	Gamma-glutamyltransferase 7;Gamma-glutamyltransferase 7 heavy chain;Gamma-glutamyltransferase 7 light chain
Ppm1g	-0.167652	0.542816	Protein phosphatase 1G
Txnl1	-0.167311	0.395694	Thioredoxin-like protein 1
Mpped2	-0.166129	0.124224	Metallophosphoesterase MPPED2
Tbck	-0.165796	0.309301	TBC1 domain-containing kinase
Ccar2	-0.165585	0.385858	Cell cycle and apoptosis regulator 2
Cdh2	-0.165432	0.14198	Cadherin-2
Vkorc1l1	-0.165205	0.559957	Vitamin K epoxide reductase complex subunit 1-like protein 1
Ergic1	-0.165029	0.475106	Endoplasmic reticulum-golgi intermediate compartment 1
Gps1	-0.164602	0.381032	COP9 signalosome complex subunit 1
Ndrg1	-0.164289	0.0935108	Protein NDRG1
Trappc6a	-0.163746	0.406961	Trafficking protein particle complex 6A
Nedd4	-0.163716	0.682568	E3 ubiquitin-protein ligase NEDD4
Tap1	-0.163429	0.260285	Antigen peptide transporter 1
Tex10	-0.163133	0.30769	Testis expressed gene 10 (Predicted)
Raver1	-0.162825	0.566645	Ribonucleoprotein PTB-binding 1
Usp10	-0.162532	0.407829	Ubiquitin carboxyl-terminal hydrolase 10
Brd4	-0.162427	0.239655	Bromodomain-containing 4
Tmem214	-0.1615	0.250029	Transmembrane protein 214
Ina	-0.160456	0.141181	Alpha-internexin
Sephs1	-0.160301	1.35103	Selenophosphate synthetase 1
Cast	-0.159852	0.361133	Calpastatin
Adar	-0.159846	0.604157	Double-stranded RNA-specific adenosine deaminase
Tagln	-0.159364	0.24494	Transgelin
Naprt	-0.159287	0.214264	Nicotinate phosphoribosyltransferase
Acss1	-0.15875	0.301754	Acetyl-coenzyme A synthetase
Arid2	-0.15867	0.230662	AT-rich interaction domain 2
Srsf7	-0.157925	0.220569	RCG61762, isoform CRA_d
Crabp1	-0.157612	0.376011	Cellular retinoic acid-binding protein 1
Slc12a5	-0.157581	0.140386	Solute carrier family 12 member 5
Cuta	-0.157405	0.400646	Protein CutA
Nemf	-0.157066	0.174976	Uncharacterized protein
Chd4	-0.155969	1.12429	Chromodomain helicase DNA-binding protein 4
Gprc5b	-0.155547	0.340886	G protein-coupled receptor, class C, group 5, member B
Chmp3	-0.155435	0.673745	Charged multivesicular body protein 3
Ppp1r12c	-0.153945	0.203555	Protein phosphatase 1, regulatory subunit 12C
Dnm1	-0.153581	0.188662	Dynamin-1
Fip1l1	-0.15334	0.307771	Pre-mRNA 3-end-processing factor FIP1
Copb2	-0.153126	0.757171	Coatomer subunit beta
Ddx46	-0.153077	0.219468	Probable ATP-dependent RNA helicase DDX46
Map2k2	-0.152702	0.293486	Dual specificity mitogen-activated protein kinase kinase 2
Rab3d	-0.152344	0.174854	GTP-binding protein Rab-3D
Nefl	-0.152238	0.130213	Neurofilament light polypeptide
Tra2b	-0.151727	0.30401	Transformer-2 protein homolog beta
Sorcs2	-0.151663	0.146303	Sortilin-related VPS10 domain-containing receptor 2
Eml2	-0.150691	0.387292	Echinoderm microtubule-associated protein-like 2
Coro1a	-0.150482	0.152206	Coronin-1A
Mmab	-0.150459	0.231176	Methylmalonic aciduria (cobalamin deficiency) cblB type
Grin1	-0.150425	0.26838	Glutamate receptor ionotropic, NMDA 1
Bst2	-0.149973	0.320022	Bone marrow stromal antigen 2
Diras2	-0.149957	0.108796	DIRAS family GTPase 2
Ifi35	-0.149826	0.227428	Interferon-induced protein 35
Ak1	-0.149414	0.367608	Adenylate kinase isoenzyme 1
Rras2	-0.14913	0.222442	RAS-related 2
Fam175b	-0.14903	0.184778	Abraxas 2, BRISC complex subunit
Pnn	-0.14802	0.105888	Pinin, desmosome-associated protein
Bub3	-0.147391	0.643899	BUB3 mitotic checkpoint protein
Bag1	-0.146868	0.320153	BAG family molecular chaperone regulator 1
Ndufv3	-0.146769	0.255971	NADH dehydrogenase [ubiquinone] flavoprotein 3, mitochondrial
Fsd1l	-0.146633	0.183264	Fibronectin type III and SPRY domain-containing 1-like
Trim46	-0.146321	0.178718	Tripartite motif-containing protein 46
Ahnak	-0.145657	0.222702	AHNAK nucleoprotein
Retsat	-0.145558	0.527491	All-trans-retinol 13,14-reductase
Heatr5b	-0.145448	0.445766	HEAT repeat-containing 5B
Rai14	-0.145041	0.288465	Ankycorbin
Pgam5	-0.144055	0.283939	Serine/threonine-protein phosphatase PGAM5, mitochondrial
Hebp1	-0.144019	0.250547	Hebp1 protein
Nbas	-0.143679	0.563066	Neuroblastoma-amplified sequence
Hmox1	-0.14357	0.146387	Heme oxygenase 1
Rhot2	-0.143314	0.349115	Mitochondrial Rho GTPase 2
Tcea1	-0.1433	0.265162	Transcription elongation factor A protein 1
Osbpl6	-0.143283	0.213417	Oxysterol-binding protein
Spire1	-0.143018	0.230124	Spire homolog 1 (Drosophila) (Predicted), isoform CRA_b
Akap2	-0.142621	0.191673	A-kinase anchor protein 2
Exoc6b	-0.141969	0.8285	Exocyst complex component
Coq9	-0.141819	0.376234	Ubiquinone biosynthesis protein COQ9, mitochondrial
Acy1a	-0.14097	0.2807	Aminoacylase-1A
Dhrs7b	-0.140734	0.335198	Dehydrogenase/reductase SDR family member 7B
Ctc1	-0.139674	0.160285	CST telomere replication complex component 1
Stxbp6	-0.139609	0.222276	Syntaxin-binding protein 6
Calb1	-0.139521	0.154668	Calbindin
Ctss	-0.139424	0.115106	Cathepsin S
Macf1	-0.139371	0.883957	Microtubule-actin cross-linking factor 1
Qrich1	-0.139295	0.312199	Glutamine-rich 1
Rraga	-0.139157	0.639358	Ras-related GTP-binding protein A;Ras-related GTP-binding protein B
Cyp51a1	-0.138914	0.395002	Lanosterol 14-alpha demethylase
Raph1	-0.138835	0.453205	Ras association (RalGDS/AF-6) and pleckstrin homology domains 1
Hspa1b	-0.138808	0.171964	Heat shock 70 kDa protein 1B
Dohh	-0.13863	0.169704	Deoxyhypusine hydroxylase
Msmo1	-0.136893	0.232892	Methylsterol monooxygenase 1
Timm9	-0.135519	0.3999	Mitochondrial import inner membrane translocase subunit Tim9
Ylpm1	-0.1355	0.242428	YLP motif-containing protein 1
Aspscr1	-0.13546	0.214548	ASPSCR1, UBX domain-containing tether for SLC2A4
Ptbp2	-0.135289	0.314439	Polypyrimidine tract-binding protein 2
Papss2	-0.134688	0.253068	3-phosphoadenosine 5-phosphosulfate synthase 2
Ero1l	-0.134599	0.383582	ERO1-like protein alpha
Nup153	-0.13409	0.825033	Nuclear pore complex protein Nup153
Txndc5	-0.133724	0.333293	RCG43947
Chl1	-0.133317	0.113314	Uncharacterized protein
Plxna2	-0.133064	0.51104	Plexin A2
Dpy19l3	-0.133029	0.0367163	Dpy-19-like C-mannosyltransferase 3
Eftud1	-0.132574	0.351966	Elongation factor-like GTPase 1
Tpd52	-0.131799	0.357714	Tumor protein D52
Plod3	-0.131785	0.421583	Procollagen-lysine,2-oxoglutarate 5-dioxygenase 3
Atp13a1	-0.131664	0.55081	Cation-transporting ATPase
Ikbip	-0.130952	0.380285	Inhibitor of nuclear factor kappa-B kinase-interacting protein
Loc100360573	-0.130589	0.297248	40S ribosomal protein S12
Kank2	-0.130368	0.243012	KN motif and ankyrin repeat domains 2
Rbp1	-0.130287	0.144051	Retinol-binding protein 1
Cnpy3	-0.129611	0.320153	Canopy FGF-signaling regulator 3
Rplp1	-0.129581	0.238991	60S acidic ribosomal protein P1
Pld3	-0.129231	0.302541	Phospholipase D3
Asna1	-0.128962	0.40789	ATPase Asna1
Rps28	-0.128384	0.203916	40S ribosomal protein S28
Phyh	-0.127852	0.133462	Phytanoyl-CoA dioxygenase, peroxisomal
Padi2	-0.127574	0.19604	Protein-arginine deiminase type-2
Ankrd28	-0.127301	0.20093	Ankyrin repeat domain 28
Srpk2	-0.127297	0.311318	SFRS protein kinase 2
Slc12a9	-0.126992	0.438783	Solute carrier family 12 member 9
Mfsd1	-0.126148	0.252254	Major facilitator superfamily domain-containing 1
Map1a	-0.126128	0.514555	Microtubule-associated protein 1A;MAP1A heavy chain;MAP1 light chain LC2
Apc	-0.126002	0.326241	Adenomatous polyposis coli protein
Ptn	-0.125988	0.100133	Pleiotrophin
Naa15	-0.125971	0.28723	N(alpha)-acetyltransferase 15, NatA auxiliary subunit
Scaf4	-0.125313	0.5123	Splicing factor, arginine/serine-rich 15
Syt1	-0.125224	0.113196	Synaptotagmin-1
Ccdc132	-0.1251	0.209257	Syndetin
Ssfa2	-0.125034	0.172064	Sperm specific antigen 2 (Predicted)
Adcyap1r1	-0.124874	0.335942	Pituitary adenylate cyclase-activating polypeptide type I receptor
Prodh	-0.124838	0.27745	Proline dehydrogenase
Pum1	-0.124038	0.202854	Pumilio RNA-binding family member 1
Ctr9	-0.123892	0.234494	CTR9 homolog, Paf1/RNA polymerase II complex component
Rac3	-0.123774	0.190271	RAS-related C3 botulinum substrate 3
Stbd1	-0.123636	0.0962834	Starch-binding domain-containing protein 1
Nup93	-0.123482	0.501528	Nuclear pore complex protein Nup93
Vcan	-0.123471	0.300583	Versican core protein
Dnaja3	-0.122933	0.256722	DnaJ heat shock protein family (Hsp40) member A3
Ppp6r1	-0.122657	0.531976	Protein phosphatase 6, regulatory subunit 1
Mrps7	-0.122612	0.188546	28S ribosomal protein S7, mitochondrial
Vps36	-0.121963	0.244058	Vacuolar protein-sorting-associated protein 36
Wdr26	-0.121297	0.25277	WD repeat-containing protein 26
Ankrd17	-0.120225	0.583154	Ankyrin repeat domain 17
Rab6b	-0.119654	0.156162	RAB6B, member RAS oncogene family
Csnk1a1	-0.119654	0.517329	Casein kinase I isoform alpha
Dock2	-0.119633	0.0725211	Uncharacterized protein
G6pc3	-0.119381	0.259307	Glucose-6-phosphatase 3
Mcm5	-0.11932	0.0875133	DNA helicase
Fam129a	-0.119303	0.245492	Protein Niban
Itpr2	-0.118385	0.217997	Inositol 1,4,5-trisphosphate receptor type 2
Cwc15	-0.11835	0.213191	Spliceosome-associated protein CWC15 homolog
Rtn4	-0.118308	0.223198	Reticulon-4
Hibadh	-0.118022	0.26525	3-hydroxyisobutyrate dehydrogenase, mitochondrial
Hspg2	-0.117164	0.237758	Uncharacterized protein
Tbce	-0.116629	0.275961	Tubulin-specific chaperone E
Mrpl14	-0.116481	0.214698	39S ribosomal protein L14, mitochondrial
H2afy2	-0.116366	0.202794	Histone H2A
Rhot1	-0.115695	0.155477	Mitochondrial Rho GTPase
Kif5c	-0.115531	0.239518	Kinesin-like protein
Man2a2	-0.115502	0.103774	Alpha-mannosidase
Tspan7	-0.115179	0.141707	Tetraspanin
Casp7	-0.114713	0.224867	Caspase 7, isoform CRA_c
Isoc1	-0.114691	0.464729	Isochorismatase domain-containing protein 1
Rps17	-0.114137	0.223454	40S ribosomal protein S17
Hars	-0.1141	0.45699	Dead end homolog 1 (Zebrafish)
S100a11	-0.113499	0.169627	Protein S100-A11;Protein S100
Abhd4	-0.11314	0.309647	Abhydrolase domain containing 4 (Predicted)
Rnf114	-0.112108	0.191438	E3 ubiquitin-protein ligase RNF114
Nup205	-0.112073	0.600931	Nucleoporin 205
Itgb4	-0.111773	0.111758	Integrin beta-4
Wdr6	-0.111551	0.149205	WD repeat-containing protein 6
Emc6	-0.111167	0.163581	ER membrane protein complex subunit 6
Cul4b	-0.111146	0.597695	Cullin 4B
Tm9sf4	-0.110817	0.188761	Transmembrane 9 superfamily member 4
Rap1gap	-0.110569	0.109711	Rap1 GTPase-activating protein
Tpm4	-0.110287	0.207604	Tropomyosin alpha-4 chain
Ccdc88c	-0.109542	0.0970434	Coiled-coil domain-containing 88C
Ccdc50	-0.10907	0.11147	Coiled-coil domain-containing protein 50
Cacna2d1	-0.108447	0.132718	Voltage-dependent calcium channel subunit alpha-2/delta-1;Voltage-dependent calcium channel subunit alpha-2-1;Voltage-dependent calcium channel subunit delta-1
Wdr47	-0.108286	0.220124	RCG28460
Flnc	-0.108193	0.198816	Filamin-C
Hdac6	-0.107891	0.483463	Histone deacetylase
Ogfr	-0.107493	0.1609	Opioid growth factor receptor
Pcid2	-0.10704	0.123958	PCI domain-containing 2
Aldh16a1	-0.106613	0.109541	Aldehyde dehydrogenase family 16 member A1
Srsf9	-0.106079	0.17629	Serine/arginine-rich splicing factor 9
Sars	-0.106	0.279203	Serine--tRNA ligase, cytoplasmic
Phldb1	-0.105747	0.157607	Pleckstrin homology-like domain family B member 1
Dnajc10	-0.105609	0.164658	DnaJ homolog subfamily C member 10
Plxnb2	-0.105518	0.546223	Plexin B2
Dlg4	-0.104975	0.106781	Disks large homolog 4
Plxnc1	-0.10466	0.206753	Plexin C1
Prex1	-0.104071	0.126787	Phosphatidylinositol-3,4,5-trisphosphate-dependent Rac exchange factor 1
Ndufa10	-0.103864	0.226112	NADH dehydrogenase [ubiquinone] 1 alpha subcomplex subunit 10, mitochondrial
Coq6	-0.103379	0.0595292	Ubiquinone biosynthesis monooxygenase COQ6
Pcdhga2	-0.103316	0.153439	Uncharacterized protein
Fuca1	-0.103143	0.20441	Tissue alpha-L-fucosidase
Atp1b1	-0.103098	0.156636	Sodium/potassium-transporting ATPase subunit beta-1
Fam98b	-0.101825	0.290019	Uncharacterized protein
Kif3a	-0.101454	0.348885	Kinesin-like protein
Eef1a2	-0.101348	0.135614	Elongation factor 1-alpha 2
Ccny	-0.101201	0.11575	Cyclin Y
Actr1b	-0.10118	0.285353	ARP1 actin-related protein 1 homolog B
Aagab	-0.10118	0.108975	Alpha- and gamma-adaptin-binding protein p34
Mrps6	-0.100494	0.224001	Mitochondrial ribosomal protein S6
Clcn6	-0.100467	0.0884753	Chloride channel protein
Zmym4	-0.1003	0.151928	Zinc finger MYM-type-containing 4
Mrps26	-0.0992414	0.307437	28S ribosomal protein S26, mitochondrial
Ubl5	-0.0991569	0.220626	Ubiquitin-Like 5 Protein, isoform CRA_a
Tpm1	-0.099049	0.196031	Tropomyosin alpha-1 chain
Rgd1309534	-0.0981689	0.140224	Ester hydrolase C11orf54 homolog
Ptp4a2	-0.0981048	0.351648	Protein tyrosine phosphatase type IVA 2
Ptprz1	-0.0980305	0.169209	Receptor-type tyrosine-protein phosphatase zeta
Ctsc	-0.0980252	0.185815	Dipeptidyl peptidase 1;Dipeptidyl peptidase 1 exclusion domain chain;Dipeptidyl peptidase 1 heavy chain;Dipeptidyl peptidase 1 light chain
Sec24b	-0.0977883	0.233889	SEC24 homolog B, COPII coat complex component
C2cd2l	-0.0974839	0.0364792	C2CD2-like
Fermt2	-0.097372	0.154507	Fermitin family homolog 2 (Drosophila)
Stx1b	-0.0972166	0.128842	Syntaxin-1B
Rars	-0.0971589	0.386042	Arginine--tRNA ligase, cytoplasmic
Prune	-0.0970439	0.148833	Protein prune homolog
Loc685067	-0.0969851	0.107047	Uncharacterized protein
Elp2	-0.0969108	0.191773	Elongator complex protein 2
C1qbp	-0.0968612	0.176176	Complement component 1 Q subcomponent-binding protein, mitochondrial
Fkbp1a	-0.0964983	0.149927	Peptidyl-prolyl cis-trans isomerase FKBP1A
Plrg1	-0.096493	0.212202	Pleiotropic regulator 1
Wdr77	-0.0964809	0.13677	Methylosome protein 50
Tcof1	-0.0964713	0.129324	Treacle ribosome biogenesis factor 1
Ddost	-0.095943	0.292351	Dolichyl-diphosphooligosaccharide--protein glycosyltransferase 48 kDa subunit
Carhsp1	-0.095899	0.242574	Calcium-regulated heat stable protein 1
Hook3	-0.0958848	0.350897	Ac1288
Parp14	-0.0956946	0.236604	Poly [ADP-ribose] polymerase
Parp9	-0.0956261	0.161949	Poly [ADP-ribose] polymerase
Anp32e	-0.0954806	0.188718	Acidic leucine-rich nuclear phosphoprotein 32 family member E
Myo18a	-0.0953764	0.576227	Myosin XVIIIa
Mycbp2	-0.0953341	0.340511	MYC-binding protein 2, E3 ubiquitin protein ligase
Golga5	-0.0952767	0.167845	Golgin subfamily A member 5
G6pdx	-0.0950529	0.150939	Glucose-6-phosphate 1-dehydrogenase
Ltn1	-0.0949704	0.275685	Listerin E3 ubiquitin protein ligase 1
Rgd1309362	-0.0947481	0.102092	Interferon-gamma-inducible GTPase Ifgga1 protein
Cog1	-0.0943492	0.431295	Component of oligomeric golgi complex 1
Rab3gap1	-0.0940971	0.410694	Rab3 GTPase-activating protein catalytic subunit
Lman2	-0.0940919	0.16941	Lectin, mannose-binding 2
Dazap1	-0.093941	0.236708	DAZ associated protein 1, isoform CRA_a
Gja1	-0.0939295	0.132278	Gap junction alpha-1 protein
Plxna3	-0.0938275	0.217555	Plexin-A3
Gfm1	-0.0937928	0.158237	Elongation factor G, mitochondrial
Ncdn	-0.0935468	0.153124	Neurochondrin
Tmem120a	-0.0934247	0.0859754	Transmembrane protein 120A
Col4a1	-0.0930969	0.105153	Collagen type IV alpha 1 chain
Nptn	-0.0928876	0.257296	Neuroplastin
Nap1l4	-0.0928368	0.267167	Nucleosome assembly protein 1-like 4
Lamc1	-0.0925944	0.199766	Laminin subunit gamma 1
Usp9x	-0.0923407	1.11017	Ubiquitin carboxyl-terminal hydrolase
Sf3a1	-0.0922947	0.0862532	Splicing factor 3a, subunit 1
Bcl2l13	-0.0920122	0.219226	BCL2-like 13
Chka	-0.0919514	0.276524	Choline kinase alpha
Comt	-0.0910333	0.410219	Catechol O-methyltransferase
Pygl	-0.0907363	0.303858	Glycogen phosphorylase, liver form
Ccdc25	-0.0905762	0.17716	Coiled-coil domain containing 25 (Predicted)
Mrpl10	-0.0903287	0.193793	39S ribosomal protein L10, mitochondrial
Sult4a1	-0.0902506	0.104182	Sulfotransferase 4A1
Vps8	-0.0900097	0.278193	VPS8 CORVET complex subunit
Tial1	-0.0895637	0.159221	Tia1 cytotoxic granule-associated RNA-binding protein-like 1
Ptprc	-0.0889872	0.0624301	Receptor-type tyrosine-protein phosphatase C
Nsdhl	-0.0885654	0.202026	Sterol-4-alpha-carboxylate 3-dehydrogenase, decarboxylating
Ccdc88a	-0.0881648	0.541378	Coiled coil domain-containing 88A
Rnmt	-0.0880868	0.3046	mRNA cap guanine-N7 methyltransferase
Sf3b6	-0.087815	0.380889	Splicing factor 3B, subunit 6
Fryl	-0.0876997	0.244251	FRY-like transcription coactivator
Pitpnm1	-0.0875537	0.173285	Membrane-associated phosphatidylinositol transfer protein 1
Abhd3	-0.0870324	0.147785	Abhydrolase domain containing 3 (Predicted)
Dnajb1	-0.0867547	0.188284	DnaJ (Hsp40) homolog, subfamily B, member 1 (Predicted), isoform CRA_b
Prkar2b	-0.0867154	0.120233	cAMP-dependent protein kinase type II-beta regulatory subunit
Cfap20	-0.0866998	0.263626	Cilia- and flagella-associated protein 20
Rtp4	-0.0866225	0.0777366	Receptor (chemosensory) transporter protein 4
Mov10	-0.0866049	0.123216	Mov10 RISC complex RNA helicase
Nrcam	-0.0865605	0.136541	Neuronal cell adhesion molecule
Dhfr	-0.0863108	0.116624	Dihydrofolate reductase
Sbf1	-0.086092	0.244162	SET-binding factor 1
Pigs	-0.0858437	0.122311	GPI transamidase component PIG-S
P4ha1	-0.0856398	0.227787	Prolyl 4-hydroxylase subunit alpha-1
Nup107	-0.085558	0.47156	Nuclear pore complex protein Nup107
Pacsin3	-0.0854604	0.162194	Protein kinase C and casein kinase substrate in neurons 3
Atp6v1g2	-0.0854172	0.089601	V-type proton ATPase subunit G
Safb	-0.0853474	0.312395	Scaffold attachment factor B1
Dnajc11	-0.0853171	0.173893	DnaJ (Hsp40) homolog, subfamily C, member 11
Mrpl16	-0.085026	0.160513	39S ribosomal protein L16, mitochondrial
Amph	-0.0848035	0.0879991	Amphiphysin
Fcho2	-0.0844618	0.133707	FCH domain only protein 2
Ppp1cb	-0.0843847	0.399837	Serine/threonine-protein phosphatase PP1-beta catalytic subunit
Rassf2	-0.0840923	0.0893494	Ras association domain-containing protein 2
Mars	-0.0840815	0.0898536	Methionyl-tRNA synthetase
Bsg	-0.0840552	0.201569	Basigin
Abhd11	-0.0837349	0.163017	Abhydrolase domain-containing 11
Ormdl3	-0.0832858	0.126358	ORM1-like protein 3
Ncam1	-0.0832488	0.165993	Neural cell adhesion molecule 1
Ston2	-0.083146	0.188579	Stonin-2
Pdcd11	-0.0831087	0.146826	Programmed cell death 11
Sbf2	-0.0830451	0.247155	LOC691036 protein
D2hgdh	-0.0829883	0.0858679	D-2-hydroxyglutarate dehydrogenase, mitochondrial
Cpd	-0.0829696	0.176858	Carboxypeptidase D
Ppat	-0.0829087	0.135069	Amidophosphoribosyltransferase
Apex1	-0.082471	0.237913	DNA-(apurinic or apyrimidinic site) lyase;DNA-(apurinic or apyrimidinic site) lyase, mitochondrial
Bag5	-0.0822724	0.0854152	BAG family molecular chaperone regulator 5
Sf3a2	-0.0818242	0.176258	Splicing factor 3A subunit 2
Glul	-0.0814816	0.161651	Glutamine synthetase
Hnrnpl	-0.0811589	0.224541	Heterogeneous nuclear ribonucleoprotein L
Srsf3	-0.0809658	0.273198	RCG61099, isoform CRA_b
Uba7	-0.0807908	0.141808	Ubiquitin-like modifier-activating enzyme 7
Abhd10	-0.0805185	0.24352	Mycophenolic acid acyl-glucuronide esterase, mitochondrial
Ptk2	-0.0801272	0.2028	Focal adhesion kinase 1
Tubb3	-0.0801169	0.156166	Tubulin beta-3 chain
Tarsl2	-0.0797992	0.0638161	Threonyl-tRNA synthetase-like 2
Plxna4a	-0.0795695	0.118567	Plexin A4
Glb1l	-0.0795429	0.111214	Galactosidase, beta 1-like
Epm2aip1	-0.0795425	0.165181	EPM2A-interacting protein 1
Ube2o	-0.0792598	0.179331	Ubiquitin-conjugating enzyme E2O
Usp25	-0.0790248	0.0440135	Ubiquitin carboxyl-terminal hydrolase
Mrps23	-0.0787605	0.194848	Mitochondrial ribosomal protein S23
Spcs3	-0.078712	0.216747	Signal peptidase complex subunit 3
Pcdhgc3	-0.0784088	0.11603	Uncharacterized protein
Vps13a	-0.0781305	0.23036	Vacuolar protein sorting 13 homolog A
Lmf2	-0.0781174	0.239425	Lipase maturation factor 2
Tnr	-0.0778132	0.146636	Tenascin-R
Srp68	-0.0777086	0.162359	Signal recognition particle subunit SRP68
Trim2	-0.0775215	0.222017	Tripartite motif-containing protein 2
Ogdh	-0.0774631	0.399482	2-oxoglutarate dehydrogenase, mitochondrial
Mrps9	-0.0772977	0.0933302	Mitochondrial ribosomal protein S9
Sf3a3	-0.0765374	0.11944	Splicing factor 3a, subunit 3
Pgap1	-0.0764853	0.175633	GPI inositol-deacylase
Sar1b	-0.0764578	0.358792	GTP-binding protein SAR1b
Ensrnog00000051196	-0.0763913	0.134078	Poly [ADP-ribose] polymerase (Fragment)
Rufy1	-0.0760066	0.194359	RUN and FYVE domain-containing 1
Ywhaq	-0.0752224	0.157354	14-3-3 protein theta
Nf1	-0.0751406	0.261981	Neurofibromin
Efhd1	-0.0751058	0.0710934	EF-hand domain family, member D1
Trappc6b	-0.0745489	0.199699	Trafficking protein particle complex 6B
Rpl21	-0.0742619	0.101947	60S ribosomal protein L21
Znfx1	-0.0740696	0.0960073	Zinc finger, NFX1-type-containing 1
Ddx3	-0.0740419	0.269102	DEAD (Asp-Glu-Ala-Asp) box polypeptide 3
Mapk8ip3	-0.0738394	0.188071	C-Jun-amino-terminal kinase-interacting protein 3
Napb	-0.0735929	0.0776835	Beta-soluble NSF attachment protein
Crym	-0.0735011	0.160641	Ketimine reductase mu-crystallin
Fbxo18	-0.073118	0.136452	F-box only protein 18 (Predicted)
Dctn5	-0.0727136	0.206376	Dynactin subunit 5
Strn4	-0.0725825	0.175906	Striatin 4
Atp1a2	-0.0723192	0.366133	Sodium/potassium-transporting ATPase subunit alpha-2
Stat3	-0.0723077	0.164453	Signal transducer and activator of transcription 3
Cd47	-0.0715885	0.277919	Leukocyte surface antigen CD47
Zmpste24	-0.0713808	0.0718541	Zinc metallopeptidase STE24
Apool	-0.0713139	0.190572	MICOS complex subunit
Dnajc9	-0.0710565	0.138861	DnaJ (Hsp40) homolog, subfamily C, member 9 (Predicted)
Sub1	-0.0709285	0.236819	Activated RNA polymerase II transcriptional coactivator p15
Snap91	-0.0708526	0.0499734	Clathrin coat assembly protein AP180
Gak	-0.0706968	0.306507	Cyclin-G-associated kinase
Vkorc1	-0.0705862	0.279716	Vitamin K epoxide reductase complex subunit 1
Naa50	-0.0704162	0.11029	Uncharacterized protein
Cpt2	-0.0702021	0.219864	Carnitine O-palmitoyltransferase 2, mitochondrial
Ptgr2	-0.0699091	0.120209	Prostaglandin reductase 2
Crebbp	-0.0698903	0.116578	CREB-binding protein
Prkcb	-0.0698873	0.126257	Protein kinase C beta type
Crip2	-0.0698253	0.183697	Cysteine-rich protein 2
Smarca4	-0.0696684	0.248119	Transcription activator BRG1
Mrpl13	-0.0694799	0.0690743	Mitochondrial ribosomal protein L13
Ipo7	-0.0694286	0.210598	Importin 7
Tbc1d9b	-0.0692012	0.295308	Similar to TBC1 domain family, member 8;BUB2-like protein 1;vascular Rab-GAP/TBC-containing (Predicted), isoform CRA_a
Bloc1s1	-0.0691438	0.290432	Biogenesis of lysosome-related organelles complex 1 subunit 1
Ubr4	-0.0690816	0.35535	E3 ubiquitin-protein ligase UBR4
Cirbp	-0.0689993	0.245901	Cold-inducible RNA-binding protein
Sf3b2	-0.0685512	0.203323	Splicing factor 3b, subunit 2
Rps12	-0.0685003	0.216204	40S ribosomal protein S12
Emd	-0.0683953	0.345558	Emerin
Rabgap1	-0.0683893	0.172142	G protein-coupled receptor 21 (Predicted), isoform CRA_a
Cers1	-0.0683846	0.223917	Ceramide synthase 1
Gnpda2	-0.0681584	0.163508	Glucosamine-6-phosphate isomerase
Itgb8	-0.0679783	0.0627164	Integrin beta
Sez6	-0.0679751	0.11378	Seizure-related 6 homolog
Cfap418	-0.0677181	0.154093	Protein C8orf37 homolog
Cracd	-0.0674293	0.214915	Hypothetical LOC289568
Rgs7	-0.0673489	0.0662227	Regulator of G-protein signaling 7
Mtnd4	-0.0672516	0.0924804	NADH-ubiquinone oxidoreductase chain 4
Inf2	-0.0670136	0.117647	Inverted formin, FH2 and WH2 domain containing
Srp14	-0.0663973	0.17943	RCG26543, isoform CRA_b
Mx1	-0.0662354	0.0409747	Interferon-induced GTP-binding protein Mx1
Sdhd	-0.0662042	0.29695	Succinate dehydrogenase [ubiquinone] cytochrome b small subunit, mitochondrial
Rpa2	-0.0660291	0.152712	Replication protein A 32 kDa subunit
Supt6h	-0.0659829	0.329522	Transcription elongation factor spt6
Nup214	-0.0658673	0.200178	Nucleoporin 214 (Fragment)
Uba3	-0.0656677	0.223529	NEDD8-activating enzyme E1 catalytic subunit
Mrpl53	-0.0655634	0.274939	Mitochondrial ribosomal protein L53
Dgkh	-0.0655135	0.151828	Diacylglycerol kinase
Nacad	-0.0654745	0.0956901	NAC alpha domain-containing
Emc1	-0.065386	0.158157	ER membrane protein complex subunit 1
Ap3b1	-0.0651833	0.312904	AP-3 complex subunit beta
Trim33	-0.0650808	0.404288	Tripartite motif-containing 33
Timm8a	-0.0648683	0.342517	Mitochondrial import inner membrane translocase subunit Tim8 A
Ppp3cb	-0.0648558	0.0825108	Serine/threonine-protein phosphatase 2B catalytic subunit beta isoform
Map6	-0.0648007	0.0740661	Microtubule-associated protein 6
Vps45	-0.0647873	0.252419	Vacuolar protein sorting-associated protein 45
Psip1	-0.0643023	0.208201	PC4 and SFRS1-interacting protein
Gstm3	-0.064003	0.32999	Glutathione S-transferase Yb-3
Gpi	-0.0638137	0.234039	Glucose-6-phosphate isomerase
Prkar1a	-0.0632686	0.254604	cAMP-dependent protein kinase type I-alpha regulatory subunit;cAMP-dependent protein kinase type I-alpha regulatory subunit, N-terminally processed
Ctnna2	-0.0632437	0.189392	Catenin alpha 2
Strbp	-0.0631187	0.0554361	Spermatid perinuclear RNA-binding protein
Mark3	-0.0630354	0.24728	MAP/microtubule affinity-regulating kinase 3
Casc4	-0.0628671	0.097512	Cancer susceptibility 4
Stx8	-0.062516	0.214232	Syntaxin-8
Rab3a	-0.062447	0.0919628	Ras-related protein Rab-3A
Grb2	-0.0619762	0.345564	Growth factor receptor-bound protein 2
Arhgap17	-0.0617042	0.102364	Rho GTPase-activating protein 17
Tmlhe	-0.0616113	0.10694	Trimethyllysine dioxygenase, mitochondrial
Usp15	-0.0614328	0.165073	Ubiquitin carboxyl-terminal hydrolase 15
Dhx58	-0.0610942	0.0966177	DEXH-box helicase 58
Trip12	-0.060979	0.24368	E3 ubiquitin-protein ligase TRIP12
Dmd	-0.060885	0.100929	Dystrophin
Sptbn1	-0.0608792	0.263669	Spectrin beta chain
Sod2	-0.0608766	0.117835	Superoxide dismutase [Mn], mitochondrial
Ntrk2	-0.0608429	0.137752	BDNF/NT-3 growth factors receptor
Xpo5	-0.0606333	0.153526	Exportin 5
Nudt16	-0.0605551	0.036259	Nudix (Nucleoside diphosphate linked moiety X)-type motif 16 (Predicted), isoform CRA_a
Zc3h7b	-0.0603357	0.0563424	Zinc finger CCCH-type-containing 7B
Ap3s2	-0.0602178	0.259221	AP complex subunit sigma
Reps1	-0.0601092	0.118992	RALBP1-associated Eps domain-containing 1
Ap1s2	-0.0600611	0.0945878	AP complex subunit sigma
Psmc5	-0.0600154	0.144528	26S protease regulatory subunit 8
Nebl	-0.0596267	0.0963686	Nebulette
Cat	-0.0595739	0.246217	Catalase
Gapvd1	-0.0595012	0.25904	GTPase-activating protein and VPS9 domains 1
Dbi	-0.0593076	0.0912283	Acyl-CoA-binding protein;Triakontatetraneuropeptide;Octadecaneuropeptide
Ociad2	-0.0592657	0.0777093	OCIA domain-containing 2
Lamp2	-0.0589631	0.162121	Lysosome-associated membrane glycoprotein 2
Dhx16	-0.0589631	0.11002	DEAH-box helicase 16 (Fragment)
Cplx2	-0.0587966	0.0701843	Complexin-2
Mccc1	-0.0587396	0.160511	Methylcrotonoyl-CoA carboxylase subunit alpha, mitochondrial
Hadh	-0.0585184	0.186135	Hydroxyacyl-coenzyme A dehydrogenase, mitochondrial
Prpf8	-0.0583932	0.219741	Pre-mRNA processing factor 8, isoform CRA_a
Ncald	-0.0583587	0.0973436	Neurocalcin-delta
Csdc2	-0.0583324	0.120748	Cold shock domain-containing protein C2
Dpp6	-0.0579023	0.126639	Dipeptidyl aminopeptidase-like protein 6
Gpt2	-0.0577964	0.0716663	Glutamic--pyruvic transaminase 2
Fkbp5	-0.0576827	0.0754788	Peptidylprolyl isomerase
Lrba	-0.0576358	0.268319	LPS-responsive beige-like anchor protein
Mrps25	-0.0575885	0.178285	28S ribosomal protein S25, mitochondrial
Fahd2	-0.0574195	0.172189	Fumarylacetoacetate hydrolase domain-containing protein 2
Champ1	-0.0573901	0.107117	Chromosome alignment maintaining phosphoprotein 1
Vamp2	-0.057269	0.0827438	Vesicle-associated membrane protein 2
Wasf2	-0.0572422	0.121072	WAS protein family, member 2
Uck1	-0.0565532	0.08879	Uridine-cytidine kinase
Ep400	-0.0565414	0.0960742	E1A binding protein p400, isoform CRA_a
Dhrs7	-0.0561764	0.119899	Dehydrogenase/reductase 7
Slc25a42	-0.0560059	0.355763	Mitochondrial coenzyme A transporter SLC25A42
Rab4a	-0.0559594	0.0815976	Ras-related protein Rab-4A
Snap23	-0.055933	0.147842	Synaptosomal-associated protein 23;Synaptosomal-associated protein
Irf2bpl	-0.0559146	0.0856755	Interferon regulatory factor 2-binding protein-like
Agap3	-0.0557488	0.0931402	ArfGAP with GTPase domain, ankyrin repeat and PH domain 3
Mrpl46	-0.0554543	0.26314	39S ribosomal protein L46, mitochondrial
Cul5	-0.0553104	0.304741	Cullin-5
Ube2d2	-0.0552486	0.131199	Ubiquitin-conjugating enzyme E2 D2
Clic1	-0.0551999	0.133629	Chloride intracellular channel protein 1
Afg3l2	-0.0549061	0.215795	AFG3-like matrix AAA peptidase subunit 2
Ap3d1	-0.0548891	0.204574	AP-3 complex subunit delta
Chmp2b	-0.0548773	0.140271	Charged multivesicular body protein 2B
Vps52	-0.0548357	0.132042	Vacuolar protein sorting-associated protein 52 homolog
Synj1	-0.0544827	0.14487	Synaptojanin-1
Dst	-0.0544394	0.0927707	Dystonin
Hmgcs2	-0.0544346	0.0856913	Hydroxymethylglutaryl-CoA synthase, mitochondrial
Elp3	-0.054349	0.158618	Elongator complex protein 3
Epb41l3	-0.0543324	0.096835	Erythrocyte membrane protein band 4.1-like 3
Dhtkd1	-0.0542707	0.167721	Probable 2-oxoglutarate dehydrogenase E1 component DHKTD1, mitochondrial
Pdpr	-0.0542497	0.0449172	Pyruvate dehydrogenase phosphatase regulatory subunit
Clip1	-0.0542087	0.162652	CAP-Gly domain-containing linker protein 1
Impad1	-0.0541549	0.0903795	Inositol monophosphatase 3
Mfn2	-0.0541328	0.118272	Mitofusin-2
Pdcl3	-0.0540749	0.0601152	Phosducin-like protein 3
Atp2b4	-0.0539777	0.150993	Plasma membrane calcium-transporting ATPase 4
Svil	-0.0537432	0.0385948	Supervillin
Myo1e	-0.053597	0.077161	Unconventional myosin-Ie
Slc12a2	-0.0533003	0.0455057	Solute carrier family 12 member 2
Trappc12	-0.053275	0.147457	Trafficking protein particle complex 12
Idi1	-0.0532604	0.135294	Isopentenyl-diphosphate Delta-isomerase 1
Rock2	-0.0530533	0.136175	Rho-associated protein kinase 2
Gnai1	-0.0528685	0.0885777	Guanine nucleotide-binding protein G(i) subunit alpha-1
Hk1	-0.0528402	0.0607009	Hexokinase-1
Czib	-0.0524387	0.120915	UPF0587 protein C1orf123 homolog
Scrn2	-0.0524275	0.169127	Secernin-2
Eif4g3	-0.0519938	0.150097	Eukaryotic translation initiation factor 4 gamma, 3
Col4a2	-0.0518685	0.0153059	Collagen type IV alpha 2 chain
Fabp3	-0.0518162	0.0772308	Fatty acid-binding protein, heart
Acap2	-0.0517131	0.107376	Arf-GAP with coiled-coil, ANK repeat and PH domain-containing protein 2
Dcxr	-0.051482	0.0817416	L-xylulose reductase
Stxbp5	-0.0514279	0.0542296	Syntaxin-binding protein 5
Mpc2	-0.0513561	0.156506	Mitochondrial pyruvate carrier 2
Clasp2	-0.0511585	0.127832	CLIP-associating protein 2
Mt-atp8	-0.0511029	0.144517	ATP synthase protein 8
Zeb2	-0.0508037	0.112121	Zinc finger E-box-binding homeobox 1
Supt5h	-0.0506835	0.401788	Transcription elongation factor SPT5
Osbpl9	-0.0506227	0.274313	Oxysterol-binding protein
Usp9y	-0.0506169	0.127718	Ubiquitin-specific peptidase 9, Y-linked
Nek9	-0.0505698	0.140858	NIMA-related kinase 9
Rpl23	-0.0504484	0.120459	60S ribosomal protein L23
Rgd1566265	-0.0503396	0.0970366	Similar to RIKEN cDNA 2610002M06
Fam162a	-0.0501633	0.085603	Protein FAM162A
Arhgef2	-0.0501423	0.618148	Rho guanine nucleotide exchange factor 2
Wdr61	-0.0498045	0.154109	WD repeat-containing protein 61;WD repeat-containing protein 61, N-terminally processed
Ubqln2	-0.0497829	0.179225	Ubiquilin 2
Dennd4c	-0.0496893	0.260877	DENN domain-containing 4C
Ggact	-0.0496619	0.0833928	Gamma-glutamylaminecyclotransferase
Tap2	-0.0495914	0.0804079	Antigen peptide transporter 2
Gbf1	-0.0489884	0.198723	Golgi brefeldin A-resistant guanine nucleotide exchange factor 1
Arf1	-0.0489129	0.0886741	ADP-ribosylation factor 1;ADP-ribosylation factor 3
Acaca	-0.0487797	0.210425	Acetyl-CoA carboxylase 1;Biotin carboxylase
Pds5a	-0.048778	0.0793183	Sister chromatid cohesion protein PDS5 homolog A
Rab23	-0.0486787	0.14233	RAB23, member RAS oncogene family
Usp8	-0.0485829	0.0696361	Ubiquitin carboxyl-terminal hydrolase
Thy1	-0.0485252	0.0630201	Thy-1 membrane glycoprotein
Pfdn6	-0.0485118	0.134482	H2-K region expressed gene 2, rat orthologue
Hdac2	-0.0482428	0.216735	Histone deacetylase
Tjp2	-0.048191	0.0603666	Tight junction protein 2
Abhd12	-0.0481292	0.0984922	Monoacylglycerol lipase ABHD12
Cox20	-0.0480467	0.0566989	COX20 cytochrome C oxidase assembly factor
Prkra	-0.0478291	0.1973	Interferon-inducible double-stranded RNA-dependent protein kinase activator A
Ubqln1	-0.0476223	0.100121	Ubiquilin-1
Kif3b	-0.0475811	0.135425	Kinesin-like protein
Gnb4	-0.047311	0.0835849	Guanine nucleotide-binding protein subunit beta-4
Atg3	-0.047104	0.0552883	Ubiquitin-like-conjugating enzyme ATG3
Elavl1	-0.0468489	0.35167	ELAV-like protein 1
Dag1	-0.0468436	0.185183	Dystroglycan 1
Fam49a	-0.0468125	0.0791253	Family with sequence similarity 49, member A
Rgd1559896	-0.0467826	0.183307	Similar to RIKEN cDNA 2310022B05
Xrn1	-0.04663	0.101586	5-3 exoribonuclease 1
Erbb2ip	-0.0464714	0.0535892	Erbb2-interacting protein
Flna	-0.0464185	0.121574	Filamin A
Abcc4	-0.0461312	0.116749	ATP-binding cassette subfamily C member 4
Nup98	-0.0460913	0.115806	Nuclear pore complex protein Nup98-Nup96;Nuclear pore complex protein Nup98;Nuclear pore complex protein Nup96
Ensrnog00000054121	-0.045931	0.0966644	Uncharacterized protein
Hecw2	-0.0457518	0.0308977	HECT, C2 and WW domain-containing E3 ubiquitin protein ligase 2
Myh14	-0.045476	0.112784	Myosin heavy chain 14
Mon2	-0.045454	0.279461	MON2 homolog, regulator of endosome-to-Golgi-trafficking
Mapt	-0.0451678	0.0385406	Microtubule-associated protein
Trio	-0.0449859	0.105184	Triple functional domain protein
Rab39a	-0.044964	0.109198	Ras-related protein Rab-6A
Slc7a11	-0.0449607	0.0982374	Solute carrier family 7 member 11
Atp1a3	-0.0449086	0.0457181	Sodium/potassium-transporting ATPase subunit alpha-3
Ppp1ca	-0.0448069	0.165796	Serine/threonine-protein phosphatase PP1-alpha catalytic subunit
Gdi2	-0.0445345	0.151976	Rab GDP dissociation inhibitor beta
Wdr7	-0.0442706	0.0753453	WD repeat-containing protein 7
Ik	-0.0439857	0.103715	Protein Red
Fam21	-0.0439252	0.224789	WASH complex subunit FAM21
Rab13	-0.0437854	0.139315	Ras-related protein Rab-13
Cyfip2	-0.0435719	0.055649	Cytoplasmic FMR1-interacting protein 2
Gstk1	-0.0435322	0.165049	Glutathione S-transferase kappa 1
Mcee	-0.0434049	0.159642	Methylmalonyl CoA epimerase
Sigmar1	-0.043362	0.056776	Sigma non-opioid intracellular receptor 1
Ddx58	-0.0432649	0.122075	DEAD (Asp-Glu-Ala-Asp) box polypeptide 58 (Predicted)
Galnt2	-0.042953	0.145076	Polypeptide N-acetylgalactosaminyltransferase
Scpep1	-0.0428417	0.108233	Retinoid-inducible serine carboxypeptidase
Ctnnb1	-0.0428291	0.0986064	Catenin beta-1
Xrcc6	-0.0427749	0.104093	X-ray repair complementing defective repair in Chinese hamster cells 6, isoform CRA_a
Tmsb4x	-0.0426838	0.0955706	Thymosin beta-4;Hematopoietic system regulatory peptide
Tsr1	-0.0425486	0.136774	RCG34104, isoform CRA_a
Xpo7	-0.042507	0.222744	Exportin 7
Degs1	-0.0424499	0.0270941	Sphingolipid delta(4)-desaturase DES1
Arhgef18	-0.0424385	0.0636399	Rho/Rac guanine nucleotide exchange factor 18
Eea1	-0.042388	0.145231	Early endosome antigen 1
Nolc1	-0.0423604	0.0310935	Nucleolar and coiled-body phosphoprotein 1
Myo1c	-0.0422573	0.0919823	Unconventional myosin-Ic
Dhx29	-0.0422234	0.0831178	ATP-dependent RNA helicase DHX29
Mff	-0.0419612	0.0836289	Mitochondrial fission factor
Bri3bp	-0.0419429	0.0782808	BRI3-binding protein
Pfkm	-0.0419332	0.254352	ATP-dependent 6-phosphofructokinase, muscle type
Tln2	-0.0419191	0.216081	Talin 2
Stat1	-0.0418764	0.0925687	Signal transducer and activator of transcription
Ssu72	-0.0418539	0.066703	RNA polymerase II subunit A C-terminal domain phosphatase SSU72
Crocc	-0.0417051	0.12384	Ciliary rootlet coiled-coil, rootletin
Hspa4l	-0.041536	0.0738045	Heat shock 70 kDa protein 4L
Prpsap2	-0.0414972	0.122133	Phosphoribosyl pyrophosphate synthase-associated protein 2
Emc4	-0.0414505	0.0374455	ER membrane protein complex subunit 4
Acot13	-0.0408854	0.0790509	Acyl-CoA thioesterase 13
Ralgapa1	-0.0408541	0.0270684	Ral GTPase-activating protein subunit alpha-1
Pfkp	-0.0408318	0.067409	ATP-dependent 6-phosphofructokinase, platelet type
Smarca5	-0.0407883	0.163234	SWI/SNF related, matrix associated, actin dependent regulator of chromatin, subfamily a, member 5 (Predicted), isoform CRA_a
Lrpap1	-0.0407779	0.14187	Alpha-2-macroglobulin receptor-associated protein
Atp6v1d	-0.040664	0.226476	ATPase H+-transporting V1 subunit D
Kbp	-0.0406622	0.0686966	KIF1-binding protein
Cadps	-0.0405736	0.0782395	Calcium-dependent secretion activator 1
Mrpl1	-0.0405088	0.110166	Mitochondrial ribosomal protein L1-like
Ckap5	-0.0404128	0.139912	Cytoskeleton-associated protein 5
Psmb4	-0.040372	0.119356	Proteasome subunit beta type-4
Coro7	-0.0402736	0.146918	Coronin-7
Zfp706	-0.0401302	0.228679	Zinc finger protein 706
Cpsf6	-0.0400817	0.117264	Cleavage and polyadenylation specific factor 6, 68kDa (Predicted), isoform CRA_b
Snrnp200	-0.0398603	0.214981	U5 small nuclear ribonucleoprotein 200 kDa helicase
Qprt	-0.0398027	0.0489663	Nicotinate-nucleotide pyrophosphorylase [carboxylating]
Lrp4	-0.0396386	0.0820284	Low-density lipoprotein receptor-related protein 4
Gspt1	-0.0395822	0.113584	Eukaryotic peptide chain release factor GTP-binding subunit ERF3B-like
Vps33a	-0.0395437	0.126147	Vacuolar protein sorting-associated protein 33A
Vsnl1	-0.0395165	0.031299	Visinin-like protein 1
Podxl2	-0.0392863	0.0293042	Podocalyxin-like 2
Ywhab	-0.0391614	0.0964998	14-3-3 protein beta/alpha;14-3-3 protein beta/alpha, N-terminally processed
Dpysl5	-0.039052	0.105031	Dihydropyrimidinase-related protein 5
Isca2	-0.0390217	0.272511	Iron-sulfur cluster assembly 2
Ankfy1	-0.0389131	0.105413	Ankyrin repeat and FYVE domain-containing 1
Exoc8	-0.0388218	0.152415	Exocyst complex component 8
Dhx15	-0.0388211	0.12495	DEAH (Asp-Glu-Ala-His) box polypeptide 15 (Predicted), isoform CRA_b
Etfb	-0.0387897	0.102131	Electron transfer flavoprotein subunit beta
Ank2	-0.0387197	0.187644	Ankyrin 2
Ube2r2	-0.0386763	0.0564087	LOC689226 protein
Sv2a	-0.0383713	0.0360893	Synaptic vesicle glycoprotein 2A
Cyfip1	-0.0382858	0.173762	Cytoplasmic FMR1-interacting protein
Huwe1	-0.0382142	0.173435	E3 ubiquitin-protein ligase HUWE1
Tpi1	-0.0381344	0.160553	Triosephosphate isomerase
Cmtr1	-0.0380762	0.0648898	Cap-specific mRNA (nucleoside-2-O-)-methyltransferase 1
Coro2b	-0.0380731	0.0870868	Coronin
Aars	-0.0378565	0.138982	Alanine--tRNA ligase, cytoplasmic
Cpne1	-0.0374624	0.0409127	Copine-1
Vps51	-0.0374507	0.230372	Uncharacterized protein
Seh1l	-0.03743	0.0838361	Centrosomal protein 192
Trim9	-0.0373931	0.0335617	E3 ubiquitin-protein ligase TRIM9
Pcca	-0.0373628	0.0638987	Propionyl-CoA carboxylase alpha chain, mitochondrial
Synpo2	-0.0373196	0.0385116	Synaptopodin-2
Puf60	-0.0371105	0.147097	Poly(U)-binding-splicing factor PUF60
Ppp4c	-0.0368986	0.103042	Serine/threonine-protein phosphatase 4 catalytic subunit
Anapc2	-0.0368192	0.093755	Anapc2 protein
Srsf10	-0.036761	0.264313	FUS interacting protein (Serine-arginine rich) 1
Ncstn	-0.0367511	0.129198	Nicastrin
Gsk3b	-0.0367403	0.089371	Glycogen synthase kinase-3 beta
Fry	-0.0366389	0.0735904	FRY microtubule-binding protein
Flot2	-0.0364259	0.0551389	Flotillin-2
Rnf214	-0.0364014	0.058454	Ring finger protein 214
Sumo1	-0.0361341	0.205856	Small ubiquitin-related modifier 1
Cd99	-0.0361247	0.0585919	CD99 molecule (Xg blood group)
Mrpl44	-0.0360562	0.0669915	Mitochondrial ribosomal protein L44
Hdac1	-0.0359548	0.0740623	Histone deacetylase 1
Nup160	-0.035928	0.114112	Nucleoporin 160
Tppp3	-0.0359017	0.0391217	Tubulin polymerization-promoting protein family member 3
Tmx4	-0.0358883	0.110258	Thioredoxin domain containing 13
Cherp	-0.0358472	0.116021	Calcium homeostasis endoplasmic reticulum protein
Rprd1b	-0.0357756	0.127604	Regulation of nuclear pre-mRNA domain-containing 1B
Rgd1311703	-0.0355738	0.116409	Similar to sid2057p
Aimp2	-0.0355717	0.0567831	Aminoacyl tRNA synthase complex-interacting multifunctional protein 2
Nt5c1a	-0.0353703	0.0368961	5-nucleotidase, cytosolic IA
Parp3	-0.0352555	0.0611879	Poly [ADP-ribose] polymerase
Swap70	-0.0351701	0.111772	SWAP complex protein (Predicted), isoform CRA_b
Nme1	-0.0351659	0.0813696	Nucleoside diphosphate kinase A
Ogt	-0.0351141	0.0849355	O-linked N-acetylglucosamine (GlcNAc) transferase (UDP-N-acetylglucosamine:polypeptide-N-acetylglucosaminyl transferase), isoform CRA_a
Rps14	-0.0350918	0.0701758	40S ribosomal protein S14
Slc25a1	-0.0349292	0.114095	Tricarboxylate transport protein, mitochondrial
Tfg	-0.0345074	0.0374832	RCG52996, isoform CRA_a
Bud31	-0.0344243	0.517585	Protein BUD31 homolog
Mrpl41	-0.0344234	0.0919042	39S ribosomal protein L41, mitochondrial
Oxct1	-0.034099	0.119939	Succinyl-CoA:3-ketoacid coenzyme A transferase 1, mitochondrial
Fam169a	-0.0340524	0.0376998	Family with sequence similarity 169, member A
Pfas	-0.0340427	0.277215	Phosphoribosylformylglycinamidine synthase
Htt	-0.0338489	0.120592	Huntingtin
Skiv2l2	-0.0337393	0.0614964	Mtr4 exosome RNA helicase
Isg15	-0.0335489	0.0651638	ISG15 ubiquitin-like modifier
Mgll	-0.0335398	0.0572802	Monoglyceride lipase
Dip2c	-0.0335304	0.117523	Disco-interacting protein 2 homolog C
Ank3	-0.0334891	0.0640948	Ankyrin-3
Otub1	-0.0334327	0.144399	Ubiquitin thioesterase OTUB1
Fam195b	-0.0333568	0.122345	Protein FAM195B
Mat2b	-0.0333474	0.0481171	Methionine adenosyltransferase 2 subunit beta
Numa1	-0.0332216	0.100016	Nuclear mitotic apparatus protein 1
Klc1	-0.0330254	0.126291	Kinesin light chain 1
Dnajc8	-0.0329288	0.0884944	DnaJ homolog subfamily C member 8
Mta1	-0.0328061	0.157869	Metastasis-associated protein MTA1
Dis3l2	-0.0327727	0.0655447	DIS3-like exonuclease 2
Ufl1	-0.0325486	0.0962147	E3 UFM1-protein ligase 1
Tbc1d17	-0.0325005	0.0840473	TBC1 domain family, member 17
Usmg5	-0.0323684	0.0953113	Up-regulated during skeletal muscle growth protein 5
Pdhx	-0.0321342	0.0640337	Dihydrolipoamide acetyltransferase component of pyruvate dehydrogenase complex
Ap3b2	-0.0317033	0.0697587	AP-3 complex subunit beta
Dut	-0.0316187	0.033569	Deoxyuridine 5-triphosphate nucleotidohydrolase
Rps27a	-0.0315474	0.0866936	Ubiquitin-40S ribosomal protein S27a;Ubiquitin;40S ribosomal protein S27a;Ubiquitin-60S ribosomal protein L40;Ubiquitin;60S ribosomal protein L40;Polyubiquitin-B;Ubiquitin;Polyubiquitin-C;Ubiquitin;Ubiquitin-related
Uqcrc1	-0.031516	0.0866038	Cytochrome b-c1 complex subunit 1, mitochondrial
Park7	-0.0315156	0.12478	Protein DJ-1
Cstf1	-0.0312236	0.0452311	Cleavage stimulation factor subunit 1
Arfgap2	-0.0312184	0.101944	ADP-ribosylation factor GTPase-activating protein 2
Trappc5	-0.0311408	0.0874037	Trafficking protein particle complex subunit 5
Lbr	-0.0311393	0.0731044	Lamin-B receptor
Loc684270	-0.0310396	0.155716	RCG22622
Ndufa11	-0.0309861	0.0718287	NADH dehydrogenase [ubiquinone] 1 alpha subcomplex subunit 11
Gcn1l1	-0.0309452	0.136921	GCN1 eIF2 alpha kinase activator-like 1
Pnp	-0.0308902	0.100792	Purine nucleoside phosphorylase
Cyb5r1	-0.0308845	0.0386913	NADH-cytochrome b5 reductase 1
Tom1	-0.0307563	0.0962676	Target of myb1 homolog (Chicken)
Nrxn2	-0.0307536	0.0546737	Neurexin-2
Cdk12	-0.0307046	0.035691	Cyclin-dependent kinase 12
Cmc1	-0.0306268	0.0267529	COX assembly mitochondrial protein
Sun2	-0.030607	0.0538392	Sad1 and UNC84 domain-containing 2
Cdk5	-0.0305443	0.152074	Cyclin-dependent-like kinase 5
Eif4g1	-0.0303835	0.150635	Eukaryotic translation initiation factor 4 gamma, 1
Ppp1r9b	-0.030304	0.0582347	Neurabin-2
Mdh2	-0.0302239	0.106954	Malate dehydrogenase, mitochondrial
Coq5	-0.0302225	0.0724734	2-methoxy-6-polyprenyl-1,4-benzoquinol methylase, mitochondrial
Chmp6	-0.0301891	0.0476508	Charged multivesicular body protein 6
Ppp6r2	-0.0300304	0.0959122	Protein phosphatase 6, regulatory subunit 2
Kpna6	-0.0299035	0.0574264	Importin subunit alpha
Asph	-0.0298231	0.158096	Aspartate-beta-hydroxylase
Nudt2	-0.0297017	0.0736489	Bis(5-nucleosyl)-tetraphosphatase [asymmetrical]
Acsl3	-0.0296945	0.0569151	Long-chain-fatty-acid--CoA ligase 3
Ppap2b	-0.0296944	0.0570843	Lipid phosphate phosphohydrolase 3
Mapk3	-0.0294843	0.104167	Mitogen-activated protein kinase 3
Vps25	-0.0293113	0.0835127	Vacuolar protein-sorting-associated protein 25
Hectd4	-0.0292889	0.0807644	HECT domain E3 ubiquitin protein ligase 4
Slc14a1	-0.0291607	0.0416261	Urea transporter 1
Xrn2	-0.0291082	0.0599559	5-3 exoribonuclease
Dtd1	-0.029061	0.0635514	D-tyrosyl-tRNA(Tyr) deacylase
Fxyd1	-0.0289018	0.0480153	Phospholemman
Nedd8	-0.0288474	0.112125	NEDD8
Psmf1	-0.0288254	0.0386321	Proteasome inhibitor PI31 subunit
Fn1	-0.0288044	0.0252729	Fibronectin;Anastellin
Sort1	-0.0281668	0.1048	Sortilin
Lss	-0.0279686	0.121576	Terpene cyclase/mutase family member
Rab18	-0.0278391	0.116636	Ras-related protein Rab-18
Pfn2	-0.0277857	0.112255	Profilin-2
Dbn1	-0.0277337	0.109996	Drebrin
Rpl11	-0.0276852	0.0855799	60S ribosomal protein L11
H2afx	-0.0276086	0.102897	Histone H2A
Rpl37a-ps1	-0.027114	0.108989	Putative 60S ribosomal protein L37a;60S ribosomal protein L37a
Ctnnd1	-0.0270502	0.0751264	Catenin (Cadherin associated protein), delta 1 (Predicted), isoform CRA_a
Nucb1	-0.0268081	0.0764765	Nucleobindin-1
Apmap	-0.0267499	0.0545745	Adipocyte plasma membrane-associated protein
Get4	-0.0264063	0.046071	Golgi to ER traffic protein 4
Gsr	-0.0263484	0.0842923	Glutathione reductase
Impact	-0.0258749	0.0573513	Protein IMPACT
Nebl	-0.0258274	0.0228192	Nebulette
Cadm4	-0.0257491	0.0345491	Cell adhesion molecule 4
Pcyox1l	-0.0257452	0.0891505	Pcyox1l protein
Asl	-0.0256967	0.0622425	Argininosuccinate lyase
Npl	-0.025559	0.0456469	N-acetylneuraminate lyase
Iqsec1	-0.0253579	0.0673527	IQ motif and Sec7 domain 1
Kbtbd11	-0.025344	0.0557927	Kelch repeat and BTB domain-containing 11
Uba2	-0.0253437	0.103675	Ubiquitin-like modifier-activating enzyme 2
Gda	-0.025151	0.0253903	Guanine deaminase
Plcg1	-0.0251418	0.090528	1-phosphatidylinositol 4,5-bisphosphate phosphodiesterase gamma-1
Fasn	-0.0248923	0.0522095	Fatty acid synthase;[Acyl-carrier-protein] S-acetyltransferase;[Acyl-carrier-protein] S-malonyltransferase;3-oxoacyl-[acyl-carrier-protein] synthase;3-oxoacyl-[acyl-carrier-protein] reductase;3-hydroxyacyl-[acyl-carrier-protein] dehydratase;Enoyl-[acyl-carrier-protein] reductase;Oleoyl-[acyl-carrier-protein] hydrolase
Arpc1b	-0.0248502	0.0474336	Actin-related protein 2/3 complex subunit 1B
Loc690000	-0.0248281	0.0374511	Similar to CG3740-PA
Scfd1	-0.0247592	0.0537746	Sec1 family domain-containing protein 1
Psmb3	-0.0245831	0.0684469	Proteasome subunit beta type-3
Tiam2	-0.0240756	0.0272263	T-cell lymphoma invasion and metastasis 2
Nploc4	-0.0237646	0.0466871	Nuclear protein localization protein 4 homolog
Flnb	-0.0235842	0.0699015	Filamin B
Cops6	-0.023549	0.107848	COP9 (Constitutive photomorphogenic) homolog, subunit 6 (Arabidopsis thaliana) (Predicted), isoform CRA_a
Dctn3	-0.0235328	0.0935069	Dynactin subunit 3
Wdr81	-0.0235239	0.0577027	WD repeat-containing protein 81
Ostc	-0.0233309	0.0388267	Oligosaccharyltransferase complex subunit OSTC
Sun1	-0.0233274	0.0676709	Sad1 and UNC84 domain-containing 1
Mcm2	-0.0232357	0.02604	DNA helicase
Spag9	-0.0231316	0.0688559	Sperm-associated antigen 9
Smc1a	-0.0229045	0.061103	Structural maintenance of chromosomes protein 1A
Srrm2	-0.0226637	0.0154812	Serine/arginine repetitive matrix 2
Ubl4a	-0.0225759	0.125293	Ubiquitin-like protein 4A
Pi4kb	-0.0223955	0.0478546	Phosphatidylinositol 4-kinase beta
Fbxo6	-0.0223764	0.0580394	F-box only protein 6
Rap1gap	-0.0223325	0.0275255	Rap1 GTPase-activating protein
Ganab	-0.0223276	0.0583437	Alpha glucosidase 2 alpha neutral subunit (Predicted)
Idh3g	-0.0222493	0.0724574	Isocitrate dehydrogenase [NAD] subunit gamma 1, mitochondrial
Hagh	-0.0222083	0.0619366	Hydroxyacylglutathione hydrolase, mitochondrial
Erap1	-0.0221721	0.0671795	Endoplasmic reticulum aminopeptidase 1
Prpf6	-0.0221648	0.0580477	Pre-mRNA-processing factor 6
Pafah1b1	-0.0220008	0.0702921	Platelet-activating factor acetylhydrolase IB subunit alpha
Bag6	-0.0218794	0.107719	Large proline-rich protein BAG6
Psmb7	-0.0218477	0.0607688	Proteasome subunit beta type-7
Stt3b	-0.0217252	0.0535383	RCG25591, isoform CRA_a
Tmco1	-0.0216787	0.0411821	Transmembrane and coiled-coil domains protein 1
Hspa5	-0.0216061	0.0748058	78 kDa glucose-regulated protein
Gns	-0.0215527	0.030079	N-acetylglucosamine-6-sulfatase
Sec16a	-0.021463	0.0582783	Protein transport protein sec16
Ak4	-0.0214233	0.0287184	Adenylate kinase 4, mitochondrial
Loc681355	-0.0213184	0.0198442	Similar to potassium channel tetramerisation domain-containing 12b
Sec31a	-0.0212645	0.136277	Protein transport protein Sec31A
Mia3	-0.0211753	0.0797097	Uncharacterized protein
Slc15a2	-0.0210062	0.0379506	Solute carrier family 15 member 2
Ezr	-0.0208895	0.0462186	Ezrin
Galm	-0.0207906	0.0412083	Aldose 1-epimerase
Aak1	-0.0206191	0.0517005	AP2-associated protein kinase 1
Edf1	-0.0205037	0.0588549	Endothelial differentiation-related factor 1
Plcb1	-0.02039	0.0264098	1-phosphatidylinositol 4,5-bisphosphate phosphodiesterase beta-1
Bdh1	-0.0202811	0.0321135	D-beta-hydroxybutyrate dehydrogenase, mitochondrial
Aco2	-0.0202698	0.0815409	Aconitate hydratase, mitochondrial
Prpf40a	-0.0202079	0.0829889	Pre-mRNA processing factor 40 homolog A (Yeast) (Predicted)
Ppp3r1	-0.0201265	0.0514063	Calcineurin subunit B type 1
Vac14	-0.0201231	0.0541633	Protein VAC14 homolog
Cops7a	-0.0198491	0.0707617	COP9 (Constitutive photomorphogenic) homolog, subunit 7a (Arabidopsis thaliana) (Predicted)
Ehbp1	-0.0198395	0.0385783	EH domain-binding protein 1
Spr	-0.0198262	0.0676605	Sepiapterin reductase
Baz1b	-0.0197566	0.042436	Bromodomain adjacent to zinc finger domain protein 1B
Hcfc1	-0.0195025	0.0539724	Host cell factor C1
Psmd5	-0.0193551	0.0369327	Proteasome (Prosome, macropain) 26S subunit, non-ATPase, 5 (Predicted), isoform CRA_a
Lta4h	-0.0193011	0.0523276	Leukotriene A-4 hydrolase
Vwa8	-0.0191557	0.0575045	von Willebrand factor A domain-containing 8
Nubp2	-0.0191432	0.0383535	Cytosolic Fe-S cluster assembly factor NUBP2
Folh1	-0.0191426	0.0461909	Glutamate carboxypeptidase 2
Etfdh	-0.0190868	0.0563667	Electron transfer flavoprotein-ubiquinone oxidoreductase, mitochondrial
Washc5	-0.0190848	0.0452787	WASH complex subunit 5
Psmc3	-0.0190521	0.077462	26S protease regulatory subunit 6A
Eif2b2	-0.0190502	0.0297278	Translation initiation factor eIF-2B subunit beta
Ssbp1	-0.0188706	0.0756745	Single-stranded DNA-binding protein, mitochondrial
Ube3c	-0.0186643	0.0559022	Ubiquitin protein ligase E3C
Ddx42	-0.0186561	0.074444	DEAD (Asp-Glu-Ala-Asp) box polypeptide 42 (Predicted)
Srm	-0.0185412	0.046989	Spermidine synthase
Ctnnd2	-0.0184586	0.0242091	Catenin delta-2
Stag2	-0.0184081	0.0508822	Stromal antigen 2
Me1	-0.0183077	0.0388396	NADP-dependent malic enzyme
Gad2	-0.0182822	0.0209566	Glutamate decarboxylase 2
Rbm25l1	-0.0181341	0.0900285	RNA-binding motif protein 25-like 1
Pigt	-0.0180089	0.0273338	Phosphatidylinositol glycan anchor biosynthesis, class T
Pfkl	-0.0179112	0.0465705	ATP-dependent 6-phosphofructokinase, liver type
Thoc2	-0.017717	0.0606626	THO complex 2
Use1	-0.0176501	0.0321362	Unconventional SNARE in the ER 1
Ube2g1	-0.0175172	0.0319978	Ubiquitin-conjugating enzyme E2 G1;Ubiquitin-conjugating enzyme E2 G1, N-terminally processed
Srp9	-0.01723	0.0475831	Signal recognition particle 9 kDa protein
Tmem55b	-0.0171961	0.0315534	Type 1 phosphatidylinositol 4,5-bisphosphate 4-phosphatase
Rab12	-0.0171866	0.0259697	Ras-related protein Rab-12
Slc25a13	-0.0171062	0.0128646	Solute carrier family 25 member 13
Acsl6	-0.0169559	0.0364756	Long-chain-fatty-acid--CoA ligase 6
Zhx2	-0.0169457	0.026023	Zinc fingers and homeoboxes protein 2
Gpd1	-0.0169375	0.0179951	Glycerol-3-phosphate dehydrogenase [NAD(+)], cytoplasmic
Cbx5	-0.0168932	0.0355027	Cbx5 protein
Fyn	-0.0168325	0.0431929	Tyrosine-protein kinase Fyn
Rfk	-0.0166758	0.0376233	RCG48018
Ddx1	-0.0165018	0.0856291	ATP-dependent RNA helicase DDX1
Anxa4	-0.0163388	0.0300528	Annexin A4
Tra2a	-0.0163326	0.0234844	Tra2a protein
Ephx1	-0.016291	0.0416757	Epoxide hydrolase 1
Snw1	-0.0162641	0.0192839	SNW domain-containing 1
Lonp1	-0.0162364	0.0756039	Lon protease homolog, mitochondrial
Thrap3	-0.0162163	0.0819325	Thyroid hormone receptor-associated protein 3
Pygm	-0.0161407	0.0284686	Glycogen phosphorylase, muscle form
Gng12	-0.0161054	0.0308742	Guanine nucleotide-binding protein subunit gamma
Erc1	-0.0160751	0.0259954	ELKS/Rab6-interacting/CAST family member 1
H2afy	-0.0159562	0.0315421	Core histone macro-H2A.1
Acadvl	-0.0157881	0.0540994	Very long-chain specific acyl-CoA dehydrogenase, mitochondrial
Myl6	-0.0157001	0.0409433	Myosin light polypeptide 6
Abcb6	-0.0156455	0.0373827	ATP-binding cassette sub-family B member 6, mitochondrial
Gbe1	-0.0156425	0.0402143	1,4-alpha-glucan-branching enzyme
Appl1	-0.0156313	0.0364989	Adaptor protein, phosphotyrosine-interacting with PH domain and leucine zipper 1
Paip1	-0.0154029	0.0333374	Poly(A)-binding protein-interacting protein 1
Shmt2	-0.0153815	0.0279142	Serine hydroxymethyltransferase
Anapc1	-0.0153714	0.0459299	Anaphase promoting complex subunit 1 (Predicted)
Basp1	-0.0152228	0.0440463	Brain acid soluble protein 1
Ppif	-0.0151847	0.0387793	Peptidyl-prolyl cis-trans isomerase F, mitochondrial
Emc10	-0.0149519	0.0399597	ER membrane protein complex subunit 10
Mtdh	-0.0148805	0.0349256	Protein LYRIC
Mx2	-0.0147745	0.0141721	Interferon-induced GTP-binding protein Mx2
Psmb9	-0.0147311	0.0754672	Proteasome subunit beta type-9
Tln1	-0.0145631	0.0437053	RCG55135, isoform CRA_b
Tpr	-0.0144463	0.0780922	Nucleoprotein TPR
Itsn1	-0.0143905	0.0214191	Intersectin-1
Myh10	-0.0143191	0.108374	Myosin-10
Dhx57	-0.0143179	0.0278489	DExH-box helicase 57
Osbpl8	-0.0141644	0.0445363	Oxysterol-binding protein
Arf4	-0.0141375	0.0327681	ADP-ribosylation factor 4
Cd44	-0.0140607	0.0168575	CD44 antigen
Ssr1	-0.014027	0.0672184	Translocon-associated protein subunit alpha
Tbcel	-0.0140145	0.0136259	Tubulin-specific chaperone cofactor E-like protein
Commd3	-0.0138032	0.0278566	COMM domain-containing protein 3
Ap2a2	-0.0135071	0.051586	AP-2 complex subunit alpha-2
Vat1l	-0.0133671	0.0141474	Vesicle amine transport 1-like
Ppil3	-0.0133313	0.0268232	Peptidyl-prolyl cis-trans isomerase-like 3
H1f0	-0.0130639	0.0443484	Histone H1.0;Histone H1.0, N-terminally processed
Myo5a	-0.0125005	0.0159889	Unconventional myosin-Va
Tnpo2	-0.0124761	0.0148422	Transportin 2
Anxa11	-0.0124719	0.0274779	Annexin
Aldh7a1	-0.0123775	0.0382945	Alpha-aminoadipic semialdehyde dehydrogenase
Serpinh1	-0.0123183	0.0650602	Serpin H1
Shpk	-0.0120813	0.0099094	Carbohydrate kinase-like, isoform CRA_b
Gigyf2	-0.0118727	0.00394085	Uncharacterized protein (Fragment)
Cntf	-0.0118071	0.00613761	Ciliary neurotrophic factor
Gabbr1	-0.0117813	0.0110326	Gamma-aminobutyric acid type B receptor subunit 1
Slc6a1	-0.0117104	0.0116601	Sodium- and chloride-dependent GABA transporter 1
Hsp90b1	-0.0116936	0.0499861	Endoplasmin
Lamtor4	-0.0116447	0.0379569	Late endosomal/lysosomal adaptor, MAPK and MTOR activator 4
Tsta3	-0.0116112	0.102381	Tissue specific transplantation antigen P35B (Predicted), isoform CRA_a
Pkm	-0.0115582	0.0395277	Pyruvate kinase PKM
Kdm1a	-0.0115177	0.0305927	Lysine demethylase 1A
Hint1	-0.0114457	0.0282029	Histidine triad nucleotide-binding protein 1
Nagk	-0.0114186	0.0265087	N-acetyl-D-glucosamine kinase
Ktn1	-0.0112782	0.0301971	Kinectin 1
Nampt	-0.0111913	0.030204	Nicotinamide phosphoribosyltransferase
Pspc1	-0.0110305	0.0334961	Paraspeckle component 1
Abce1	-0.0109968	0.0398132	ATP-binding cassette subfamily E member 1
Psmd7	-0.0109928	0.0584971	Proteasome (Prosome, macropain) 26S subunit, non-ATPase, 7 (Predicted)
Dld	-0.0109215	0.0774559	Dihydrolipoyl dehydrogenase, mitochondrial
Psme1	-0.0109117	0.0458791	Proteasome activator complex subunit 1
Rqcd1	-0.0107826	0.0312805	Cell differentiation protein RCD1 homolog
Eif1a	-0.0107632	0.0332143	Eukaryotic translation initiation factor 1A
Sept7	-0.0105544	0.0447178	Septin-7
Sh3glb2	-0.0103592	0.0140193	Endophilin-B2
Mgea5	-0.0103501	0.046765	Bifunctional protein NCOAT;Beta-hexosaminidase;Histone acetyltransferase
Rad21	-0.0102564	0.0309633	RAD21 cohesin complex component
Ctsa	-0.00986627	0.0144361	Carboxypeptidase
Atad3	-0.00985186	0.0309506	ATPase family AAA domain-containing protein 3
Rap1a	-0.00981715	0.012126	Ras-related protein Rap-1A
Tpp1	-0.00968782	0.0213412	Tripeptidyl-peptidase 1
Rab1a	-0.00948086	0.0232316	Ras-related protein Rab-1A
Eif4e	-0.00945937	0.0478835	Eukaryotic translation initiation factor 4E
Scrib	-0.0094466	0.0171668	Scribbled planar cell polarity protein
Bpnt1	-0.0094424	0.0265417	3(2),5-bisphosphate nucleotidase 1
Dhx36	-0.00941095	0.0222386	DEAH (Asp-Glu-Ala-His) box polypeptide 36 (Predicted), isoform CRA_a
Upf1	-0.00937507	0.0427473	RCG38820
Tollip	-0.00935877	0.0259531	Toll-interacting protein
Eif3f	-0.00905504	0.0192634	Eukaryotic translation initiation factor 3 subunit F
Llgl1	-0.00897581	0.0180613	Lethal(2) giant larvae protein homolog 1
Ndufa13	-0.00892215	0.0372439	NADH:ubiquinone oxidoreductase subunit A13
Fmr1	-0.00890176	0.0129645	Fragile X mental retardation protein 1 homolog
Ptms	-0.00888838	0.0295416	Parathymosin
Syp	-0.00888204	0.0074845	Synaptophysin
Ilf3	-0.00885013	0.0304772	Interleukin enhancer-binding factor 3
Itgb1	-0.0087894	0.0234848	Integrin beta-1
Pdxp	-0.00877816	0.0148213	Pyridoxal phosphate phosphatase
Ccdc22	-0.00876652	0.020924	Coiled-coil domain-containing protein 22
Nras	-0.00872507	0.0241005	GTPase NRas
Pycrl	-0.00870088	0.0473037	Pyrroline-5-carboxylate reductase 3
Ndufa4	-0.00854349	0.0224347	NDUFA4, mitochondrial complex-associated
Nipbl	-0.00849447	0.019027	Nipped-B protein
Pdia3	-0.00847472	0.0308485	Protein disulfide-isomerase A3
Gcdh	-0.00847022	0.0259805	Glutaryl-CoA dehydrogenase
March5	-0.00837559	0.0110201	Membrane-associated ring finger (C3HC4) 5
Ncl	-0.00833228	0.0372179	Nucleolin
Purb	-0.0082848	0.0194581	Transcriptional activator protein Pur-beta
Drg2	-0.00827724	0.0255919	Developmentally-regulated GTP-binding protein 2
Gmps	-0.00823494	0.0289904	GMP synthase [glutamine-hydrolyzing]
Sfxn1	-0.0082318	0.031614	Sideroflexin-1
Blvra	-0.00815976	0.0311342	Biliverdin reductase A
Bclaf1	-0.00814774	0.0315262	BCL2-associated transcription factor 1, isoform CRA_a
Nlrx1	-0.00814617	0.0302102	NLR family member X1
Strap	-0.00809295	0.0180369	Serine-threonine kinase receptor-associated protein
Ptges3	-0.00788298	0.0190037	Prostaglandin E synthase 3
Atox1	-0.00781677	0.0261614	Copper transport protein ATOX1
Rap1b	-0.00781516	0.0265285	Ras-related protein Rap-1b
Pkp4	-0.00778886	0.033884	Plakophilin 4
Aldh5a1	-0.00778279	0.0211865	Succinate-semialdehyde dehydrogenase, mitochondrial
Stmn4	-0.00778217	0.0153182	Stathmin-4
Cxadr	-0.00773289	0.0108042	Coxsackievirus and adenovirus receptor homolog
Kif5b	-0.00768597	0.0363105	Kinesin-1 heavy chain
Cd9	-0.00764556	0.0131762	CD9 antigen
Mrpl23	-0.00745002	0.0179736	39S ribosomal protein L23, mitochondrial
Grpel1	-0.00734958	0.0142828	GrpE protein homolog 1, mitochondrial
Map4	-0.00720876	0.00962009	Microtubule-associated protein 4
Gstz1	-0.00719789	0.0302701	Maleylacetoacetate isomerase
Tubgcp2	-0.00716283	0.0123155	Gamma-tubulin complex component
Tubb4a	-0.00713105	0.0102207	Tubulin beta chain
Csrp1	-0.00694541	0.0182696	Cysteine and glycine-rich protein 1
Nudc	-0.00681255	0.0315576	Nuclear migration protein nudC
Shank2	-0.00678563	0.00404788	SH3 and multiple ankyrin repeat domains protein 2
Lamp1	-0.006651	0.0113512	Lysosome-associated membrane glycoprotein 1
Arhgap5	-0.00661122	0.0237132	Rho-GTPase-activating protein 5
Dhrs4	-0.00610804	0.00977922	Dehydrogenase/reductase SDR family member 4
Stat2	-0.00595201	0.0128728	Signal transducer and activator of transcription
Eci1	-0.00566373	0.0353601	Enoyl-CoA delta isomerase 1, mitochondrial
Rabggta	-0.00547162	0.0087847	Geranylgeranyl transferase type-2 subunit alpha
Sh3gl1	-0.00546152	0.0156505	Endophilin-A2
Gsta6	-0.00532822	0.0125843	Glutathione S-transferase A6
Diablo	-0.0053245	0.0117019	Diablo homolog (Drosophila)
Prtfdc1	-0.00530447	0.00771765	Hypoxanthine phosphoribosyltransferase
Hsd17b10	-0.00517333	0.0122668	3-hydroxyacyl-CoA dehydrogenase type-2
Hadhb	-0.00517032	0.0262368	Trifunctional enzyme subunit beta, mitochondrial;3-ketoacyl-CoA thiolase
Dcx	-0.00515917	0.0072907	Neuronal migration protein doublecortin
Apip	-0.00478024	0.00728174	Methylthioribulose-1-phosphate dehydratase
Snx2	-0.00473455	0.0114938	Sorting nexin 2
Prmt1	-0.00465479	0.0181865	Protein arginine N-methyltransferase 1
Actr10	-0.00451497	0.0163363	ARP10 actin-related protein 10 homolog (S. cerevisiae)
Ptrf	-0.00446214	0.00509215	Polymerase I and transcript release factor
Fv1	-0.00444804	0.0117479	Friend virus susceptibility 1
Pdhb	-0.00439454	0.0149555	Pyruvate dehydrogenase E1 component subunit beta, mitochondrial
Nudt21	-0.00432591	0.0164528	Cleavage and polyadenylation specificity factor subunit 5
Gcsh	-0.00424383	0.0244992	Glycine cleavage system H protein, mitochondrial
Lphn2	-0.0040896	0.00559249	Latrophilin-2
Rabep1	-0.00405552	0.00778863	Rab GTPase-binding effector protein 1
Ddb1	-0.00388568	0.0127957	DNA damage-binding protein 1
Psma1	-0.0038639	0.0214965	Proteasome subunit alpha type-1
Mthfd1	-0.00353988	0.0132938	C-1-tetrahydrofolate synthase, cytoplasmic;Methylenetetrahydrofolate dehydrogenase;Methenyltetrahydrofolate cyclohydrolase;Formyltetrahydrofolate synthetase;C-1-tetrahydrofolate synthase, cytoplasmic, N-terminally processed
Scamp2	-0.00331465	0.00917798	Secretory carrier-associated membrane protein
Ldha	-0.00302063	0.00790833	L-lactate dehydrogenase A chain
Smc3	-0.00301134	0.0065091	Structural maintenance of chromosomes protein 3
Eps15l1	-0.00295383	0.00682645	Epidermal growth factor receptor pathway substrate 15-like 1
Zc3hav1	-0.00287062	0.00312805	Zinc finger CCCH-type antiviral protein 1
Cox5b	-0.00282318	0.0104914	Cytochrome c oxidase subunit 5B, mitochondrial
Ikbkap	-0.00246852	0.0108651	Elongator complex protein 1
Homer3	-0.00244645	0.00867559	Homer protein homolog 3
Mdp1	-0.00238382	0.00568281	Magnesium-dependent phosphatase 1
Itpr1	-0.00236675	0.00255884	Inositol 1,4,5-trisphosphate receptor type 1
Srgap2	-0.00232159	0.0114404	SLIT-ROBO Rho GTPase-activating protein 2
Epha5	-0.00226369	0.00277048	Ephrin type-A receptor 5
Rtn1	-0.00207868	0.00448425	Reticulon-1
Ago1	-0.00196231	0.00520033	Protein argonaute
Ugp2	-0.00192483	0.00374092	UTP--glucose-1-phosphate uridylyltransferase
Actl6a	-0.00184226	0.010671	Actin-like 6A
Vamp4	-0.00180432	0.00266993	Vesicle-associated membrane protein 4
Btf3l4	-0.00178163	0.00877879	Transcription factor BTF3
Plaa	-0.00165925	0.00477444	Phospholipase A-2-activating protein
Ist1	-0.00165123	0.00373561	IST1 homolog
Rbm12	-0.00163404	0.00366731	RCG37481, isoform CRA_a
Ddx5	-0.00161523	0.00592061	DEAD (Asp-Glu-Ala-Asp) box polypeptide 5
Rasa1	-0.00147254	0.00341591	Ras GTPase-activating protein 1
Rpl27a	-0.00138627	0.00923546	60S ribosomal protein L27a
Npepl1	-0.0012606	0.00256536	Aminopeptidase-like 1
Csk	-0.0011714	0.00236079	Tyrosine-protein kinase CSK
Caskin1	-0.000970715	0.00180251	Caskin-1
Gstm1	-0.000944549	0.00351347	Glutathione S-transferase Mu 1
Bdh2	-0.000862694	0.00141979	3-hydroxybutyrate dehydrogenase type 2
Me1	-0.000776119	0.00225574	Malic enzyme
Rpl13	-0.000744425	0.00240156	60S ribosomal protein L13
Ptpra	-0.000711245	0.00115195	Receptor-type tyrosine-protein phosphatase
Elavl4	-0.00061418	0.0009714	ELAV-like protein 4
Pak2	-0.000608879	0.00192845	Serine/threonine-protein kinase PAK 2;PAK-2p27;PAK-2p34
Hyou1	-0.000594243	0.00261206	Hypoxia up-regulated protein 1
Rab5a	-0.000463038	0.00155724	Ras-related protein Rab-5A
Rpl37	-0.000342657	0.000811887	60S ribosomal protein L37;Ribosomal protein L37
Cdkl5	-0.00023736	0.000478416	Serine/threonine-protein kinase D1
Gfap	-0.000135343	0.000191223	Glial fibrillary acidic protein (Fragment)
Nnt	-0.00010315	0.000332504	Nicotinamide nucleotide transhydrogenase
Asap1	-3.75116e-05	5.86725e-05	Arf-GAP with SH3 domain, ANK repeat and PH domain-containing protein 1
Esd	-9.10275e-06	4.56712e-05	S-formylglutathione hydrolase
Pip5k1c	0.00013	0.000158477	Phosphatidylinositol 4-phosphate 5-kinase type-1 gamma
Ppox	0.00020735	0.000332815	Protoporphyrinogen oxidase
Uqcrh	0.000239666	0.000923126	Cytochrome b-c1 complex subunit 6, mitochondrial
Cnn3	0.000366349	0.00110962	Calponin-3
Cycs	0.000416402	0.00133081	Cytochrome c, somatic
Srrt	0.000431754	0.00228059	Uncharacterized protein
Cisd2	0.000663002	0.00270375	CDGSH iron sulfur domain 2
Wars	0.000738741	0.00199768	Tryptophan--tRNA ligase, cytoplasmic;T1-TrpRS;T2-TrpRS
Gnas	0.000762378	0.00206415	Guanine nucleotide-binding protein G(s) subunit alpha isoforms XLas
Ankrd13a	0.000807245	0.00111871	Ankyrin repeat domain 13a
Cul1	0.000848161	0.00266563	Cul1 protein
Atxn2l	0.00086673	0.00297	Ataxin 2-like
Lamtor2	0.000874338	0.00148066	Late endosomal/lysosomal adaptor, MAPK and MTOR activator 2
Cops7b	0.000904843	0.00346974	COP9 (Constitutive photomorphogenic) homolog, subunit 7b (Arabidopsis thaliana) (Predicted), isoform CRA_b
Arid1a	0.000951567	0.00408617	AT-rich interaction domain 1A
Sec62	0.000993014	0.00185159	Ab2-292
Opa1	0.00117481	0.00308147	Dynamin-like 120 kDa protein, mitochondrial;Dynamin-like 120 kDa protein, form S1
Gsto1	0.00126103	0.0085716	Glutathione S-transferase omega-1
Hnrnph1	0.00128198	0.00371989	Heterogeneous nuclear ribonucleoprotein H;Heterogeneous nuclear ribonucleoprotein H, N-terminally processed
Nt5dc2	0.00135852	0.0040428	5-nucleotidase domain-containing protein 2
Lrrc4b	0.00141532	0.00341361	Leucine-rich repeat-containing protein 4B
Prpf4	0.00142137	0.0037035	PRP4 pre-mRNA processing factor 4 homolog (Yeast)
Adnp	0.00149808	0.00276954	Activity-dependent neuroprotector homeobox protein
Cdc42	0.00151484	0.00350583	Cell division control protein 42 homolog
Aldh9a1	0.00152559	0.00640502	4-trimethylaminobutyraldehyde dehydrogenase
Tmpo	0.00153387	0.00652699	Lamina-associated polypeptide 2, isoform beta
Ola1	0.00159459	0.00445446	Obg-like ATPase 1
Ppp5c	0.00164353	0.00910872	Serine/threonine-protein phosphatase 5
Ckb	0.00179403	0.00445483	Creatine kinase B-type
Cct7	0.0020138	0.00728816	Chaperonin-containing TCP1 subunit 7
Usp47	0.00214967	0.0136955	Ubiquitin carboxyl-terminal hydrolase
Inpp1	0.00215955	0.00789247	Inositol polyphosphate-1-phosphatase
Abcg3l1	0.0024085	0.0039192	ATP-binding cassette, subfamily G (WHITE), member 3-like 1
Nlgn2	0.00241699	0.00384353	Neuroligin-2
Dock7	0.00244301	0.00676722	Dedicator of cytokinesis 7
Psmg1	0.00246972	0.00366272	Down syndrome critical region homolog 2 (Human) (Predicted), isoform CRA_b
Mtmr9	0.00301071	0.00628868	Myotubularin-related protein 9
Syn1	0.00301502	0.00384546	Synapsin-1
Als2	0.00311019	0.00363952	Alsin
Btf3	0.00328655	0.0142394	Transcription factor BTF3
Sec13	0.00336272	0.0103259	Protein SEC13 homolog
Gnpda1	0.00350006	0.00909046	Glucosamine-6-phosphate isomerase
Eef2	0.00350072	0.0156534	Elongation factor 2
Rpl26	0.00364216	0.0160018	60S ribosomal protein L26
Galk1	0.00375229	0.0108565	Galactokinase 1
Uqcr10	0.00381475	0.0127001	Ubiquinol-cytochrome c reductase, complex III subunit X
Ict1	0.00392289	0.00567862	Mitochondrial ribosomal protein L58
Capza1	0.00393609	0.00980004	F-actin-capping protein subunit alpha-1
Dnm1l	0.00410608	0.0122983	Dynamin-1-like protein
Eif2b5	0.00424862	0.00821114	Translation initiation factor eIF-2B subunit epsilon
Capns1	0.00436347	0.0149419	Calpain small subunit 1
Copb1	0.00436525	0.0187946	Coatomer subunit beta
Atxn2	0.00464358	0.00760526	Ataxin 2
Dbnl	0.0047911	0.0125015	Drebrin-like protein
Gatm	0.0048349	0.00810481	Glycine amidinotransferase, mitochondrial
Atic	0.00493067	0.0205826	Bifunctional purine biosynthesis protein PURH;Phosphoribosylaminoimidazolecarboxamide formyltransferase;IMP cyclohydrolase
Plxnb1	0.00505991	0.0136443	Plexin B1
Snf8	0.00512182	0.0107404	Vacuolar-sorting protein SNF8
Vamp8	0.00519398	0.00795449	Vesicle-associated membrane protein 8
Gpx4	0.0053879	0.0154229	Phospholipid hydroperoxide glutathione peroxidase, mitochondrial
Lgals9	0.00569585	0.00708608	Galectin-9
Vps39	0.00581674	0.0170388	VPS39 HOPS complex subunit
Nrxn1	0.00583421	0.004683	Neurexin-1
Csnk2b	0.00591432	0.0241579	Casein kinase II subunit beta
Snrpd1	0.00611958	0.0229353	Small nuclear ribonucleoprotein D1
Psmd9	0.00617532	0.0161068	26S proteasome non-ATPase regulatory subunit 9
Ppa1	0.00626998	0.0391518	Pyrophosphatase (inorganic) 1
Aldoa	0.00642142	0.016831	Fructose-bisphosphate aldolase A
Myh9	0.00650857	0.012723	Myosin-9
Lgalsl	0.00666269	0.0105886	Galectin
Sestd1	0.00672509	0.0199391	SEC14 and spectrin domain-containing 1
Hdhd2	0.00685022	0.0182697	Haloacid dehalogenase-like hydrolase domain-containing protein 2
Nasp	0.00693418	0.0169061	Nuclear autoantigenic sperm protein
Ssrp1	0.0070573	0.0178339	FACT complex subunit SSRP1
Tmed10	0.00712767	0.0314339	Transmembrane emp24 domain-containing protein 10
Cox4i2	0.00716409	0.00593438	Cytochrome c oxidase subunit 4 isoform 2, mitochondrial
Mapre3	0.00718091	0.0187233	Microtubule-associated protein RP/EB family member 3
Dync1h1	0.00728856	0.0522471	Cytoplasmic dynein 1 heavy chain 1
Pitrm1	0.00732852	0.0119924	Pitrilysin metallepetidase 1 (Predicted)
Eif3i	0.00736142	0.0226278	Eukaryotic translation initiation factor 3 subunit I
Acot8	0.00747576	0.00990558	Acyl-coenzyme A thioesterase 8
Scamp3	0.00795854	0.0120804	Secretory carrier-associated membrane protein
Gpd2	0.00803978	0.0263467	Glycerol-3-phosphate dehydrogenase, mitochondrial
Cltb	0.00808721	0.0135611	Clathrin light chain B
Npc1	0.00820112	0.0122944	NPC intracellular cholesterol transporter 1
Gpm6a	0.00826478	0.00806767	Neuronal membrane glycoprotein M6-a
Pcbp3	0.00833304	0.0199125	Poly(rC)-binding protein 3
Sept3	0.00840002	0.0135348	Neuronal-specific septin-3
Pak1	0.00840171	0.00652274	Serine/threonine-protein kinase PAK 1
Stmn1	0.00877081	0.0302409	Stathmin
Rpl28	0.00894006	0.0344586	60S ribosomal protein L28
Sec22b	0.0089964	0.0327971	Vesicle-trafficking protein SEC22b
Hddc2	0.00910291	0.0189775	HD domain containing 2 (Predicted), isoform CRA_b
Map4k4	0.00916227	0.0280003	Mitogen-activated protein kinase kinase kinase kinase 4
Tapbp	0.00918167	0.0129649	TAP-binding protein
Ndufs1	0.00944763	0.0394209	NADH-ubiquinone oxidoreductase 75 kDa subunit, mitochondrial
Hist3h2bb	0.00945276	0.0266486	Histone H2B
Smurf1	0.00952668	0.0221592	E3 ubiquitin-protein ligase
Egfr	0.00970055	0.0176474	Receptor protein-tyrosine kinase
Rnf213	0.00973376	0.013542	Ring finger protein 213
Fabp5	0.00985266	0.0261867	Fatty acid-binding protein, epidermal
Csnk2a1	0.00989802	0.0268695	Casein kinase II subunit alpha
Gdap1l1	0.00992067	0.024568	Ganglioside-induced differentiation-associated protein 1-like 1
Rabl6	0.0100729	0.0261322	RAB, member RAS oncogene family-like 6
Timm8b	0.0101644	0.0146546	Mitochondrial import inner membrane translocase subunit Tim8 B
Vps37b	0.010213	0.00915458	VPS37B, ESCRT-I subunit
Nae1	0.0103846	0.0347504	NEDD8-activating enzyme E1 regulatory subunit
Napa	0.0104238	0.0291758	Alpha-soluble NSF attachment protein
Ptplb	0.0108855	0.0147407	Very-long-chain (3R)-3-hydroxyacyl-CoA dehydratase
Copz1	0.0110004	0.0438297	Coatomer protein complex, subunit zeta 1
Itpr2	0.0110049	0.0183779	Inositol 1,4,5-trisphosphate receptor type 2
Psma2	0.0111024	0.0411424	Proteasome subunit alpha type-2
Ech1	0.0111899	0.037249	Delta(3,5)-Delta(2,4)-dienoyl-CoA isomerase, mitochondrial
Mecp2	0.0112181	0.0507567	Methyl-CpG-binding protein 2
Supt16h	0.011272	0.0258825	SPT16 homolog, facilitates chromatin-remodeling subunit
Echdc1	0.0112849	0.0290055	Ethylmalonyl-CoA decarboxylase
Wbp2	0.0113066	0.0260594	WW domain-binding protein 2
Dis3	0.0113503	0.0215737	DIS3 homolog, exosome endoribonuclease and 3-5 exoribonuclease
Pea15	0.0113605	0.0538024	Astrocytic phosphoprotein PEA-15
Tmem43	0.0114692	0.0227414	Transmembrane protein 43
Carm1	0.0114889	0.0266177	Histone-arginine methyltransferase CARM1
Rpl32	0.0115313	0.0487185	60S ribosomal protein L32
Anxa2	0.0115668	0.0132566	Annexin A2
Stim1	0.011569	0.0322918	Stromal interaction molecule 1
Hnrnpf	0.0116485	0.045714	Heterogeneous nuclear ribonucleoprotein F;Heterogeneous nuclear ribonucleoprotein F, N-terminally processed
Gars	0.0118392	0.029328	Glycine--tRNA ligase
Prpf3	0.0119239	0.0377298	PRP3 pre-mRNA processing factor 3 homolog (Yeast) (Predicted), isoform CRA_a
Pmm2	0.0119599	0.0323229	Phosphomannomutase
Vwa5a	0.0119781	0.0301909	von Willebrand factor A domain-containing protein 5A
Tp53bp1	0.0120087	0.0615191	Tumor protein p53-binding protein 1
Prcp	0.0120612	0.0217877	Prolylcarboxypeptidase
Hip1	0.0120821	0.0271396	Huntingtin interacting protein 1, isoform CRA_a
Cd81	0.0120987	0.0274131	CD81 antigen
Atp6v1h	0.0122616	0.0355873	V-type proton ATPase subunit H
Cbfb	0.0123019	0.0111646	Core-binding factor subunit beta
Ndufb6	0.0123042	0.0447125	NADH dehydrogenase (Ubiquinone) 1 beta subcomplex, 6 (Predicted)
Gng5	0.012353	0.0241522	Guanine nucleotide-binding protein subunit gamma;Guanine nucleotide-binding protein G(I)/G(S)/G(O) subunit gamma-5
Srp72	0.0123677	0.0178139	Signal recognition particle subunit SRP72
G3bp1	0.0123682	0.0323959	G3BP stress granule assembly factor 1
Sympk	0.012493	0.0256752	Symplekin
Map1lc3a	0.0125416	0.0310621	Microtubule-associated proteins 1A/1B light chain 3A
Acyp2	0.0126753	0.0242829	Acylphosphatase-2
Ewsr1	0.0127133	0.0529899	RNA-binding protein EWS-like
Ilkap	0.012809	0.018386	Integrin-linked kinase-associated serine/threonine phosphatase 2C
Nt5c3a	0.0130809	0.0203838	5-nucleotidase
Ndufv2	0.0131154	0.0296158	NADH dehydrogenase [ubiquinone] flavoprotein 2, mitochondrial
Ttc9c	0.013242	0.015866	Tetratricopeptide repeat protein 9C
Mtap	0.0132899	0.016909	S-methyl-5-thioadenosine phosphorylase
Dync1i1	0.0133673	0.00918013	Cytoplasmic dynein 1 intermediate chain 1
Tbl2	0.0133865	0.0421461	RCG21429, isoform CRA_b
Gpsm1	0.0134021	0.0278416	G-protein-signaling modulator 1
Tcp1	0.0134955	0.076717	T-complex protein 1 subunit alpha
Sh3kbp1	0.0135622	0.0128689	SH3 domain-containing kinase-binding protein 1
Rpl31	0.0138048	0.0914191	60S ribosomal protein L31
Rps6	0.0138631	0.0610726	40S ribosomal protein S6
Rab35	0.0139606	0.0516416	Ras-related protein Rab-35
Fhl1	0.0140234	0.0259449	Four and a half LIM domains protein 1
Rps26	0.0141797	0.0713116	40S ribosomal protein S26
Atp8a1	0.014264	0.0194445	Phospholipid-transporting ATPase
Fth1	0.0143306	0.0271555	Ferritin heavy chain;Ferritin heavy chain, N-terminally processed
Got1	0.0143984	0.0253595	Aspartate aminotransferase, cytoplasmic
Abhd6	0.0144269	0.0559849	Monoacylglycerol lipase ABHD6
Git1	0.0146057	0.0367251	ARF GTPase-activating protein GIT1
Ensrnog00000061844	0.0146279	0.0239602	Uncharacterized protein
Trappc11	0.0146937	0.0224733	Trafficking protein particle complex 11
Slc1a4	0.0147294	0.0294142	Neutral amino acid transporter ASCT1
Sec11c	0.0147531	0.0107797	Signal peptidase complex catalytic subunit SEC11C
Usp7	0.0148219	0.0732445	Ubiquitin carboxyl-terminal hydrolase 7
Gstm5	0.014941	0.0396098	Glutathione S-transferase Mu 5
Cbx3	0.0149948	0.0306022	Chromobox 3
Ppa2	0.0151475	0.0345749	Pyrophosphatase (inorganic) 2
Vps13c	0.0151573	0.0414008	Vacuolar protein sorting 13 homolog C
Lmna	0.0153992	0.040566	Prelamin-A/C;Lamin-A/C
Tbcd	0.0154127	0.0606527	Tubulin folding cofactor D
Cul3	0.0154248	0.0652557	Cullin-3
Cyb5r3	0.0155887	0.0663859	NADH-cytochrome b5 reductase 3;NADH-cytochrome b5 reductase 3 membrane-bound form;NADH-cytochrome b5 reductase 3 soluble form
Nit1	0.0157046	0.0615502	Nitrilase homolog 1
Agpat3	0.0157392	0.0393906	1-acylglycerol-3-phosphate O-acyltransferase 3
Rmdn1	0.0158613	0.0314409	Regulator of microtubule dynamics protein 1
Srcin1	0.0159227	0.0214824	SRC kinase signaling inhibitor 1
Adsl	0.0160428	0.0320369	Adenylosuccinate lyase
Copg1	0.0160654	0.0562759	Coatomer subunit gamma-1
Bzw2	0.0160864	0.081824	Basic leucine zipper and W2 domain-containing protein 2
Entpd2	0.0161743	0.0394195	Ectonucleoside triphosphate diphosphohydrolase 2
Abi2	0.0162503	0.0135822	Abl-interactor 2
Gripap1	0.0164579	0.0583093	GRIP1-associated protein 1
Yars	0.0164643	0.0414905	Tyrosine--tRNA ligase, cytoplasmic;Tyrosine--tRNA ligase, cytoplasmic, N-terminally processed
Hk1	0.0165053	0.0590242	Hexokinase-1
Ndufs4	0.0165896	0.0384979	NADH dehydrogenase [ubiquinone] iron-sulfur protein 4, mitochondrial
Atp5j2	0.016629	0.0742739	ATP synthase subunit f, mitochondrial
Map2k4	0.0166827	0.0357458	Mitogen-activated protein kinase kinase 4
Slc6a11	0.0167665	0.0330117	Sodium- and chloride-dependent GABA transporter 3
Ppp1r1b	0.0169474	0.0274661	Protein phosphatase 1 regulatory subunit 1B
Aip	0.0169513	0.0386154	AH receptor-interacting protein
Tmem126a	0.0169891	0.0431489	Transmembrane protein 126A
Prdx2	0.0171047	0.113246	Peroxiredoxin-2
Txndc17	0.0171537	0.0539132	Thioredoxin domain-containing 17
Dpysl3	0.0171773	0.03346	Dihydropyrimidinase-related protein 3
Tmem100	0.0173737	0.0170407	Transmembrane protein 100
Pcbd2	0.017386	0.0559723	Pterin-4 alpha-carbinolamine dehydratase 2
Acss2	0.017498	0.0623872	Acyl-CoA synthetase short-chain family member 2
Pcbp2	0.0175688	0.0590378	Poly(rC)-binding protein 2
Necap2	0.0178524	0.0284531	Adaptin ear-binding coat-associated protein 2
Mdn1	0.0178977	0.0278122	Uncharacterized protein
Rab6a	0.0179279	0.0331308	RCG39700, isoform CRA_d
Itga6	0.0179399	0.0529737	Integrin subunit alpha 6
Irf2bp2	0.018103	0.0182153	Interferon regulatory factor 2-binding protein-like
Abr	0.0181498	0.0404733	ABR, RhoGEF and GTPase-activating protein
Stxbp1	0.0182425	0.0225978	Syntaxin-binding protein 1
Mrps36	0.0182574	0.0590213	Mitochondrial ribosomal protein S36
Tmem245	0.0182739	0.0302494	Transmembrane protein 245
Slc25a3	0.0184182	0.0808157	Phosphate carrier protein, mitochondrial
Ilk	0.0184843	0.0410337	Integrin-linked protein kinase
Cox6c2	0.0185436	0.0706192	Cytochrome c oxidase subunit 6C-2
Actb	0.0185919	0.029758	Actin, cytoplasmic 1;Actin, cytoplasmic 1, N-terminally processed
Erp29	0.018646	0.0463615	Endoplasmic reticulum resident protein 29
Tbcb	0.0186544	0.0694091	RCG53953, isoform CRA_a
Hnrnpk	0.0186678	0.157848	Heterogeneous nuclear ribonucleoprotein K
Psma4	0.0187595	0.0787998	Proteasome subunit alpha type-4
Pyroxd2	0.0188006	0.0344438	Pyridine nucleotide-disulfide oxidoreductase domain-containing protein 2
Gsta5	0.0189355	0.0485504	Glutathione S-transferase;Glutathione S-transferase alpha-2;Glutathione S-transferase alpha-1;Glutathione S-transferase alpha-1, N-terminally processed
Rpn1	0.0190566	0.0560453	Dolichyl-diphosphooligosaccharide--protein glycosyltransferase subunit 1
Sypl1	0.0192498	0.0687621	Synaptophysin-like 1
Cyb5a	0.0193167	0.0578457	Cytochrome b5
Txndc12	0.0193984	0.0682717	Thioredoxin domain-containing protein 12
Npepps	0.0196817	0.069122	Aminopeptidase
Erlin2	0.0197733	0.0789696	Erlin-2
Vdac3	0.0198464	0.0883585	Voltage-dependent anion-selective channel protein 3
Gnai3	0.0198857	0.0406831	Guanine nucleotide-binding protein G(k) subunit alpha
Cdk4	0.0199248	0.0259272	Cyclin-dependent kinase 4
Clic4	0.0199993	0.047449	Chloride intracellular channel protein 4
Mrps16	0.0202866	0.0482731	Mitochondrial ribosomal protein S16
Dclk1	0.0203465	0.035705	Serine/threonine-protein kinase DCLK1
Fbll1	0.0204794	0.0251238	Fibrillarin-like 1
Pbrm1	0.0205641	0.0614235	Polybromo 1
Mcm7	0.0208586	0.0150259	DNA replication licensing factor MCM7
Birc6	0.0208639	0.127844	Baculoviral IAP repeat-containing 6
Hist1h2bo	0.0208669	0.132058	Histone H2B
Cdc23	0.0209171	0.0718909	CDC23 (Cell division cycle 23, yeast, homolog), isoform CRA_b
Maob	0.0209217	0.0560263	Amine oxidase [flavin-containing] B
Atad1	0.0209541	0.0532235	ATPase family AAA domain-containing protein 1
Aamdc	0.0209776	0.0453266	Adipogenesis-associated, Mth938 domain-containing
Dnajc5	0.0211843	0.0482225	DnaJ homolog subfamily C member 5
Ubxn1	0.0212003	0.0416332	UBX domain-containing protein 1
Cox7a2l	0.0212091	0.0752728	Cytochrome c oxidase subunit 7A2-like
Uqcrc2	0.021219	0.0892509	Cytochrome b-c1 complex subunit 2, mitochondrial
Arl6	0.021294	0.0624841	ADP-ribosylation factor-like 6 (Predicted), isoform CRA_a
Pfdn5	0.0213018	0.0992689	Prefoldin 5 (Predicted), isoform CRA_a
Pfdn2	0.0214664	0.0788883	Prefoldin subunit 2
Huwe1	0.022135	0.10548	E3 ubiquitin-protein ligase HUWE1
Rps4x	0.0221881	0.0875778	40S ribosomal protein S4, X isoform
Slc4a10	0.0222554	0.0186956	Sodium-driven chloride bicarbonate exchanger
Rpl6	0.0223291	0.114063	60S ribosomal protein L6
Nlgn3	0.0223361	0.0503314	Neuroligin-3
Calr	0.0223478	0.0776859	Calreticulin
Akap7	0.0223837	0.0428527	A-kinase anchor protein 7 isoforms delta and gamma
Sel1l	0.0223851	0.0418225	Protein sel-1 homolog 1
Aprt	0.0224263	0.0799281	Adenine phosphoribosyltransferase
Ccdc43	0.022441	0.0385571	Coiled-coil domain-containing protein 43
Rpl38	0.0224823	0.0927689	60S ribosomal protein L38
Epha4	0.022564	0.0194697	Eph receptor A4
Vti1b	0.0226084	0.102667	Vesicle transport through interaction with t-SNAREs homolog 1B
Gart	0.022674	0.0698589	Trifunctional purine biosynthetic protein adenosine-3
Ndufv1	0.0226815	0.0666403	NADH dehydrogenase [ubiquinone] flavoprotein 1, mitochondrial
Sirt2	0.0226922	0.0373089	NAD-dependent protein deacetylase sirtuin-2
Impa1	0.0227991	0.095228	Inositol monophosphatase 1
Ctsb	0.0228542	0.0733288	Cathepsin B;Cathepsin B light chain;Cathepsin B heavy chain
Ppm1e	0.0229446	0.0585551	Protein phosphatase 1E
Rrbp1	0.0229795	0.097073	Ribosome-binding protein 1
Twf1	0.0229822	0.0789675	Twinfilin-1
Dpp3	0.0229925	0.0855979	Dipeptidyl peptidase 3
Smap1	0.0230856	0.0686064	Small ArfGAP 1
Lage3	0.0231532	0.0459628	L antigen family, member 3
Atp8a1	0.0232066	0.0493362	Phospholipid-transporting ATPase
Plgrkt	0.0232463	0.05091	Plasminogen receptor (KT)
Ormdl2	0.0232663	0.0367892	ORM1-like protein
Eif4e2	0.0233283	0.0409319	Eukaryotic translation initiation factor 4E family member 2
Nt5c3b	0.0233571	0.0918303	7-methylguanosine phosphate-specific 5-nucleotidase
Tes	0.0235241	0.0324563	Testin
Arpc1a	0.0235355	0.080057	Actin-related protein 2/3 complex subunit 1A
Acly	0.0235469	0.0891382	ATP-citrate synthase
Fabp7	0.0235478	0.0812452	Fatty acid-binding protein, brain
Phyhd1	0.0235611	0.0577659	Phytanoyl-CoA dioxygenase domain-containing protein 1
G6pc	0.0237486	0.0895124	Proteaseome (Prosome, macropain) 28 subunit, 3
Ube2n	0.023789	0.160022	Ubiquitin-conjugating enzyme E2 N
Ipo4	0.024079	0.109108	Importin 4
Tmem109	0.0241582	0.157215	Transmembrane protein 109
Vcl	0.0241696	0.0539368	Vinculin
Msra	0.024174	0.0479906	Mitochondrial peptide methionine sulfoxide reductase
Cct4	0.0241892	0.158945	T-complex protein 1 subunit delta
Eprs	0.0242975	0.22307	Glutamyl-prolyl-tRNA synthetase
Atp6v1g1	0.0243989	0.0667077	V-type proton ATPase subunit G
Srgap3	0.0244645	0.0546082	SLIT-ROBO Rho GTPase-activating protein 3
Snrpg	0.0245435	0.212053	RCG56468, isoform CRA_b
Actn1	0.0246766	0.0316076	Alpha-actinin-1
Map2	0.0249397	0.0639534	Microtubule-associated protein
Eif3b	0.0249593	0.105445	Eukaryotic translation initiation factor 3 subunit B
Cul7	0.0249736	0.051292	Cullin-7
Vasp	0.0249942	0.0307949	Vasodilator-stimulated phosphoprotein
Tsg101	0.0250175	0.0741003	Tumor susceptibility gene 101 protein
Rbm10	0.0250201	0.0452988	RNA-binding protein 10
Ugt1a6	0.0251626	0.0464809	UDP-glucuronosyltransferase 1-6
Ddx19	0.0252622	0.0614442	DEAD (Asp-Glu-Ala-Asp) box polypeptide 19a
Pygb	0.0252972	0.0850888	Phosphorylase
Hexb	0.0253372	0.0366144	Beta-hexosaminidase subunit beta
Tprkb	0.0254362	0.0851495	EKC/KEOPS complex subunit Tprkb
Mapre1	0.0254906	0.0804468	Microtubule-associated protein RP/EB family member 1
Lsm2	0.0255204	0.146442	U6 snRNA-associated Sm-like protein LSm2
Rp2	0.0257405	0.0588112	Protein XRP2
Tp53i11	0.0257916	0.076831	Tumor protein p53-inducible protein 11
Acbd3	0.0257922	0.0794727	Golgi resident protein GCP60
Ndufa6	0.0258196	0.0892194	NADH dehydrogenase [ubiquinone] 1 alpha subcomplex subunit 6
Hsp90ab1	0.0259056	0.0941066	Heat shock protein HSP 90-beta
Atpif1	0.0260236	0.13412	ATPase inhibitor, mitochondrial
Pitpna	0.026099	0.0715188	Phosphatidylinositol transfer protein alpha isoform
Slc3a2	0.0261633	0.0716695	4F2 cell-surface antigen heavy chain
Pgrmc2	0.026271	0.0900416	Membrane-associated progesterone receptor component 2
Qdpr	0.0263545	0.103541	Dihydropteridine reductase
Gpx7	0.0265386	0.0656412	Glutathione peroxidase
Idh2	0.0265576	0.138318	Isocitrate dehydrogenase [NADP], mitochondrial
Atp6v1b2	0.0265988	0.080529	V-type proton ATPase subunit B, brain isoform
Mrpl22	0.0266615	0.0407054	39S ribosomal protein L22, mitochondrial
Nup62	0.0266736	0.0651207	Nuclear pore glycoprotein p62
Mydgf	0.0266874	0.0546371	Myeloid-derived growth factor
Ostf1	0.0267217	0.0678572	Osteoclast-stimulating factor 1
Hsd17b4	0.0267246	0.133589	Peroxisomal multifunctional enzyme type 2;(3R)-hydroxyacyl-CoA dehydrogenase;Enoyl-CoA hydratase 2
Notch1	0.0268219	0.036269	Neurogenic locus notch homolog protein 1;Notch 1 extracellular truncation;Notch 1 intracellular domain
Naca	0.0269098	0.0843163	Naca protein
Hsp90aa1	0.0269832	0.100427	Heat shock protein HSP 90-alpha
Tubb5	0.0269913	0.0584337	Tubulin beta-5 chain
Pgp	0.0270795	0.0920896	Glycerol-3-phosphate phosphatase
Iah1	0.0273745	0.139473	Isoamyl acetate-hydrolyzing esterase 1 homolog
Ddx17	0.027394	0.106373	DEAD-box helicase 17
Txn	0.0274836	0.119134	Thioredoxin
Prdx1	0.0275391	0.126106	Peroxiredoxin-1
Gfpt1	0.0275437	0.115266	Glutamine--fructose-6-phosphate aminotransferase [isomerizing] 1
Fdps	0.0276012	0.0904733	Farnesyl pyrophosphate synthase
Farsb	0.0276474	0.121922	Phenylalanyl-tRNA synthetase subunit beta
P4hb	0.0277273	0.143354	Protein disulfide-isomerase
Ubxn4	0.0277951	0.0503709	UBX domain-containing protein 4
Psmd6	0.0278529	0.148903	Proteasome (Prosome, macropain) 26S subunit, non-ATPase, 6
Naa35	0.0278779	0.0555488	N-alpha-acetyltransferase 35, NatC auxiliary subunit
Sucla2	0.0279542	0.0958796	Succinate--CoA ligase [ADP-forming] subunit beta, mitochondrial
Pik3r1	0.0279996	0.033867	Phosphatidylinositol 3-kinase regulatory subunit alpha
Lmnb1	0.0281663	0.164231	Lamin-B1
Fdft1	0.0282227	0.0278839	Squalene synthase
Napg	0.0282382	0.0823524	NSF attachment protein gamma
Tardbp	0.0282843	0.71038	RCG31562, isoform CRA_c
Sfpq	0.0283743	0.304838	Splicing factor proline and glutamine rich
Ap2m1	0.0284563	0.0877021	AP-2 complex subunit mu
Soga1	0.0285636	0.0460923	Suppressor of glucose, autophagy-associated 1
Adprhl2	0.028564	0.0740474	ADP-ribosylhydrolase like 2 (Predicted)
Stx4	0.028598	0.0757877	Syntaxin-4
Ywhae	0.0286212	0.145488	14-3-3 protein epsilon
Dpysl2	0.0286213	0.0598734	Dihydropyrimidinase-related protein 2
Arpc2	0.0287346	0.121672	Actin-related protein 2/3 complex subunit 2
Zhx3	0.028808	0.0286641	Zinc fingers and homeoboxes protein 3
Ctcf	0.0288093	0.0705805	Transcriptional repressor CTCF
Rab21	0.0288305	0.0815872	Ras-related protein Rab-21
Trappc3	0.0288412	0.111413	Trafficking protein particle complex subunit 3
Nedd4l	0.0289372	0.0749333	Neural precursor cell-expressed, developmentally down-regulated 4-like, E3 ubiquitin protein ligase
Zfp638	0.0290865	0.060358	Zinc finger protein 638
Farp1	0.0291326	0.0731905	FERM, RhoGEF and pleckstrin domain-containing protein 1
Tjp1	0.0292337	0.070307	Tight junction protein ZO-1
Cd200	0.0292944	0.0239591	OX-2 membrane glycoprotein
Cab39	0.0293213	0.12022	Calcium-binding protein 39
Ubtf	0.0294278	0.0840209	Nucleolar transcription factor 1
Ckap4	0.0294441	0.128903	Cytoskeleton-associated protein 4
Ctnna1	0.0297671	0.10559	Catenin (Cadherin associated protein), alpha 1
Vdac1	0.0298989	0.107606	Voltage-dependent anion-selective channel protein 1
Ddah1	0.02997	0.0594688	N(G),N(G)-dimethylarginine dimethylaminohydrolase 1
Irgm	0.0302401	0.061838	Immunity-related GTPase family M protein
Plscr3	0.0303592	0.0594899	Phospholipid scramblase 3
Wdr82	0.0304142	0.0769082	WD repeat domain 82
Pdxdc1	0.030448	0.0588922	Pdxdc1 protein
Cox6b1	0.0304608	0.130083	Cytochrome c oxidase subunit
Gmfb	0.0305907	0.0999266	Glia maturation factor beta
Mest	0.0306046	0.0664528	Mesoderm-specific transcript homolog protein
Nfasc	0.0306457	0.033355	Neurofascin
Nutf2	0.0306516	0.165408	Nuclear transport factor 2
Ube2v2	0.0306897	0.114539	Ubiquitin-conjugating enzyme E2 variant 2
Gamt	0.0307197	0.0482261	Guanidinoacetate N-methyltransferase
Atl3	0.0307732	0.0787201	Atlastin-3
Snx12	0.0308325	0.114026	Sorting nexin 12
Vps53	0.030941	0.159705	VPS53 GARP complex subunit
Abracl	0.0310012	0.131597	ABRA C-terminal-like
Glrx	0.0310056	0.109228	Glutaredoxin-1
Rnh1	0.0310298	0.0652759	Ribonuclease inhibitor
Dctn1	0.0311015	0.167173	Dynactin subunit 1
Cltc	0.031249	0.110859	Clathrin heavy chain 1
Ndrg2	0.0312949	0.0488653	N-myc downstream regulated gene 2, isoform CRA_b
Strip1	0.031328	0.0748322	Striatin-interacting protein 1
Ppia	0.0313374	0.0930261	Peptidyl-prolyl cis-trans isomerase A;Peptidyl-prolyl cis-trans isomerase A, N-terminally processed
Maip1	0.031396	0.136477	Uncharacterized protein C2orf47 homolog, mitochondrial
Parp1	0.0314135	0.140481	Poly [ADP-ribose] polymerase 1
Ppp3ca	0.0315311	0.057771	Serine/threonine-protein phosphatase 2B catalytic subunit alpha isoform
Plcb3	0.031664	0.0408385	Phosphoinositide phospholipase C
Por	0.0317193	0.100143	NADPH--cytochrome P450 reductase
Plp1	0.0317792	0.0113138	Myelin proteolipid protein
Fbxo2	0.0317988	0.108085	F-box only protein 2
Arsb	0.0318943	0.0288372	Arylsulfatase B
Scrn1	0.0320059	0.0756173	Secernin-1
Eif3a	0.032083	0.1283	Eukaryotic translation initiation factor 3 subunit A
Pafah1b3	0.0321776	0.108878	Platelet-activating factor acetylhydrolase IB subunit gamma
Slk	0.0323128	0.0928853	STE20-like serine/threonine-protein kinase
Ttll12	0.0323282	0.0868028	Tubulin tyrosine ligase-like 12
Grhpr	0.0323342	0.116339	Glyoxylate and hydroxypyruvate reductase
Ccbl1	0.0323761	0.0529633	Kynurenine--oxoglutarate transaminase 1, mitochondrial
Taf15	0.0324169	0.0809222	TATA-binding protein-associated factor 2N-like
Gsta4	0.0324733	0.101405	Glutathione S-transferase alpha-4
Tceb2	0.0325626	0.182564	Transcription elongation factor B polypeptide 2
Adcy2	0.0326233	0.0269836	Adenylate cyclase type 2
Map1s	0.0326821	0.0863386	Microtubule-associated protein 1S;MAP1S heavy chain;MAP1S light chain
Vcan	0.0326918	0.0416298	Versican core protein
Iars	0.0327295	0.181882	Isoleucine-tRNA synthetase (Predicted)
Tor1aip2	0.0328217	0.0590775	Torsin-1A-interacting protein 2
Cad	0.0329033	0.116043	Carbamoyl-phosphate synthetase 2, aspartate transcarbamylase, and dihydroorotase
Kpna3	0.0329081	0.112316	Importin subunit alpha
Fh	0.0329163	0.669234	Fumarate hydratase, mitochondrial
Rdh11	0.0332338	0.161206	Retinol dehydrogenase 11
Rac2	0.0333822	0.0355663	Cell division control protein 42 homolog
Mgst1	0.0334185	0.0847267	Microsomal glutathione S-transferase 1
Bckdha	0.0334261	0.0385333	2-oxoisovalerate dehydrogenase subunit alpha, mitochondrial
Nub1	0.0334876	0.0816698	Negative regulator of ubiquitin-like proteins 1
Psma8	0.0335521	0.157983	Proteasome subunit alpha type
Trove2	0.0335612	0.0845411	TROVE domain family, member 2
Pvrl1	0.0335736	0.0373036	Nectin cell adhesion molecule 1
Gtf2f2	0.0337109	0.0900041	General transcription factor IIF subunit 2
Aco1	0.0337222	0.10304	Cytoplasmic aconitate hydratase
Idh1	0.0337764	0.130766	Isocitrate dehydrogenase [NADP] cytoplasmic
Hist1h1e	0.0337894	0.13579	Histone H1.4
Ddx39b	0.0337966	0.455376	Spliceosome RNA helicase Ddx39b
Cyc1	0.0339057	0.131708	Cytochrome c-1
Tpt1	0.0339446	0.0816021	Translationally-controlled tumor protein
Agrn	0.034063	0.0444269	Agrin;Agrin N-terminal 110 kDa subunit;Agrin C-terminal 110 kDa subunit;Agrin C-terminal 90 kDa fragment;Agrin C-terminal 22 kDa fragment
Golt1b	0.0341035	0.0936725	Golgi transport 1B
Mcm3	0.0341495	0.0447699	DNA helicase
Mcm6	0.0341599	0.0477161	DNA replication licensing factor MCM6
Plec	0.0341709	0.082244	Plectin
Arglu1	0.0341899	0.0412146	Arginine and glutamate-rich protein 1
Sdhb	0.0342396	0.175873	Succinate dehydrogenase [ubiquinone] iron-sulfur subunit, mitochondrial
Pcmt1	0.0342885	0.152725	Protein-L-isoaspartate(D-aspartate) O-methyltransferase
Arl8a	0.0345379	0.117624	ADP-ribosylation factor-like GTPase 8A
Top2a	0.0345446	0.248311	DNA topoisomerase 2-alpha
Tnpo1	0.034739	0.142231	Transportin 1
Hnrnph2	0.0348122	0.230206	Heterogeneous nuclear ribonucleoprotein H2;Heterogeneous nuclear ribonucleoprotein H2, N-terminally processed
Lsm3	0.0348761	0.198942	LSM3 homolog, U6 small nuclear RNA and mRNA degradation-associated
Dynll2	0.0349213	0.135955	Dynein light chain 2, cytoplasmic
Ppp2r5e	0.0349267	0.11843	Serine/threonine-protein phosphatase 2A 56 kDa regulatory subunit
Cdc16	0.035081	0.0358036	Cell division cycle 16
Rtcb	0.0351276	0.120916	tRNA-splicing ligase RtcB homolog
Fgf2	0.0352002	0.0497481	Fibroblast growth factor 2
Ap2s1	0.035257	0.109581	AP-2 complex subunit sigma
Fkbp8	0.0353376	0.0966848	Peptidyl-prolyl cis-trans isomerase FKBP8
Rpl4	0.0354075	0.181666	60S ribosomal protein L4
Adgrb1	0.0354895	0.044282	Adhesion G protein-coupled receptor B1
Prpf19	0.0355149	0.147651	Pre-mRNA-processing factor 19
Rps27l	0.0355476	0.0952294	40S ribosomal protein S27-like
Tppp	0.0356675	0.0412479	Similar to 25 kDa brain-specific protein (P25-alpha) (Predicted), isoform CRA_a
Loc498435	0.0358054	0.0520349	Guanylate-binding protein family member 6
Tp53rk	0.0358295	0.134666	RCG32142, isoform CRA_b
Sptan1	0.0359599	0.0833713	Spectrin alpha chain, non-erythrocytic 1
Ptcd3	0.0359933	0.0780824	Pentatricopeptide repeat domain 3
Nudt3	0.0360098	0.113524	Diphosphoinositol polyphosphate phosphohydrolase 1
Ampd3	0.0360194	0.109961	AMP deaminase 3
Bola2	0.036035	0.129983	BolA family member 2
Phb2	0.0360847	0.159533	Prohibitin-2
Acox1	0.0361093	0.0545541	Peroxisomal acyl-coenzyme A oxidase 1;Peroxisomal acyl-CoA oxidase 1, A chain;Peroxisomal acyl-CoA oxidase 1, B chain;Peroxisomal acyl-CoA oxidase 1, C chain
Psma6	0.0361666	0.42909	Proteasome subunit alpha type-6
Mthfd1l	0.0363559	0.0599443	Methylenetetrahydrofolate dehydrogenase (NADP+-dependent) 1-like
Pgm1	0.0363725	0.267422	Phosphoglucomutase-1
Prkce	0.0364973	0.114894	Protein kinase C
Tle3	0.0365121	0.0851096	Transducin-like enhancer protein 3
Mtnd1	0.0365659	0.0805486	NADH-ubiquinone oxidoreductase chain 1
Ap3s1	0.0365853	0.149782	AP complex subunit sigma
Pm20d2	0.0366284	0.0437182	Peptidase M20 domain-containing protein 2
Pnpo	0.036687	0.102952	Pyridoxine-5-phosphate oxidase
Tcp11l1	0.0366887	0.0767426	T-complex 11-like 1
Manf	0.0367489	0.101233	Mesencephalic astrocyte-derived neurotrophic factor
Hibch	0.0368032	0.0969027	3-hydroxyisobutyryl-CoA hydrolase, mitochondrial
Ndufa9	0.0368702	0.167833	NADH dehydrogenase [ubiquinone] 1 alpha subcomplex subunit 9, mitochondrial
Cpt1a	0.037007	0.124451	Carnitine O-palmitoyltransferase 1, liver isoform
Mrps24	0.0370205	0.0639958	Mitochondrial ribosomal protein S24
Acyp1	0.0371574	0.338113	Acylphosphatase
Ermp1	0.0372476	0.160099	Endoplasmic reticulum metallopeptidase 1
U2af2	0.0372507	0.194294	U2 snRNP auxiliary factor large subunit
Cab39l	0.0373462	0.151065	Calcium-binding protein 39-like
Strn	0.0374407	0.0844506	Striatin
Emc8	0.0375081	0.106001	ER membrane protein complex subunit 8
Ppp1r7	0.0375282	0.139084	Protein phosphatase 1 regulatory subunit 7
Cald1	0.0376018	0.0354807	Non-muscle caldesmon
Ctbp2	0.0376297	0.0648268	C-terminal-binding protein 2
Capg	0.0376381	0.0767363	Macrophage-capping protein
Epb41l5	0.0377057	0.0523241	Band 4.1-like protein 5
Mrpl17	0.0377659	0.0623016	39S ribosomal protein L17, mitochondrial
Crkl	0.0378039	0.104697	Crk-like protein
Psma7	0.0379106	0.127897	Proteasome subunit alpha type-7
Gid8	0.0379602	0.0495604	BWK-1
Ndrg3	0.0380417	0.0535411	Protein NDRG3
Hgs	0.0381089	0.153129	Hepatocyte growth factor-regulated tyrosine kinase substrate
Eif3k	0.0383291	0.144191	Eukaryotic translation initiation factor 3 subunit K
Ap2a1	0.0383331	0.137442	AP-2 complex subunit alpha
Atp5i	0.038358	0.184759	ATP synthase subunit e, mitochondrial
Pi4ka	0.0383855	0.121885	Phosphatidylinositol 4-kinase alpha
Crk	0.0384376	0.118787	Adapter molecule crk
Ndufa8	0.0385405	0.141582	NADH dehydrogenase [ubiquinone] 1 alpha subcomplex subunit 8
Scaf11	0.0385481	0.0419173	SR-related CTD-associated factor 11
Sec24d	0.0386368	0.243455	SEC24 homolog D, COPII coat complex component
Blvrb	0.0387249	0.142452	Biliverdin reductase B
Camsap2	0.038819	0.0965938	Calmodulin-regulated spectrin-associated protein 2
Sfxn5	0.0388793	0.103683	Sideroflexin-5
Pfdn1	0.0388838	0.195439	Prefoldin 1 (Predicted)
Snx3	0.0390414	0.104707	Sorting nexin-3
Osgep	0.039087	0.153669	Probable tRNA N6-adenosine threonylcarbamoyltransferase
Sh3bgrl	0.0392013	0.203482	SH3 domain-binding glutamic acid-rich-like protein
Eepd1	0.0392307	0.0663398	Endonuclease/exonuclease/phosphatase family domain-containing protein 1
Ndufa5	0.0393055	0.186001	NADH dehydrogenase [ubiquinone] 1 alpha subcomplex subunit 5
Banf1	0.0393567	0.315352	Barrier-to-autointegration factor;Barrier-to-autointegration factor, N-terminally processed
Sh3bgrl3	0.0393612	0.237952	SH3 domain binding glutamic acid-rich protein-like 3
Golph3	0.0395242	0.0587734	Golgi phosphoprotein 3
Epb41l2	0.0395277	0.180206	Erythrocyte membrane protein band 4.1-like 2
Acsbg1	0.0396322	0.089928	Long-chain-fatty-acid--CoA ligase ACSBG1
Hsdl2	0.0397007	0.073907	Hydroxysteroid dehydrogenase-like protein 2
Srp19	0.0397381	0.0814198	Signal recognition particle 19
Sec61b	0.0397643	0.0993407	Protein transport protein Sec61 subunit beta
Rhoa	0.0398687	0.157545	Transforming protein RhoA
Rps24	0.040337	0.126243	40S ribosomal protein S24
Trappc9	0.0404436	0.073697	Trafficking protein particle complex subunit 9
Hsph1	0.0404558	0.100424	Heat shock protein 105 kDa
Ppp2r1a	0.0405323	0.323662	Protein phosphatase 2 (Formerly 2A), regulatory subunit A (PR 65), alpha isoform, isoform CRA_a
Nme2	0.0408236	0.18351	Nucleoside diphosphate kinase B
Pbdc1	0.0410091	0.17559	Polysaccharide biosynthesis domain-containing 1
Ipo5	0.0410363	0.153516	Importin 5
Arf5	0.0410372	0.158941	ADP-ribosylation factor 5
Ube2k	0.0410955	0.124516	Huntingtin interacting protein 2 (Predicted), isoform CRA_a
Sart3	0.0410995	0.196066	Squamous cell carcinoma antigen recognized by T-cells 3
Mgc108823	0.0411098	0.0507712	Interferon-gamma-inducible GTPase Ifgga3 protein
Hprt1	0.0411865	0.294479	Hypoxanthine-guanine phosphoribosyltransferase
Hnrnpu	0.0412165	0.357827	Heterogeneous nuclear ribonucleoprotein U
Cstb	0.0413311	0.166	Cystatin-B
Pycr2	0.0413823	0.0973512	Pyrroline-5-carboxylate reductase 2
Aldh18a1	0.0414887	0.0857965	Delta-1-pyrroline-5-carboxylate synthase
Rps27	0.0415868	0.183216	40S ribosomal protein S27
Uqcrq	0.0416999	0.175166	Cytochrome b-c1 complex subunit 8
Coasy	0.0417227	0.118964	Coenzyme A synthase
Pygb	0.0419399	0.162177	Glycogen phosphorylase, brain form
Ywhaz	0.0421293	0.154927	14-3-3 protein zeta/delta
Gipc1	0.0421385	0.0654321	PDZ domain-containing protein GIPC1
Prkca	0.0422986	0.106042	Protein kinase C alpha type
Fam49b	0.0424683	0.354944	Fam49b protein
Rpl3	0.0425825	0.180478	60S ribosomal protein L3
Ppm1a	0.0425975	0.108742	Protein phosphatase 1A
Usp24	0.042742	0.190028	Ubiquitin carboxyl-terminal hydrolase
Hnrnpa0	0.0428782	0.238983	Hypothetical protein LOC681410
Srr	0.042894	0.111152	Serine racemase
Ptpn6	0.0430173	0.0359357	Tyrosine-protein phosphatase non-receptor type 6
Eif5b	0.0431621	0.198488	Eukaryotic translation initiation factor 5B
Rnf14	0.0431643	0.096778	RBR-type E3 ubiquitin transferase
Cox6a1	0.0431864	0.0819416	Cytochrome c oxidase subunit 6A1, mitochondrial
Dock11	0.0432671	0.219927	Dedicator of cytokinesis 11
Sart1	0.0432704	0.197883	U4/U6.U5 tri-snRNP-associated protein 1
Gsta3	0.0433209	0.133477	Glutathione S-transferase alpha-3;Glutathione S-transferase alpha-5
Limd2	0.0434252	0.0544536	LIM domain-containing protein 2
Rab7a	0.0435296	0.154465	Ras-related protein Rab-7a
Atp5h	0.0435461	0.159259	ATP synthase subunit d, mitochondrial
Lsm8	0.0435732	0.235173	LSM8 homolog, U6 small nuclear RNA associated (S. cerevisiae)
Nup155	0.0439007	0.216876	Nuclear pore complex protein Nup155
Gnb1	0.0439723	0.1132	Guanine nucleotide-binding protein G(I)/G(S)/G(T) subunit beta-1
Eif3c	0.0440064	0.247481	Eukaryotic translation initiation factor 3 subunit C
Ap1b1	0.0440664	0.218765	AP-1 complex subunit beta-1
Dync1i2	0.0440993	0.137486	Cytoplasmic dynein 1 intermediate chain 2
[truncated: 1,630 more rows]

## Sheet: 4h vs. 0h
Gene name	Log2(fold change) 4h vs. 0h	-Log10(p value) 4h vs. 0h	Protein names	Biologically Significant p = 0.05?	Biologically Significant p = 0.01?
Sparcl1	-2.43694	2.74951	SPARC-like protein 1	+	+
Apoe	-2.11832	3.51891	Apolipoprotein E	+	+
Cst3	-1.83012	3.09469	Cystatin-C	+	+
Sparc	-1.75189	3.51884	SPARC	+	+
Itm2c	-1.66874	2.60967	Integral membrane protein 2C;CT-BRI3	+	+
C1qb	-1.53316	2.35431	Complement C1q subcomponent subunit B	+	+
Cpe	-1.16553	3.00598	Carboxypeptidase E	+	+
Pla2g7	-0.97236	3.10825	Platelet-activating factor acetylhydrolase	+	+
Mid1ip1	-0.946935	3.20253	Mid1-interacting protein 1	+	+
Maged2	-0.942399	2.92844	Melanoma-associated antigen D1	+	+
Zer1	-0.681316	2.23601	Zyg-11-related, cell cycle regulator	+	+
B2m	-0.643496	3.04573	Beta-2-microglobulin	+	+
Ncor2	-0.577143	2.40575	Nuclear receptor co-repressor 2	+	+
A2m	-1.29723	1.85252	Alpha-2-macroglobulin	+
Zwint	-0.939399	1.35256	ZW10 interactor	+
Fads2	-0.87823	1.43898	Fatty acid desaturase 2	+
Nfib	-0.748216	1.37339	Nuclear factor 1	+
Cyp51a1	-0.732745	1.77948	Lanosterol 14-alpha demethylase	+
Tanc2	-0.636498	1.62708	Tetratricopeptide repeat, ankyrin repeat and coiled-coil-containing 2	+
Mlc1	-0.630066	1.56121	Megalencephalic leukoencephalopathy with subcortical cysts 1	+
Rt1-a2	-0.61334	1.96526	RT1 class I, A2	+
Ptprf	-0.521595	1.75717	RCG50226, isoform CRA_a	+
Trim25	-0.515764	1.68485	Tripartite motif-containing 25	+
Smarca2	-0.509138	1.70754	SWI/SNF-related, matrix-associated, actin-dependent regulator of chromatin, subfamily a, member 2	+
Herc4	0.458486	1.45439	Probable E3 ubiquitin-protein ligase HERC4	+
Mrpl47	0.523206	1.49401	Mitochondrial ribosomal protein L47	+
Ndufs1	-6.80039	0.464059	NADH-ubiquinone oxidoreductase 75 kDa subunit, mitochondrial
Chp1	-2.5703	0.694714	Calcineurin B homologous protein 1
Scly	-2.372	0.591379	Selenocysteine lyase
Siglec1	-2.07026	0.69062	Sialic acid-binding Ig-like lectin 1
Qki	-2.04356	0.476303	Protein quaking
Eif2s3	-1.74229	0.664731	Eukaryotic translation initiation factor 2 subunit 3
Hmgcs1	-1.64038	0.545229	Hydroxymethylglutaryl-CoA synthase, cytoplasmic
Oat	-1.61169	0.945658	Ornithine aminotransferase, mitochondrial
Irgq	-1.26827	0.473939	Immunity-related GTPase Q
Ints1	-1.21418	0.700368	Integrator complex subunit 1-like
Rgd1311345	-1.1835	0.442808	Queuosine salvage protein
Cog5	-1.15387	0.378757	Component of oligomeric golgi complex 5
Ppp1r12c	-1.13877	0.498981	Protein phosphatase 1, regulatory subunit 12C
Scaper	-1.13609	0.523253	S-phase cyclin A-associated protein in the ER
Sardh	-1.08392	1.14585	Sarcosine dehydrogenase, mitochondrial
Cnn1	-1.07213	0.717337	Calponin-1
Scn2a	-1.04458	0.449698	Sodium channel protein type 2 subunit alpha
Ptpn12	-1.00768	0.786384	Tyrosine-protein phosphatase
Arhgef1	-0.961966	0.551376	Rho guanine nucleotide exchange factor 1
Lsm7	-0.948831	0.416459	LSM7 homolog, U6 small nuclear RNA and mRNA degradation-associated
Aldh1b1	-0.92954	0.672435	Aldehyde dehydrogenase X, mitochondrial
Rsf1	-0.915683	0.547887	Remodeling and spacing factor 1
Psmd11	-0.904026	0.474129	26S proteasome non-ATPase regulatory subunit 11
Aldh2	-0.879748	0.538999	Aldehyde dehydrogenase, mitochondrial
Anxa3	-0.861139	0.606282	Annexin A3
Mios	-0.852099	0.486132	Meiosis regulator for oocyte development
Usp47	-0.836738	0.533605	Ubiquitin carboxyl-terminal hydrolase
Armcx3	-0.828049	0.402984	Armadillo repeat-containing X-linked protein 3
Fech	-0.824235	1.21055	Ferrochelatase
Arhgap23	-0.822825	0.0909921	Rho GTPase-activating protein 23
Ptpra	-0.818807	0.695948	Receptor-type tyrosine-protein phosphatase alpha
Exoc6b	-0.813375	0.443293	Exocyst complex component
Heatr1	-0.809496	0.536062	HEAT repeat-containing protein 1
Vps41	-0.753897	0.428347	Vacuolar protein sorting-associated protein 41 homolog
Cdc42bpa	-0.751574	0.55102	Serine/threonine-protein kinase MRCK alpha
Sik3	-0.733849	0.225341	SIK family kinase 3
Relch	-0.732234	0.56434	Similar to RIKEN cDNA 2310035C23
Emr1	-0.718929	0.507797	EGF-like module-containing mucin-like hormone receptor-like 1
Celsr2	-0.7186	0.720736	Cadherin EGF LAG seven-pass G-type receptor 2
Lsm4	-0.711934	0.457367	LSM4 homolog, U6 small nuclear RNA and mRNA degradation-associated
Commd9	-0.705287	0.823522	COMM domain containing 9, isoform CRA_a
Stxbp6	-0.704022	1.06993	Syntaxin-binding protein 6
Syn3	-0.695279	0.819872	Synapsin-3
Hpgds	-0.686576	0.552922	Hematopoietic prostaglandin D synthase
Bcar1	-0.686245	0.717696	Breast cancer anti-estrogen resistance protein 1
Pold1	-0.686134	0.45018	DNA polymerase delta catalytic subunit
Stmn2	-0.682821	0.894412	Stathmin-2
Igfbp5	-0.676971	0.789461	Insulin-like growth factor-binding protein 5
Nup62	-0.667109	0.674616	Nuclear pore glycoprotein p62
Cask	-0.664764	0.43225	Peripheral plasma membrane protein CASK
Calcoco1	-0.656583	1.08464	Calcium-binding and coiled-coil domain-containing protein 1
Tril	-0.653047	0.593121	TLR4 interactor with leucine rich repeats
Rab8a	-0.648997	0.883119	Ras-related protein Rab-8A
Appl2	-0.648014	0.223376	Adaptor protein, phosphotyrosine interaction, PH domain and leucine zipper containing 2
Fcer1g	-0.638493	0.595741	High affinity immunoglobulin epsilon receptor subunit gamma
Cbs	-0.637383	0.467043	Cystathionine beta-synthase
Thnsl2	-0.63415	0.205564	Threonine synthase-like 2
App	-0.633854	0.374708	Amyloid beta A4 protein;N-APP;Soluble APP-alpha;Soluble APP-beta;C99;Beta-amyloid protein 42;Beta-amyloid protein 40;C83;P3(42);P3(40);C80;Gamma-secretase C-terminal fragment 59;Gamma-secretase C-terminal fragment 57;Gamma-secretase C-terminal fragment 50;C31
Dclk2	-0.626385	1.02918	Serine/threonine-protein kinase DCLK2
Adsl	-0.605756	0.496806	Adenylosuccinate lyase
Ifi47	-0.602247	0.545151	Interferon gamma-inducible protein 47
Cdh2	-0.597701	0.705048	Cadherin-2
Il6st	-0.596153	0.858171	Interleukin-6 receptor subunit beta
Pmm1	-0.595809	0.759779	Phosphomannomutase
Tbc1d10b	-0.592958	0.803641	TBC1 domain family, member 10b
Sh3bgrl3	-0.587335	0.55369	SH3 domain binding glutamic acid-rich protein-like 3
Cul9	-0.585761	1.12068	Cullin 9
Snap29	-0.579635	0.307889	Synaptosomal-associated protein 29
Cyp7b1	-0.576541	0.485944	25-hydroxycholesterol 7-alpha-hydroxylase
Tmtc3	-0.573895	0.3426	Transmembrane and tetratricopeptide repeat containing 3 (Predicted), isoform CRA_a
Hspa1b	-0.56895	0.610999	Heat shock 70 kDa protein 1B
Ncan	-0.567584	0.719317	Neurocan core protein;150 kDa adult core glycoprotein
Nosip	-0.557813	1.10793	Nitric oxide synthase-interacting protein
Lman1	-0.555664	0.554417	Protein ERGIC-53
Chl1	-0.548278	0.712417	Uncharacterized protein
Pafah1b2	-0.543973	0.520767	Platelet-activating factor acetylhydrolase IB subunit beta
Cd38	-0.542082	0.422148	ADP-ribosyl cyclase/cyclic ADP-ribose hydrolase 1
Dchs1	-0.540724	0.737855	Protocadherin-16
Fxr1	-0.537895	0.728305	Fragile X mental retardation syndrome-related protein 1
Chchd2	-0.537628	1.15746	Coiled-coil-helix-coiled-coil-helix domain-containing protein 2, mitochondrial-like
Osbpl11	-0.536461	0.639187	Oxysterol-binding protein
Mlf2	-0.536289	0.592904	Myeloid leukemia factor 2
Sec63	-0.53489	0.441895	SEC63 homolog, protein translocation regulator
Megf10	-0.534426	0.410944	Multiple EGF-like domains 10
Gpr56	-0.533612	1.26074	G-protein coupled receptor 56;GPR56 N-terminal fragment;GPR56 C-terminal fragment
Ccdc124	-0.525862	0.811637	Coiled-coil domain-containing 124
Plxnc1	-0.524327	0.822708	Plexin C1
Hcls1	-0.522331	0.314255	Hematopoietic cell-specific LYN substrate 1
Tatdn1	-0.522297	0.355002	TatD DNase domain-containing 1
Limch1	-0.521455	0.7689	LIM and calponin homology domains 1
Commd1	-0.521258	1.29643	Commd1 protein
Aif1	-0.516359	0.532153	Allograft inflammatory factor 1
Fn1	-0.515664	0.708423	Fibronectin;Anastellin
Bgn	-0.505175	0.569889	Biglycan
Oplah	-0.501945	0.669374	5-oxoprolinase
Tecr	-0.493679	0.777874	Very-long-chain enoyl-CoA reductase
Pip5k1c	-0.492473	0.248796	Phosphatidylinositol 4-phosphate 5-kinase type-1 gamma
Tab2	-0.490498	0.781928	TGF-beta-activated kinase 1 and MAP3K7-binding protein 2
Sqstm1	-0.489254	1.89828	Sequestosome-1
Nsf	-0.483923	0.764177	Vesicle-fusing ATPase
Cdh4	-0.482555	1.10648	Cadherin-4
Epb41l1	-0.479299	0.653173	Band 4.1-like protein 1
Mpped2	-0.479182	0.345132	Metallophosphoesterase MPPED2
Ogt	-0.477691	0.90935	UDP-N-acetylglucosamine--peptide N-acetylglucosaminyltransferase 110 kDa subunit
Gabarap	-0.476918	1.51119	Gamma-aminobutyric acid receptor-associated protein
Adar	-0.475856	0.933082	Double-stranded RNA-specific adenosine deaminase
Uap1	-0.474448	0.117902	UDP-N-acetylglucosamine pyrophosphorylase 1
Zfp512	-0.472299	0.51952	Zinc finger protein 512
Nipsnap3b	-0.470721	1.48995	Nipsnap homolog 3A (C. elegans)
Dync1i1	-0.470624	0.471174	Cytoplasmic dynein 1 intermediate chain 1
Zc2hc1a	-0.469279	0.850542	Family with sequence similarity 164, member A
Faf1	-0.468431	1.08505	FAS-associated factor 1
Tspan7	-0.46822	0.646355	Tetraspanin
Fads1	-0.467786	1.01108	Fatty acid desaturase 1
Ap1g2	-0.461211	0.508958	AP-1 complex subunit gamma
Prepl	-0.45852	0.433345	Prolyl endopeptidase-like
Trnt1	-0.455409	0.350461	tRNA nucleotidyl transferase 1
Ubl5	-0.453022	1.08264	Ubiquitin-Like 5 Protein, isoform CRA_a
Sacs	-0.452526	0.120604	Sacsin molecular chaperone
Neo1	-0.452003	0.532688	Neogenin
Dgki	-0.451102	0.285178	Diacylglycerol kinase
Parp10	-0.450008	0.37274	Poly [ADP-ribose] polymerase
Ddr1	-0.449993	1.09855	Epithelial discoidin domain-containing receptor 1
Eif2b3	-0.448299	0.510092	Translation initiation factor eIF-2B subunit gamma
Fmnl2	-0.445951	0.508898	Formin-like 2
Prpf31	-0.443748	0.571433	PRP31 pre-mRNA processing factor 31 homolog (Yeast) (Predicted)
Adgrb1	-0.443041	0.591442	Adhesion G protein-coupled receptor B1
Wdr91	-0.442935	0.97102	WD repeat-containing protein 91
Ctbp2	-0.441822	1.26659	C-terminal-binding protein 2
Acad11	-0.441742	0.40788	Acyl-CoA dehydrogenase family member 11
Rpsa	-0.44157	0.271018	40S ribosomal protein SA
Psap	-0.440636	1.36737	Sulfated glycoprotein 1
Cdk5	-0.438334	0.845443	Cyclin-dependent-like kinase 5
Clptm1l	-0.436654	0.531891	CLPTM1-like
Dock7	-0.434182	0.672676	Dedicator of cytokinesis 7
Ubr5	-0.433206	0.961608	E3 ubiquitin-protein ligase UBR5
Ncam1	-0.430074	1.00161	Neural cell adhesion molecule 1
Gpam	-0.428268	0.486086	Glycerol-3-phosphate acyltransferase 1, mitochondrial
Pcdhga2	-0.427884	0.757775	Uncharacterized protein
Gpm6a	-0.427552	0.734233	Neuronal membrane glycoprotein M6-a
Abhd14b	-0.426188	0.940889	Alpha/beta hydrolase domain-containing protein 14B
Coq6	-0.42488	0.291842	Ubiquinone biosynthesis monooxygenase COQ6
Rt1-ce15	-0.41968	0.931166	RT1 class Ia, locus A1
Syngr1	-0.418732	0.546434	Synaptogyrin-1
Apc	-0.418398	1.26082	Adenomatous polyposis coli protein
Atg3	-0.416078	0.581083	Ubiquitin-like-conjugating enzyme ATG3
Prrc2a	-0.414975	0.846652	Protein PRRC2A
Nr2c2ap	-0.414691	1.0367	Nuclear receptor 2C2-associated protein
Mprip	-0.414017	0.859047	Myosin phosphatase Rho-interacting protein
Kpna2	-0.411857	0.548097	Importin subunit alpha
Nrxn3	-0.410284	0.580695	Neurexin-3
D2hgdh	-0.40851	0.503322	D-2-hydroxyglutarate dehydrogenase, mitochondrial
Gmfg	-0.405047	0.34192	Glia maturation factor gamma
Sart1	-0.4027	1.00762	U4/U6.U5 tri-snRNP-associated protein 1
Rgd1309534	-0.402444	1.2861	Ester hydrolase C11orf54 homolog
Phyh	-0.402203	0.458491	Phytanoyl-CoA dioxygenase, peroxisomal
G3bp1	-0.401684	0.796667	G3BP stress granule assembly factor 1
Pura	-0.401271	0.428243	Transcriptional activator protein Pur-alpha
Cend1	-0.399983	0.361598	Cell cycle exit and neuronal differentiation protein 1
Sphk2	-0.399524	0.458129	RCG53912, isoform CRA_a
Prnp	-0.399255	1.07991	Major prion protein
Cttnbp2nl	-0.395572	0.567904	CTTNBP2 N-terminal like (Predicted), isoform CRA_a
Emc7	-0.394854	1.10161	ER membrane protein complex subunit 7
Tor1aip2	-0.394009	0.539062	Torsin-1A-interacting protein 2
Ppp2r5a	-0.392664	0.848954	Serine/threonine-protein phosphatase 2A 56 kDa regulatory subunit
Hddc3	-0.391449	0.70612	HD domain containing 3 (Predicted), isoform CRA_b
Cp	-0.390404	0.853085	Ceruloplasmin
Cic	-0.389774	0.344868	Capicua transcriptional repressor
Agtpbp1	-0.389648	0.684881	ATP/GTP-binding protein 1
Twf2	-0.389633	2.26416	Protein tyrosine kinase 9-like (A6-related protein) (Predicted), isoform CRA_b
Atp6v0a1	-0.388268	0.560333	V-type proton ATPase 116 kDa subunit a isoform 1
Zeb2	-0.386728	1.68457	Zinc finger E-box-binding homeobox 1
Agap2	-0.385995	0.44791	Arf-GAP with GTPase, ANK repeat and PH domain-containing protein 2
Glyr1	-0.385446	0.572684	Putative oxidoreductase GLYR1
Rasa3	-0.385132	0.575138	Ras GTPase-activating protein 3
Tm9sf4	-0.384787	0.630608	Transmembrane 9 superfamily member 4
Trip10	-0.384117	0.437757	Cdc42-interacting protein 4
Ndufs2	-0.383544	0.588891	NADH dehydrogenase [ubiquinone] iron-sulfur protein 2, mitochondrial
Nubp2	-0.382046	1.51509	Cytosolic Fe-S cluster assembly factor NUBP2
Epb41l5	-0.381154	0.617688	Band 4.1-like protein 5
Clip2	-0.380911	0.626059	CAP-Gly domain-containing linker protein 2
Sh3kbp1	-0.380147	0.70486	SH3 domain-containing kinase-binding protein 1
Pnn	-0.380079	0.351193	Pinin, desmosome-associated protein
Ranbp9	-0.379636	0.674008	RAN-binding protein 9
Dock3	-0.37899	0.516856	Dedicator of cyto-kinesis 3
Nisch	-0.37892	1.07135	Nischarin
Kbp	-0.378002	0.725834	KIF1-binding protein
Brd4	-0.377335	0.457428	Bromodomain-containing 4
Rtcd1	-0.37723	0.396456	RNA 3-terminal phosphate cyclase
Hspa4l	-0.376746	0.96731	Heat shock 70 kDa protein 4L
Rai14	-0.375906	0.559474	Ankycorbin
Cc2d1a	-0.375721	1.08564	Coiled-coil and C2 domain-containing protein 1A
Map1s	-0.375377	0.515359	Microtubule-associated protein 1S;MAP1S heavy chain;MAP1S light chain
Kif1a	-0.374475	1.4069	Kinesin family member 1A
Myo1b	-0.373887	0.640968	Unconventional myosin-Ib
Anxa4	-0.373786	0.855404	Annexin A4
Slc2a3	-0.372731	0.346173	Solute carrier family 2, facilitated glucose transporter member 3
Cpne6	-0.372056	0.678715	Copine 8
Mapk3	-0.370671	0.863122	Mitogen-activated protein kinase 3
Ankrd46	-0.370556	0.513379	Ankyrin repeat domain-containing protein 46
Jak1	-0.369888	0.699275	Tyrosine-protein kinase
Ggt7	-0.36935	0.645356	Gamma-glutamyltransferase 7;Gamma-glutamyltransferase 7 heavy chain;Gamma-glutamyltransferase 7 light chain
Khdrbs1	-0.369318	0.722179	KH domain-containing, RNA-binding, signal transduction-associated protein 1
Gbp5	-0.367751	0.46104	Guanylate-binding protein 5
Pon2	-0.36728	0.763906	Serum paraoxonase/arylesterase 2
Dut	-0.36642	0.462281	Deoxyuridine 5-triphosphate nucleotidohydrolase
Brsk1	-0.366154	0.357759	Serine/threonine-protein kinase BRSK1
Dpy19l3	-0.365871	0.148173	Dpy-19-like C-mannosyltransferase 3
Ociad2	-0.363882	0.844966	OCIA domain-containing 2
Hk2	-0.363698	1.40381	Hexokinase-2
Psme2	-0.363333	0.3835	Proteasome activator complex subunit 2
Tmem214	-0.362804	0.515107	Transmembrane protein 214
Cul7	-0.362736	0.827922	Cullin-7
Dpysl4	-0.362432	0.574902	Dihydropyrimidinase-related protein 4
Arhgef40	-0.360349	0.439624	Rho guanine nucleotide exchange factor 40
Trim28	-0.359431	0.538465	Transcription intermediary factor 1-beta
Clcn6	-0.359227	0.336176	Chloride channel protein
Taok1	-0.35881	0.914194	Serine/threonine-protein kinase TAO1
Bsn	-0.358758	0.362978	Protein bassoon
Cdk4	-0.357548	0.796261	Cyclin-dependent kinase 4
Wdr6	-0.3567	0.489829	WD repeat-containing protein 6
Dnaja3	-0.356094	0.733077	DnaJ heat shock protein family (Hsp40) member A3
Nedd4	-0.352354	2.05199	E3 ubiquitin-protein ligase NEDD4
Clu	-0.351509	0.913374	Clusterin;Clusterin beta chain;Clusterin alpha chain
Ehbp1	-0.35093	0.787389	EH domain-binding protein 1
Ift172	-0.350379	0.270975	Intraflagellar transport protein 172 homolog
Ssfa2	-0.349914	0.327016	Sperm specific antigen 2 (Predicted)
Ep400	-0.349842	0.426206	E1A binding protein p400, isoform CRA_a
Lgmn	-0.349251	0.446217	Legumain
Soga1	-0.348768	0.865087	Suppressor of glucose, autophagy-associated 1
Papss2	-0.348297	0.670719	3-phosphoadenosine 5-phosphosulfate synthase 2
Gns	-0.346918	0.633507	N-acetylglucosamine-6-sulfatase
Rab4b	-0.346665	0.605751	Ras-related protein Rab-4B
Chd3	-0.345367	1.22266	Chromodomain helicase DNA-binding protein 3
Mp68	-0.344817	0.634162	6.8 kDa mitochondrial proteolipid
Dera	-0.344066	0.368018	Deoxyribose-phosphate aldolase
Acp2	-0.343717	0.311733	Lysosomal acid phosphatase
Hdac4	-0.342674	1.23638	Histone deacetylase 4
Cdk12	-0.341152	0.393192	Cyclin-dependent kinase 12
Eftud1	-0.340939	0.577126	Elongation factor-like GTPase 1
Bri3bp	-0.340338	0.310053	BRI3-binding protein
Sult4a1	-0.337386	0.766532	Sulfotransferase 4A1
Ifitm3	-0.336651	1.25395	Interferon-induced transmembrane protein 3
Brk1	-0.335937	0.708815	BRICK1, SCAR/WAVE actin-nucleating complex subunit
Rabep1	-0.335893	0.658152	Rab GTPase-binding effector protein 1
Arl6ip1	-0.335859	0.668591	ADP-ribosylation factor-like 6 interacting protein 1
Tppp3	-0.334706	0.611626	Tubulin polymerization-promoting protein family member 3
Npc2	-0.33463	1.02714	NPC intracellular cholesterol transporter 2
Pcdhgc3	-0.334316	0.618407	Uncharacterized protein
Tspan6	-0.334285	0.527688	Tetraspanin
Tnc	-0.333752	0.921747	Tenascin C
Pam16	-0.333552	2.17792	Presequence translocase-associated motor 16
Wfs1	-0.333035	0.409031	Wolfram syndrome 1 homolog (Human)
Ntrk2	-0.331932	0.665934	BDNF/NT-3 growth factors receptor
Srpk2	-0.330936	0.999359	SFRS protein kinase 2
Phf2	-0.329952	0.671579	PHD finger protein 2
Tmlhe	-0.32975	0.527489	Trimethyllysine dioxygenase, mitochondrial
Glb1	-0.329662	1.22876	Beta-galactosidase
Mrps7	-0.328953	0.664966	28S ribosomal protein S7, mitochondrial
Dtnb	-0.327907	0.707746	Dystrobrevin beta
Naa25	-0.327659	0.474835	N-alpha-acetyltransferase 25, NatB auxiliary subunit
Mff	-0.327286	0.476362	Mitochondrial fission factor
Exosc10	-0.327197	0.502151	Exosome component 10
Cep170b	-0.326929	0.31866	Centrosomal protein 170B
Cntn1	-0.326734	0.474081	Contactin-1
Rgd1559896	-0.324576	1.42696	Similar to RIKEN cDNA 2310022B05
Add1	-0.324561	0.52463	Alpha-adducin
Pbxip1	-0.323205	0.482922	Pre-B-cell leukemia transcription factor-interacting protein 1
Fyttd1	-0.322596	0.492381	UAP56-interacting factor
Epha5	-0.322119	0.477852	Ephrin type-A receptor 5
Kif3a	-0.321727	1.18086	Kinesin-like protein
P4ha1	-0.321393	1.05373	Prolyl 4-hydroxylase subunit alpha-1
Csdc2	-0.320549	0.934219	Cold shock domain-containing protein C2
Srcap	-0.319515	0.776788	Snf2-related CREBBP activator protein
Itpr1	-0.319287	0.509675	Inositol 1,4,5-trisphosphate receptor type 1
Ctr9	-0.318581	0.358896	CTR9 homolog, Paf1/RNA polymerase II complex component
Nefl	-0.318369	0.185217	Neurofilament light polypeptide
S100a16	-0.318299	0.625293	S100 calcium binding protein A16 (Predicted), isoform CRA_a
Polr2a	-0.317109	1.69956	DNA-directed RNA polymerase
Fndc3a	-0.316748	1.28954	Fibronectin type III domain containing 3a (Predicted), isoform CRA_a
Pepd	-0.313645	0.844016	Xaa-Pro dipeptidase
Cast	-0.313532	0.558593	Calpastatin
Ctps1	-0.313158	0.2443	CTP synthase
Sec24d	-0.312741	2.14248	SEC24 homolog D, COPII coat complex component
Mtco1	-0.312231	0.529336	Cytochrome c oxidase subunit 1
Cul4a	-0.311983	0.791049	Cullin 4A
Zmym4	-0.31154	0.578661	Zinc finger MYM-type-containing 4
Ptk2b	-0.311479	0.701442	Protein-tyrosine kinase 2-beta
Mtx1	-0.310558	1.30743	Metaxin 1
Vat1l	-0.310473	0.445472	Vesicle amine transport 1-like
Pacs1	-0.310363	0.47086	Phosphofurin acidic cluster sorting protein 1
Cadm4	-0.310362	0.676715	Cell adhesion molecule 4
Dctn4	-0.309446	0.642809	Dynactin subunit 4
Cdc16	-0.309144	0.347217	Cell division cycle 16
Hmox1	-0.307104	0.376738	Heme oxygenase 1
Cpsf6	-0.30612	0.626072	Cleavage and polyadenylation specific factor 6, 68kDa (Predicted), isoform CRA_b
Tle3	-0.305128	0.737508	Transducin-like enhancer protein 3
Abcb7	-0.304441	0.225108	ATP-binding cassette sub-family B member 7, mitochondrial
Phkb	-0.303938	0.384746	Phosphorylase b kinase regulatory subunit
Tpd52	-0.30315	1.34964	Tumor protein D52
Znfx1	-0.302385	0.110775	Zinc finger, NFX1-type-containing 1
Col4a1	-0.302163	0.465904	Collagen type IV alpha 1 chain
Dpp6	-0.301263	0.850882	Dipeptidyl aminopeptidase-like protein 6
Arhgap32	-0.299505	0.481191	Rho GTPase-activating protein 32
Seh1l	-0.299361	0.819248	Centrosomal protein 192
Acaa1a	-0.298837	0.651149	3-ketoacyl-CoA thiolase A, peroxisomal;3-ketoacyl-CoA thiolase B, peroxisomal
Tmx4	-0.297633	1.04512	Thioredoxin domain containing 13
Prex1	-0.297464	0.420049	Phosphatidylinositol-3,4,5-trisphosphate-dependent Rac exchange factor 1
Ank2	-0.29746	0.615121	Ankyrin 2
Got1	-0.296969	0.748103	Aspartate aminotransferase, cytoplasmic
Ifit3	-0.295998	0.30553	Interferon-induced protein with tetratricopeptide repeats 3
Chka	-0.295996	1.18363	Choline kinase alpha
Snta1	-0.295774	0.390586	Snta1 protein
Tagln	-0.295722	0.580258	Transgelin
Nudt16l1	-0.295518	0.307222	Nudix hydrolase 16-like 1
Fcho2	-0.294198	0.586169	FCH domain only protein 2
Trip11	-0.293431	0.831443	Thyroid hormone receptor interactor 11
Sel1l	-0.293417	0.911914	Protein sel-1 homolog 1
Smarcd1	-0.293217	0.436038	SWI/SNF related, matrix associated, actin dependent regulator of chromatin, subfamily d, member 1 (Predicted)
Bcl2l13	-0.292835	0.747901	BCL2-like 13
Xpnpep3	-0.291866	0.33949	Probable Xaa-Pro aminopeptidase 3
Endog	-0.291451	0.652445	Endonuclease G
Pygl	-0.291058	0.703562	Glycogen phosphorylase, liver form
Naaa	-0.289998	0.372017	N-acylethanolamine-hydrolyzing acid amidase;N-acylethanolamine-hydrolyzing acid amidase subunit alpha;N-acylethanolamine-hydrolyzing acid amidase subunit beta
Cdc5l	-0.289801	0.571834	Cell division cycle 5-like protein
Emc2	-0.289461	0.434651	ER membrane protein complex subunit 2
Stat3	-0.289295	1.06094	Signal transducer and activator of transcription 3
Gys1	-0.288609	0.912859	Glycogen [starch] synthase, muscle
Adam17	-0.28806	0.336844	Disintegrin and metalloproteinase domain-containing protein 17
Lonp2	-0.287742	0.419322	Lon protease homolog 2, peroxisomal
Abhd12	-0.287578	0.49439	Monoacylglycerol lipase ABHD12
Fahd2	-0.286476	1.13089	Fumarylacetoacetate hydrolase domain-containing protein 2
Hsph1	-0.286019	1.36492	Heat shock protein 105 kDa
Dohh	-0.285908	0.543821	Deoxyhypusine hydroxylase
Raver1	-0.285906	0.578943	Ribonucleoprotein PTB-binding 1
Abhd4	-0.285745	0.955196	Abhydrolase domain containing 4 (Predicted)
Rbbp7	-0.285265	0.978957	Histone-binding protein RBBP7
Mmab	-0.284734	0.907779	Methylmalonic aciduria (cobalamin deficiency) cblB type
Heatr5b	-0.284514	0.884338	HEAT repeat-containing 5B
Kif5c	-0.284007	0.910951	Kinesin-like protein
Ubtf	-0.28309	0.606713	Nucleolar transcription factor 1
Mapk8ip3	-0.282938	0.993813	C-Jun-amino-terminal kinase-interacting protein 3
Supt6h	-0.282743	2.07527	Transcription elongation factor spt6
Ube3c	-0.282433	0.990747	Ubiquitin protein ligase E3C
Itgb8	-0.282023	0.413116	Integrin beta
Rtp4	-0.281236	0.366784	Receptor (chemosensory) transporter protein 4
Pkn2	-0.2807	0.244151	Serine/threonine-protein kinase N2
Aqp4	-0.280656	0.363814	Aquaporin-4
Samd4b	-0.280454	0.537767	Sterile alpha motif domain-containing 4B
Tsc22d1	-0.28028	0.865711	TSC22 domain family protein 1
Hypk	-0.280166	0.332116	Huntingtin-interacting protein K
Esyt1	-0.279721	0.349454	Extended synaptotagmin-1
Snap25	-0.279371	0.285809	Synaptosomal-associated protein 25;Synaptosomal-associated protein
Ahnak2	-0.279346	0.292498	Uncharacterized protein
Glrx2	-0.27922	0.573914	Glutaredoxin-2, mitochondrial
Cd81	-0.278748	0.484988	CD81 antigen
Snca	-0.278628	0.256166	Alpha-synuclein
Rgs7	-0.2784	0.359658	Regulator of G-protein signaling 7
Thoc1	-0.277842	0.282255	THO complex subunit 1
Rraga	-0.277258	1.28238	Ras-related GTP-binding protein A;Ras-related GTP-binding protein B
Trappc8	-0.276847	0.340438	Similar to TRS85 homolog (Predicted)
Trip12	-0.27675	1.21395	E3 ubiquitin-protein ligase TRIP12
Ogfr	-0.276473	0.504573	Opioid growth factor receptor
Hnrnpc	-0.276468	0.517964	Heterogeneous nuclear ribonucleoprotein C, isoform CRA_a
Csnk1a1	-0.2756	0.760533	Casein kinase I isoform alpha
Ctnnd1	-0.275407	0.742606	Catenin (Cadherin associated protein), delta 1 (Predicted), isoform CRA_a
Arhgap17	-0.274948	0.708049	Rho GTPase-activating protein 17
Usp19	-0.274189	0.560942	Ubiquitin carboxyl-terminal hydrolase 19
Slc4a10	-0.274094	0.268402	Sodium-driven chloride bicarbonate exchanger
Plekhf2	-0.273734	0.352796	Pleckstrin homology and FYVE domain-containing 2
Arhgdib	-0.272148	0.196509	Rho GDP dissociation inhibitor beta
Inpp4a	-0.272134	0.819926	Type I inositol 3,4-bisphosphate 4-phosphatase
Camk2a	-0.27196	0.352988	Calcium/calmodulin-dependent protein kinase type II subunit alpha
Lnpep	-0.27177	0.450844	Leucyl-cystinyl aminopeptidase
Ppp1r2	-0.270856	0.697491	Protein phosphatase inhibitor 2
Ina	-0.270315	0.323877	Alpha-internexin
Htatsf1	-0.269095	0.861864	HIV TAT specific factor 1 (Predicted)
Gnb2	-0.268057	0.812792	Guanine nucleotide-binding protein G(I)/G(S)/G(T) subunit beta-2
Pdk1	-0.267172	0.907483	[Pyruvate dehydrogenase (acetyl-transferring)] kinase isozyme 1, mitochondrial
Vsnl1	-0.267153	0.285452	Visinin-like protein 1
Gcc2	-0.266729	0.47055	GRIP and coiled-coil domain-containing protein 2
Hnrnpr	-0.266077	0.453671	Heterogeneous nuclear ribonucleoprotein R
Sec24b	-0.2659	0.814201	SEC24 homolog B, COPII coat complex component
Eif5	-0.265579	0.867141	Eukaryotic translation initiation factor 5
Tuba4a	-0.265506	0.454033	Tubulin alpha-4A chain
Bst2	-0.264855	0.82771	Bone marrow stromal antigen 2
Synpo2	-0.264801	0.329083	Synaptopodin-2
Tbce	-0.2646	0.413643	Tubulin-specific chaperone E
Diras2	-0.263867	0.212436	DIRAS family GTPase 2
Trim33	-0.262041	0.882533	Tripartite motif-containing 33
Uap1l1	-0.261744	0.20246	UDP-N-acetylglucosamine pyrophosphorylase 1-like 1
Rbbp4	-0.261688	0.327622	RB-binding protein 4, chromatin-remodeling factor
Syp	-0.261422	0.353159	Synaptophysin
Loc691807	-0.261096	0.5134	Uncharacterized protein C4orf3 homolog
Coro1a	-0.260973	0.475853	Coronin-1A
Trappc12	-0.260959	0.814493	Trafficking protein particle complex 12
Sumo1	-0.26083	1.08826	Small ubiquitin-related modifier 1
Edf1	-0.260722	1.00567	Endothelial differentiation-related factor 1
Dctn6	-0.260155	0.77412	Dynactin 6 (Predicted), isoform CRA_b
Lin7c	-0.259943	0.506544	Protein lin-7 homolog C
Uba6	-0.259811	0.755931	Similar to RIKEN cDNA 5730469D23 (Predicted)
Pgls	-0.259652	0.992215	6-phosphogluconolactonase
Sorcs2	-0.259456	0.303272	Sortilin-related VPS10 domain-containing receptor 2
Ppp4r2	-0.259099	0.333184	Protein phosphatase 4, regulatory subunit 2
Serpine2	-0.258263	0.244466	Glia-derived nexin
Bub3	-0.258075	0.682825	BUB3 mitotic checkpoint protein
Rab3d	-0.257724	0.377371	GTP-binding protein Rab-3D
Mat2a	-0.256314	0.637411	S-adenosylmethionine synthase isoform type-2
Vcam1	-0.256192	0.377368	Vascular cell adhesion protein 1
Rabgap1l	-0.255834	0.288665	RAB GTPase-activating protein 1-like
Aqr	-0.255633	0.476501	RNA helicase aquarius
Exoc3	-0.255228	0.594566	Exocyst complex component 3
Pml	-0.255091	0.850454	Promyelocytic leukemia
Emc4	-0.254323	0.370234	ER membrane protein complex subunit 4
Tra2b	-0.254249	0.750553	Transformer-2 protein homolog beta
Dtd1	-0.254088	0.713927	D-tyrosyl-tRNA(Tyr) deacylase
Gria2	-0.253562	0.336446	Glutamate receptor 2
Gdpd1	-0.25342	0.906208	Glycerophosphodiester phosphodiesterase domain-containing protein 1
Arfip1	-0.25278	0.372402	Arfaptin-1
Ptprz1	-0.252102	0.496942	Receptor-type tyrosine-protein phosphatase zeta
Cat	-0.252033	1.05277	Catalase
Plxna1	-0.251952	0.410478	Plexin A1
Rab39a	-0.250414	1.13573	Ras-related protein Rab-6A
Trappc6b	-0.250087	0.924759	Trafficking protein particle complex 6B
Degs1	-0.250039	0.211732	Sphingolipid delta(4)-desaturase DES1
Cox4i2	-0.248847	0.37959	Cytochrome c oxidase subunit 4 isoform 2, mitochondrial
Pgm2l1	-0.248412	0.324743	Phosphoglucomutase 2-like 1
Arhgdia	-0.247482	0.967934	Rho GDP-dissociation inhibitor 1
Lrsam1	-0.247241	0.331439	Leucine-rich repeat and sterile alpha motif-containing 1
Srsf9	-0.247182	0.671896	Serine/arginine-rich splicing factor 9
Podxl2	-0.247011	0.219703	Podocalyxin-like 2
Fv1	-0.246937	0.918704	Friend virus susceptibility 1
Cep170	-0.246532	0.838989	Centrosomal protein of 170 kDa-like
Ptk7	-0.245799	0.737528	Protein tyrosine kinase 7
Zfp706	-0.245794	1.5228	Zinc finger protein 706
Pacsin1	-0.245684	0.394109	Protein kinase C and casein kinase substrate in neurons protein 1
Bag5	-0.245088	0.31094	BAG family molecular chaperone regulator 5
Cwc15	-0.244356	0.534632	Spliceosome-associated protein CWC15 homolog
Atg5	-0.244183	0.15268	Autophagy protein 5
Rtn3	-0.243917	1.15746	Reticulon-3
Arhgef18	-0.243757	0.566609	Rho/Rac guanine nucleotide exchange factor 18
Bckdha	-0.243083	0.450948	2-oxoisovalerate dehydrogenase subunit alpha, mitochondrial
Gps1	-0.243029	0.546408	COP9 signalosome complex subunit 1
Chd4	-0.242854	1.47332	Chromodomain helicase DNA-binding protein 4
Lrpap1	-0.242585	0.859211	Alpha-2-macroglobulin receptor-associated protein
Ncdn	-0.242234	0.475799	Neurochondrin
Psmc5	-0.242072	0.786786	26S protease regulatory subunit 8
Ccar2	-0.241946	0.569919	Cell cycle and apoptosis regulator 2
Gja1	-0.241476	0.376535	Gap junction alpha-1 protein
Ube2r2	-0.241443	0.39035	LOC689226 protein
Pdcd11	-0.241239	0.524138	Programmed cell death 11
Crmp1	-0.240904	0.66713	Dihydropyrimidinase-related protein 1
Ahctf1	-0.240731	0.637459	AT hook-containing transcription factor 1
Dnm1	-0.24037	0.369093	Dynamin-1
Fmr1	-0.239467	0.666861	Fragile X mental retardation protein 1 homolog
Ddx46	-0.239372	0.384082	Probable ATP-dependent RNA helicase DDX46
Loc681355	-0.239325	0.231418	Similar to potassium channel tetramerisation domain-containing 12b
Napb	-0.239308	0.362536	Beta-soluble NSF attachment protein
Nudt9	-0.239105	0.209459	ADP-ribose pyrophosphatase, mitochondrial
S100a11	-0.238855	0.379822	Protein S100-A11;Protein S100
Tex10	-0.238733	0.222522	Testis expressed gene 10 (Predicted)
Aox1	-0.238489	0.401453	Aldehyde oxidase 1
Atp2b2	-0.238018	0.499562	Plasma membrane calcium-transporting ATPase 2
G6pdx	-0.23797	0.47897	Glucose-6-phosphate 1-dehydrogenase
Ube2k	-0.237735	0.818936	Huntingtin interacting protein 2 (Predicted), isoform CRA_a
Cacna2d1	-0.237288	0.384388	Voltage-dependent calcium channel subunit alpha-2/delta-1;Voltage-dependent calcium channel subunit alpha-2-1;Voltage-dependent calcium channel subunit delta-1
Cdc73	-0.237219	0.587261	Parafibromin
Actr1b	-0.23689	0.894935	ARP1 actin-related protein 1 homolog B
Dpcd	-0.236669	0.986916	Protein DPCD
Uba7	-0.236522	0.569025	Ubiquitin-like modifier-activating enzyme 7
C1qa	-0.236488	0.0601198	Complement C1q subcomponent subunit A
Arhgef11	-0.236403	0.669717	Rho guanine nucleotide exchange factor 11
Cog1	-0.236387	0.581826	Component of oligomeric golgi complex 1
Smarce1	-0.23618	0.584907	SWI/SNF-related matrix-associated actin-dependent regulator of chromatin subfamily E member 1
Slc12a9	-0.23581	0.919848	Solute carrier family 12 member 9
Rab3a	-0.235808	0.46547	Ras-related protein Rab-3A
Daam1	-0.235762	0.166491	Dishevelled associated activator of morphogenesis 1 (Predicted)
Map6	-0.235444	0.312095	Microtubule-associated protein 6
Prkcsh	-0.235227	0.45809	Protein kinase C substrate 80K-H
Utrn	-0.235113	0.349024	Utrophin
Mrpl14	-0.234479	0.647696	39S ribosomal protein L14, mitochondrial
Pdia6	-0.234243	0.673851	Protein disulfide-isomerase A6
Rab18	-0.233863	1.17951	Ras-related protein Rab-18
Anapc5	-0.233761	0.274873	Anaphase-promoting complex subunit 5
Bid	-0.233719	0.46669	BH3-interacting domain death agonist;BH3-interacting domain death agonist p15;BH3-interacting domain death agonist p13;BH3-interacting domain death agonist p11
Sun2	-0.233222	0.51912	Sad1 and UNC84 domain-containing 2
Zhx2	-0.232494	0.490778	Zinc fingers and homeoboxes protein 2
Jup	-0.232282	0.559431	Junction plakoglobin
Acy1a	-0.231923	0.506468	Aminoacylase-1A
Hebp1	-0.231625	0.484704	Hebp1 protein
Mrps25	-0.230662	0.795453	28S ribosomal protein S25, mitochondrial
Scfd2	-0.230577	0.389008	Sec1 family domain-containing 2
Cmpk1	-0.230437	0.419114	UMP-CMP kinase
Hectd1	-0.23008	1.16739	HECT domain E3 ubiquitin protein ligase 1
Pacsin3	-0.229668	0.41787	Protein kinase C and casein kinase substrate in neurons 3
Sncb	-0.229416	0.212955	Beta-synuclein
Man2a2	-0.229351	0.245574	Alpha-mannosidase
Pvrl1	-0.228471	0.319043	Nectin cell adhesion molecule 1
Gdap1	-0.22811	0.514294	Ganglioside-induced differentiation-associated-protein 1
Stmn4	-0.227412	0.614782	Stathmin-4
Cspg5	-0.227061	0.320536	Chondroitin sulfate proteoglycan 5
Plscr3	-0.226855	0.421122	Phospholipid scramblase 3
Pdxdc1	-0.226699	0.431891	Pdxdc1 protein
Nrcam	-0.226515	0.503651	Neuronal cell adhesion molecule
Tubgcp2	-0.226499	0.549656	Gamma-tubulin complex component
Chmp2b	-0.226218	0.669193	Charged multivesicular body protein 2B
Usp10	-0.225811	0.577971	Ubiquitin carboxyl-terminal hydrolase 10
Ik	-0.225773	0.998487	Protein Red
Lamp2	-0.225017	0.692437	Lysosome-associated membrane glycoprotein 2
Camk1d	-0.224973	0.24338	Calcium/calmodulin-dependent protein kinase type 1
Ank3	-0.224503	0.331398	Ankyrin-3
Cntfr	-0.223922	0.312652	Ciliary neurotrophic factor receptor subunit alpha
Hdac1	-0.223618	0.919824	Histone deacetylase 1
Ubr3	-0.223501	0.485066	Ubiquitin protein ligase E3 component n-recognin 3
Skiv2l	-0.223242	0.486343	Ski2-like RNA helicase
Psma2	-0.222409	1.17263	Proteasome subunit alpha type-2
Gak	-0.222268	0.994611	Cyclin-G-associated kinase
Mfn2	-0.222264	0.517972	Mitofusin-2
Necap2	-0.222126	0.507827	Adaptin ear-binding coat-associated protein 2
Pcm1	-0.221136	0.956311	Pericentriolar material 1
Stx1b	-0.220775	0.396035	Syntaxin-1B
Ccdc50	-0.22071	0.227542	Coiled-coil domain-containing protein 50
Gfm1	-0.220567	0.338062	Elongation factor G, mitochondrial
Cald1	-0.220114	0.319165	Non-muscle caldesmon
Nup107	-0.220086	1.04687	Nuclear pore complex protein Nup107
Sptbn2	-0.219906	0.295764	Spectrin beta chain, non-erythrocytic 2
Ipo9	-0.219774	0.472974	Importin 9
Kifap3	-0.219651	0.388999	Kinesin-associated protein 3
Ensrnog00000051196	-0.219268	0.579052	Poly [ADP-ribose] polymerase (Fragment)
Pelp1	-0.219226	0.233715	Proline-, glutamic acid- and leucine-rich protein 1
Cmpk2	-0.218814	0.481934	Cytidine/uridine monophosphate kinase 2
Nav1	-0.218595	0.455998	Neuron navigator 1
Thy1	-0.217645	0.31118	Thy-1 membrane glycoprotein
Polr2c	-0.21716	1.18925	Polymerase (RNA) II (DNA directed) polypeptide C, 33kDa
Fam195b	-0.216948	1.15925	Protein FAM195B
Dock2	-0.216918	0.172837	Uncharacterized protein
Chmp3	-0.216852	0.742467	Charged multivesicular body protein 3
Eno2	-0.216482	0.399082	Gamma-enolase
Psd3	-0.215961	0.157033	Pleckstrin and Sec7 domain-containing 3
Sec16a	-0.215548	0.79653	Protein transport protein sec16
Itpa	-0.215214	0.377209	Inosine triphosphate pyrophosphatase
Vasp	-0.213578	0.315452	Vasodilator-stimulated phosphoprotein
Mtnd1	-0.213313	0.596536	NADH-ubiquinone oxidoreductase chain 1
Eny2	-0.213092	2.03268	Transcription and mRNA export factor ENY2
Itgb2	-0.212659	0.181829	Integrin beta
Acsl3	-0.212484	0.535146	Long-chain-fatty-acid--CoA ligase 3
Rabgap1	-0.212066	0.722456	G protein-coupled receptor 21 (Predicted), isoform CRA_a
Bclaf1	-0.212065	1.31738	BCL2-associated transcription factor 1, isoform CRA_a
Stim1	-0.211998	0.412223	Stromal interaction molecule 1
Ndrg2	-0.211954	0.701256	N-myc downstream regulated gene 2, isoform CRA_b
Slc27a3	-0.21149	0.423643	Solute carrier family 27 (Fatty acid transporter), member 3 (Predicted)
Bdh1	-0.211224	0.760953	D-beta-hydroxybutyrate dehydrogenase, mitochondrial
Ero1l	-0.21122	0.913264	ERO1-like protein alpha
Gnai1	-0.211059	0.378235	Guanine nucleotide-binding protein G(i) subunit alpha-1
Phyhip	-0.210963	0.22913	Phytanoyl-CoA hydroxylase-interacting protein
Mest	-0.210961	0.637448	Mesoderm-specific transcript homolog protein
Dnm3	-0.210843	0.889122	Dynamin-3
Qrich1	-0.210491	0.371464	Glutamine-rich 1
Fam120a	-0.210414	0.437395	Family with sequence similarity 120A
Cul4b	-0.21031	0.846086	Cullin 4B
Pcbp4	-0.209475	0.344191	Poly(rC)-binding protein 4
Tbc1d17	-0.209143	0.273923	TBC1 domain family, member 17
Ccdc25	-0.208934	0.491291	Coiled-coil domain containing 25 (Predicted)
Soat1	-0.208905	0.374062	Sterol O-acyltransferase 1
Atp6v1d	-0.208813	1.43757	ATPase H+-transporting V1 subunit D
Nek9	-0.208423	0.637619	NIMA-related kinase 9
Rnf114	-0.20837	0.45332	E3 ubiquitin-protein ligase RNF114
Prkcb	-0.208316	0.38666	Protein kinase C beta type
Drg1	-0.208186	0.340051	Developmentally-regulated GTP-binding protein 1
Pfkl	-0.207947	0.783705	ATP-dependent 6-phosphofructokinase, liver type
Ptprd	-0.207918	0.249264	Protein tyrosine phosphatase, receptor type, D
Smchd1	-0.207814	0.429617	Structural maintenance of chromosomes flexible hinge domain-containing 1
Scamp2	-0.20719	0.407768	Secretory carrier-associated membrane protein
Ptpn1	-0.207128	0.151163	Tyrosine-protein phosphatase non-receptor type 1
Ccdc132	-0.207094	0.398929	Syndetin
Gatad2b	-0.20664	0.460536	GATA zinc finger domain-containing 2B
Cog7	-0.206629	0.3013	Conserved oligomeric Golgi complex subunit 7
Bloc1s1	-0.20625	1.07188	Biogenesis of lysosome-related organelles complex 1 subunit 1
Mtdh	-0.206243	0.623241	Protein LYRIC
Acot13	-0.206146	0.492495	Acyl-CoA thioesterase 13
Aldh9a1	-0.206005	1.28116	4-trimethylaminobutyraldehyde dehydrogenase
Ddx39a	-0.205925	0.460266	ATP-dependent RNA helicase DDX39A
Tra2a	-0.205781	0.337078	Tra2a protein
Usp9y	-0.205675	0.778777	Ubiquitin-specific peptidase 9, Y-linked
Dnajc5	-0.205506	0.45931	DnaJ homolog subfamily C member 5
Dhtkd1	-0.205387	0.659983	Probable 2-oxoglutarate dehydrogenase E1 component DHKTD1, mitochondrial
Epm2aip1	-0.205225	0.580468	EPM2A-interacting protein 1
Ric8a	-0.205193	0.515623	Synembryn-A
Mycbp	-0.204985	0.658501	Myc-binding protein
Pank4	-0.204894	0.34872	Pantothenate kinase 4
Rps27a	-0.204764	0.698597	Ubiquitin-40S ribosomal protein S27a;Ubiquitin;40S ribosomal protein S27a;Ubiquitin-60S ribosomal protein L40;Ubiquitin;60S ribosomal protein L40;Polyubiquitin-B;Ubiquitin;Polyubiquitin-C;Ubiquitin;Ubiquitin-related
Tmco1	-0.204453	0.435634	Transmembrane and coiled-coil domains protein 1
Hddc2	-0.204361	0.550099	HD domain containing 2 (Predicted), isoform CRA_b
Ppic	-0.204073	0.228364	Peptidyl-prolyl cis-trans isomerase
Igdcc4	-0.203902	0.321062	Immunoglobulin superfamily, DCC subclass, member 4
Zfr	-0.20382	0.309073	Zinc finger RNA-binding protein
Acot7	-0.203789	0.294257	Cytosolic acyl coenzyme A thioester hydrolase
Anp32e	-0.20358	0.457687	Acidic leucine-rich nuclear phosphoprotein 32 family member E
Wdr26	-0.203363	0.356581	WD repeat-containing protein 26
Tubgcp3	-0.203319	0.779082	Gamma-tubulin complex component
Cyfip2	-0.203153	0.412591	Cytoplasmic FMR1-interacting protein 2
Gstk1	-0.203119	1.24726	Glutathione S-transferase kappa 1
Cnpy3	-0.20292	0.530569	Canopy FGF-signaling regulator 3
Pcyt1a	-0.202401	0.562985	Choline-phosphate cytidylyltransferase A
Papss1	-0.202172	0.348816	3-phosphoadenosine 5-phosphosulfate synthase 1
Myl6	-0.201961	0.793104	Myosin light polypeptide 6
Slc25a42	-0.201891	0.504592	Mitochondrial coenzyme A transporter SLC25A42
Dfna5	-0.201855	0.273522	Gasdermin-E Gasdermin-E, N-terminal Gasdermin-E, C-terminal
Bcan	-0.201762	0.370599	Brevican core protein
Plxna4a	-0.201485	0.342351	Plexin A4
Cxadr	-0.201379	0.388552	Coxsackievirus and adenovirus receptor homolog
Dhx29	-0.200835	0.417003	ATP-dependent RNA helicase DHX29
Slc12a2	-0.200515	0.179686	Solute carrier family 12 member 2
Rpl23	-0.200296	0.643356	60S ribosomal protein L23
Spg20	-0.200213	0.387291	Spartin
Gtf2f2	-0.200027	0.831698	General transcription factor IIF subunit 2
Uck1	-0.19897	0.475817	Uridine-cytidine kinase
Fam49a	-0.198687	0.387339	Family with sequence similarity 49, member A
Cbfb	-0.198492	0.217572	Core-binding factor subunit beta
Usp15	-0.197846	1.07351	Ubiquitin carboxyl-terminal hydrolase 15
Cdk6	-0.197146	0.407677	Cyclin-dependent kinase 6
Nucb1	-0.196951	0.583247	Nucleobindin-1
Kif21b	-0.196923	0.570646	Kinesin-like protein KIF21B
Vps29	-0.196673	0.457654	Vacuolar protein sorting-associated protein 29
Gnas	-0.196496	0.855524	Guanine nucleotide-binding protein G(s) subunit alpha isoforms XLas
Rad21	-0.195564	1.07122	RAD21 cohesin complex component
Arap1	-0.195402	0.291795	ArfGAP with RhoGAP domain, ankyrin repeat and PH domain 1
Madd	-0.195374	0.279512	MAP kinase-activating death domain protein
Fkbp8	-0.194564	0.556406	Peptidyl-prolyl cis-trans isomerase FKBP8
Slc25a13	-0.194219	0.220898	Solute carrier family 25 member 13
Emd	-0.1939	0.947141	Emerin
Snx2	-0.193754	0.726711	Sorting nexin 2
Comt	-0.192975	0.763335	Catechol O-methyltransferase
Npl	-0.192844	0.507966	N-acetylneuraminate lyase
Cdc37	-0.192645	0.832176	Hsp90 co-chaperone Cdc37;Hsp90 co-chaperone Cdc37, N-terminally processed
Psmb10	-0.192582	0.566568	Proteasome subunit beta type-10
Acss1	-0.191981	0.335743	Acetyl-coenzyme A synthetase
Chordc1	-0.191913	0.389708	Cysteine and histidine-rich domain-containing protein 1
Elac2	-0.191702	0.404369	Zinc phosphodiesterase ELAC protein 2
Emc10	-0.191391	0.786615	ER membrane protein complex subunit 10
Lrpprc	-0.191153	0.494233	Leucine-rich PPR motif-containing protein, mitochondrial
Cdh13	-0.190969	0.150299	Cadherin 13
Rab6a	-0.190914	0.461216	RCG39700, isoform CRA_d
Efhd1	-0.190764	0.171193	EF-hand domain family, member D1
Nebl	-0.19069	0.296761	Nebulette
Map1a	-0.19062	0.782489	Microtubule-associated protein 1A;MAP1A heavy chain;MAP1 light chain LC2
Vamp8	-0.1905	0.381519	Vesicle-associated membrane protein 8
Selenbp1	-0.190214	0.380339	Selenium-binding protein 1
Psip1	-0.190101	1.07827	PC4 and SFRS1-interacting protein
Ppp5c	-0.189654	0.899661	Serine/threonine-protein phosphatase 5
Ogdh	-0.189598	1.42801	2-oxoglutarate dehydrogenase, mitochondrial
Uqcrh	-0.189288	1.7536	Cytochrome b-c1 complex subunit 6, mitochondrial
Synj1	-0.189028	0.490123	Synaptojanin-1
Ctc1	-0.189003	0.224121	CST telomere replication complex component 1
Idi1	-0.188258	0.587663	Isopentenyl-diphosphate Delta-isomerase 1
Ppp1r18	-0.18817	0.623237	Protein phosphatase 1, regulatory subunit 18
Ilkap	-0.188161	0.520058	Integrin-linked kinase-associated serine/threonine phosphatase 2C
Psmb4	-0.187911	0.420562	Proteasome subunit beta type-4
Itpr2	-0.187814	0.259518	Inositol 1,4,5-trisphosphate receptor type 2
Gdap1l1	-0.187789	0.259974	Ganglioside-induced differentiation-associated protein 1-like 1
Cotl1	-0.187613	0.388155	Coactosin-like protein
Slc4a4	-0.187605	0.273357	Electrogenic sodium bicarbonate cotransporter 1
Urod	-0.187376	0.837021	Uroporphyrinogen decarboxylase
Prkar2b	-0.187133	0.306191	cAMP-dependent protein kinase type II-beta regulatory subunit
Map7d1	-0.18656	0.355799	MAP7 domain-containing 1
Tfg	-0.186506	0.285387	RCG52996, isoform CRA_a
Tns3	-0.186476	0.347257	Tensin 3
Snf8	-0.18636	0.408952	Vacuolar-sorting protein SNF8
Hk1	-0.186313	0.244616	Hexokinase-1
Cd9	-0.186019	0.435599	CD9 antigen
Nop2	-0.185978	0.192243	NOP2 nucleolar protein
Cdc23	-0.185799	0.378866	CDC23 (Cell division cycle 23, yeast, homolog), isoform CRA_b
Stxbp5	-0.185715	0.207214	Syntaxin-binding protein 5
Mvd	-0.185668	0.743649	Diphosphomevalonate decarboxylase
Cdkn1b	-0.185381	0.170481	Cyclin dependent kinase inhibitor
Ndufa13	-0.18534	0.63392	NADH:ubiquinone oxidoreductase subunit A13
Cnn2	-0.185217	0.27001	Calponin (Fragment)
Mx2	-0.185148	0.233111	Interferon-induced GTP-binding protein Mx2
Dnajc10	-0.1851	0.262816	DnaJ homolog subfamily C member 10
Ankrd17	-0.185076	0.725925	Ankyrin repeat domain 17
Cpd	-0.184776	0.472913	Carboxypeptidase D
Mpst	-0.184733	0.591888	3-mercaptopyruvate sulfurtransferase
Kif3b	-0.184426	0.468043	Kinesin-like protein
Htt	-0.184393	0.655053	Huntingtin
Fkbp9	-0.184328	0.583727	Peptidyl-prolyl cis-trans isomerase FKBP9
Fermt2	-0.18429	0.297926	Fermitin family homolog 2 (Drosophila)
Nt5c3a	-0.183897	0.371339	5-nucleotidase
Mtch2	-0.183875	0.373461	Mitochondrial carrier 2
Msmo1	-0.183842	0.41675	Methylsterol monooxygenase 1
Xrn2	-0.183395	0.51519	5-3 exoribonuclease
Cadm3	-0.182846	0.295732	Cell adhesion molecule 3
Ndufa10	-0.182747	0.442054	NADH dehydrogenase [ubiquinone] 1 alpha subcomplex subunit 10, mitochondrial
Akap2	-0.182372	0.256099	A-kinase anchor protein 2
Atat1	-0.182263	0.751753	Alpha-tubulin N-acetyltransferase 1
Rab1a	-0.182167	0.773833	Ras-related protein Rab-1A
Nrxn2	-0.181851	0.381018	Neurexin-2
Ifi35	-0.181837	0.682131	Interferon-induced protein 35
Rmdn1	-0.1811	0.356011	Regulator of microtubule dynamics protein 1
Cyfip1	-0.180959	0.983291	Cytoplasmic FMR1-interacting protein
Rab3gap1	-0.180891	0.619265	Rab3 GTPase-activating protein catalytic subunit
Ncam1	-0.180727	0.518279	Neural cell adhesion molecule 1
Eml4	-0.18048	0.291461	Echinoderm microtubule-associated protein-like 4
Nt5c1a	-0.180476	0.227914	5-nucleotidase, cytosolic IA
Rab3gap2	-0.180461	0.407732	Rab3 GTPase-activating protein non-catalytic subunit
Syt1	-0.180119	0.181827	Synaptotagmin-1
Ube4a	-0.180019	0.69989	Ubiquitin conjugation factor E4 A
Impact	-0.179971	0.499037	Protein IMPACT
Asl	-0.179773	0.523948	Argininosuccinate lyase
Prkar1a	-0.179408	1.12106	cAMP-dependent protein kinase type I-alpha regulatory subunit;cAMP-dependent protein kinase type I-alpha regulatory subunit, N-terminally processed
Pck2	-0.178833	0.134092	Phosphoenolpyruvate carboxykinase [GTP], mitochondrial
Carhsp1	-0.17863	0.768521	Calcium-regulated heat stable protein 1
Kdm1a	-0.178433	0.825182	Lysine demethylase 1A
Vps52	-0.178065	0.458653	Vacuolar protein sorting-associated protein 52 homolog
Cdc42bpb	-0.177939	0.254607	Serine/threonine-protein kinase MRCK beta
Gprc5b	-0.177888	0.367431	G protein-coupled receptor, class C, group 5, member B
Fam162a	-0.177824	0.457409	Protein FAM162A
Ralgapb	-0.177778	0.220975	Ral GTPase-activating protein subunit beta
Prpf4	-0.17772	0.681858	PRP4 pre-mRNA processing factor 4 homolog (Yeast)
Gatm	-0.17707	0.493761	Glycine amidinotransferase, mitochondrial
Armc9	-0.177048	0.298444	LisH domain-containing protein ARMC9
Pdpr	-0.176685	0.204138	Pyruvate dehydrogenase phosphatase regulatory subunit
Fbxo2	-0.176368	0.685916	F-box only protein 2
Trappc6a	-0.176303	0.393734	Trafficking protein particle complex 6A
Fbxo18	-0.176241	0.264524	F-box only protein 18 (Predicted)
Scamp3	-0.176218	0.31127	Secretory carrier-associated membrane protein
Gabbr1	-0.176158	0.262613	Gamma-aminobutyric acid type B receptor subunit 1
Rap1gap	-0.176099	0.249539	Rap1 GTPase-activating protein
Commd5	-0.176084	0.286497	COMM domain-containing protein 5
Nagk	-0.176081	0.398145	N-acetyl-D-glucosamine kinase
Wdr7	-0.175996	0.399931	WD repeat-containing protein 7
Tsr1	-0.175896	0.437641	RCG34104, isoform CRA_a
Sar1b	-0.175711	0.933608	GTP-binding protein SAR1b
Clic1	-0.175647	0.613463	Chloride intracellular channel protein 1
Stt3b	-0.175577	0.497041	RCG25591, isoform CRA_a
Alg5	-0.17554	0.385058	ALG5, dolichyl-phosphate beta-glucosyltransferase
Agap3	-0.175368	0.323698	ArfGAP with GTPase domain, ankyrin repeat and PH domain 3
Dpysl5	-0.175222	0.48778	Dihydropyrimidinase-related protein 5
Srp14	-0.175119	0.454906	RCG26543, isoform CRA_b
Snap91	-0.174558	0.194675	Clathrin coat assembly protein AP180
Ctnnb1	-0.174441	0.421883	Catenin beta-1
Elp3	-0.174286	0.487055	Elongator complex protein 3
Dnajb1	-0.174039	0.306913	DnaJ (Hsp40) homolog, subfamily B, member 1 (Predicted), isoform CRA_b
Rbm12	-0.173926	0.61382	RCG37481, isoform CRA_a
Nt5c2	-0.173437	1.08457	5-nucleotidase, cytosolic II
Ahcy	-0.173353	0.369745	Adenosylhomocysteinase
Arhgef2	-0.173179	1.64178	Rho guanine nucleotide exchange factor 2
Celsr1	-0.173147	0.235061	Cadherin, EGF LAG seven-pass G-type receptor 1
Cpne3	-0.173089	0.167559	Copine 3
Ptgr2	-0.172626	0.290043	Prostaglandin reductase 2
Gripap1	-0.172382	0.427345	GRIP1-associated protein 1
Vapa	-0.172233	0.454267	Vesicle-associated membrane protein-associated protein A
Sar1a	-0.172026	0.367071	SAR1 gene homolog A (S. cerevisiae), isoform CRA_b
Grb2	-0.171988	1.17596	Growth factor receptor-bound protein 2
Strn4	-0.171847	0.327027	Striatin 4
Parp14	-0.171791	0.917949	Poly [ADP-ribose] polymerase
Aco1	-0.171496	0.662379	Cytoplasmic aconitate hydratase
Ergic1	-0.170748	0.479081	Endoplasmic reticulum-golgi intermediate compartment 1
Pcdh1	-0.170636	0.333925	Protocadherin 1
Pgam5	-0.170576	0.318211	Serine/threonine-protein phosphatase PGAM5, mitochondrial
Nae1	-0.170503	0.631278	NEDD8-activating enzyme E1 regulatory subunit
Rnmt	-0.170383	0.657726	mRNA cap guanine-N7 methyltransferase
Tigar	-0.170377	0.203419	RCG30218, isoform CRA_b
Golgb1	-0.170373	0.708109	Golgin B1
Drg2	-0.169833	0.624124	Developmentally-regulated GTP-binding protein 2
Lss	-0.169647	0.959587	Terpene cyclase/mutase family member
Cadm2	-0.169616	0.231637	Cell adhesion molecule 2
Cpsf7	-0.169467	0.360421	Cleavage and polyadenylation specificity factor subunit 7
Mov10	-0.169374	0.367526	Mov10 RISC complex RNA helicase
Ap3s2	-0.169359	0.79647	AP complex subunit sigma
Parp9	-0.168951	0.369374	Poly [ADP-ribose] polymerase
Xaf1	-0.16887	0.411855	XIAP-associated factor 1
Nudt16	-0.168864	0.0736563	Nudix (Nucleoside diphosphate linked moiety X)-type motif 16 (Predicted), isoform CRA_a
Mtss1l	-0.168737	0.484716	MTSS1L, I-BAR domain-containing
Irf2bp2	-0.168667	0.295363	Interferon regulatory factor 2-binding protein-like
Vps51	-0.168645	1.02566	Uncharacterized protein
Zfp259	-0.168485	0.30037	Similar to zinc finger protein (Predicted)
Exoc4	-0.168341	0.666253	Exocyst complex component 4
Eif4e	-0.168083	1.00844	Eukaryotic translation initiation factor 4E
Add3	-0.167736	0.42574	Gamma-adducin
Gpd1	-0.167375	0.202271	Glycerol-3-phosphate dehydrogenase [NAD(+)], cytoplasmic
Mcee	-0.166562	1.07738	Methylmalonyl CoA epimerase
Hpca	-0.166558	0.178173	Neuron-specific calcium-binding protein hippocalcin
Adnp	-0.166427	0.802449	Activity-dependent neuroprotector homeobox protein
Rasgrp2	-0.166397	0.145604	RAS guanyl-releasing protein 2
Anxa11	-0.166319	0.444878	Annexin
Cirbp	-0.166092	0.739785	Cold-inducible RNA-binding protein
Ccdc88c	-0.165872	0.101198	Coiled-coil domain-containing 88C
Nsdhl	-0.165347	0.699808	Sterol-4-alpha-carboxylate 3-dehydrogenase, decarboxylating
Fabp5	-0.165263	0.888443	Fatty acid-binding protein, epidermal
Mx2	-0.165216	0.110702	Interferon-induced GTP-binding protein Mx2
Srp72	-0.164862	0.346968	Signal recognition particle subunit SRP72
Brd3	-0.164824	0.256042	Bromodomain containing 3 (Predicted), isoform CRA_b
Tom1l2	-0.164604	0.568537	Target of myb1-like 2 membrane-trafficking protein
Ikbip	-0.164601	0.452822	Inhibitor of nuclear factor kappa-B kinase-interacting protein
Tbcel	-0.163994	0.218867	Tubulin-specific chaperone cofactor E-like protein
Ndufa11	-0.163838	0.459641	NADH dehydrogenase [ubiquinone] 1 alpha subcomplex subunit 11
Prodh	-0.163635	0.240207	Proline dehydrogenase
Smarca5	-0.163455	0.729244	SWI/SNF related, matrix associated, actin dependent regulator of chromatin, subfamily a, member 5 (Predicted), isoform CRA_a
Slc1a2	-0.163247	0.357884	Excitatory amino acid transporter 2
Arfgap2	-0.163102	0.723629	ADP-ribosylation factor GTPase-activating protein 2
Pmvk	-0.162523	0.424892	Phosphomevalonate kinase
Dnajc8	-0.162078	0.57966	DnaJ homolog subfamily C member 8
Prps2	-0.162041	0.547143	Ribose-phosphate pyrophosphokinase 2
Mgc108823	-0.161953	0.289801	Interferon-gamma-inducible GTPase Ifgga3 protein
Strip1	-0.161903	0.468793	Striatin-interacting protein 1
Esd	-0.161877	1.11076	S-formylglutathione hydrolase
Naa50	-0.161379	0.259603	Uncharacterized protein
Atp6v1f	-0.161346	0.503227	V-type proton ATPase subunit F
Abat	-0.161284	0.424593	4-aminobutyrate aminotransferase, mitochondrial;4-aminobutyrate aminotransferase, brain isoform;4-aminobutyrate aminotransferase, liver isoform
Dpm1	-0.161221	0.192397	Dolichyl-phosphate mannosyltransferase subunit 1, catalytic
Ptpn23	-0.16091	0.684568	Tyrosine-protein phosphatase non-receptor type 23
Abracl	-0.160656	1.23836	ABRA C-terminal-like
Fyn	-0.160613	0.53343	Tyrosine-protein kinase Fyn
Dnajc13	-0.160416	1.3201	DnaJ heat shock protein family (Hsp40) member C13
Ube2d2	-0.160333	0.653174	Ubiquitin-conjugating enzyme E2 D2
Atp1a2	-0.159966	0.827011	Sodium/potassium-transporting ATPase subunit alpha-2
Tpm4	-0.159966	0.299359	Tropomyosin alpha-4 chain
Lrba	-0.159905	0.705711	LPS-responsive beige-like anchor protein
Rras	-0.159882	0.434069	Ras-related protein R-Ras
Ptn	-0.159866	0.131052	Pleiotrophin
Actr10	-0.159576	0.699249	ARP10 actin-related protein 10 homolog (S. cerevisiae)
Dlg4	-0.159548	0.16591	Disks large homolog 4
G6pc	-0.159373	0.879689	Proteaseome (Prosome, macropain) 28 subunit, 3
Dlg3	-0.159315	0.23412	Disks large homolog 3
Acss2	-0.158963	0.688153	Acyl-CoA synthetase short-chain family member 2
Hdhd2	-0.158933	0.40972	Haloacid dehalogenase-like hydrolase domain-containing protein 2
Pde2a	-0.15882	0.169178	cGMP-dependent 3,5-cyclic phosphodiesterase
Get4	-0.158809	0.491953	Golgi to ER traffic protein 4
Nbas	-0.158404	0.488844	Neuroblastoma-amplified sequence
Amph	-0.158173	0.198226	Amphiphysin
Huwe1	-0.158167	0.964899	E3 ubiquitin-protein ligase HUWE1
Pcdh10	-0.158055	0.254746	Protocadherin 10
Tpm1	-0.15804	0.307509	Tropomyosin alpha-1 chain
Coq9	-0.15792	0.345732	Ubiquinone biosynthesis protein COQ9, mitochondrial
Hectd4	-0.157472	0.40615	HECT domain E3 ubiquitin protein ligase 4
Csk	-0.157436	0.462689	Tyrosine-protein kinase CSK
Rnps1	-0.157366	0.139669	RNA-binding protein with serine-rich domain 1
Ccdc43	-0.157351	0.307995	Coiled-coil domain-containing protein 43
Rab6b	-0.157022	0.280768	RAB6B, member RAS oncogene family
Lman2	-0.15693	0.284293	Lectin, mannose-binding 2
Supt5h	-0.156788	0.761883	Transcription elongation factor SPT5
Plxna2	-0.156625	0.719607	Plexin A2
Rbp1	-0.156523	0.264946	Retinol-binding protein 1
Hax1	-0.156471	0.248387	HCLS1-associated protein X-1
Sssca1	-0.1564	0.468945	Mammary tumor virus receptor 2, isoform CRA_a
Etfdh	-0.156302	0.612647	Electron transfer flavoprotein-ubiquinone oxidoreductase, mitochondrial
Aak1	-0.15603	0.496946	AP2-associated protein kinase 1
Srprb	-0.15566	0.375767	Signal recognition particle receptor subunit beta
Thtpa	-0.155288	0.341445	Thiamine-triphosphatase
Ptprc	-0.155254	0.130566	Receptor-type tyrosine-protein phosphatase C
Hspa13	-0.155137	0.413805	Heat shock 70 kDa protein 13
Rnf213	-0.154928	0.504981	Ring finger protein 213
Mapre3	-0.154664	0.457557	Microtubule-associated protein RP/EB family member 3
Ddx42	-0.154501	0.867459	DEAD (Asp-Glu-Ala-Asp) box polypeptide 42 (Predicted)
Nme1	-0.154319	0.40972	Nucleoside diphosphate kinase A
Ctsb	-0.154211	0.413372	Cathepsin B;Cathepsin B light chain;Cathepsin B heavy chain
Usp9x	-0.154149	1.00481	Ubiquitin carboxyl-terminal hydrolase
Rprd1a	-0.15394	0.480992	Regulation of nuclear pre-mRNA domain-containing 1A
Hdac2	-0.15316	0.604456	Histone deacetylase
Fip1l1	-0.153056	0.417003	Pre-mRNA 3-end-processing factor FIP1
Mob1a	-0.152901	0.537332	MOB kinase activator 1A
Gstt3	-0.152764	0.440311	Glutathione S-transferase, theta 3
Ephx1	-0.152031	0.435814	Epoxide hydrolase 1
Pds5a	-0.151907	0.346829	Sister chromatid cohesion protein PDS5 homolog A
Smarca4	-0.151717	0.714885	Transcription activator BRG1
Vamp3	-0.151663	0.239214	Vesicle-associated membrane protein 3
Rpl14	-0.151559	0.636174	60S ribosomal protein L14
Dctn5	-0.151519	0.390657	Dynactin subunit 5
Myo5a	-0.151401	0.298119	Unconventional myosin-Va
Nup153	-0.151351	0.812599	Nuclear pore complex protein Nup153
Nckipsd	-0.15109	0.230826	NCK-interacting protein with SH3 domain
Park7	-0.151008	0.70115	Protein DJ-1
Ociad1	-0.150926	0.535933	OCIA domain-containing protein 1
Gmppb	-0.150483	0.581942	GDP-mannose pyrophosphorylase B
Ppp1cb	-0.150402	0.745982	Serine/threonine-protein phosphatase PP1-beta catalytic subunit
Flnc	-0.15026	0.30039	Filamin-C
Sltm	-0.150237	0.658052	RCG56631, isoform CRA_d
Ddx1	-0.150192	0.999888	ATP-dependent RNA helicase DDX1
Ruvbl1	-0.150133	0.656985	RuvB-like 1
Copz1	-0.149905	0.70789	Coatomer protein complex, subunit zeta 1
Sugt1	-0.149737	0.978716	Suppressor of G2 allele of SKP1 homolog
Mia3	-0.149461	0.609424	Uncharacterized protein
Ppp2r1a	-0.149454	1.89641	Protein phosphatase 2 (Formerly 2A), regulatory subunit A (PR 65), alpha isoform, isoform CRA_a
Glb1l	-0.149323	0.245821	Galactosidase, beta 1-like
Pkm	-0.149273	0.865523	Pyruvate kinase PKM
Abr	-0.149064	0.374999	ABR, RhoGEF and GTPase-activating protein
Irf2bpl	-0.148925	0.236422	Interferon regulatory factor 2-binding protein-like
Dnajc9	-0.148851	0.277078	DnaJ (Hsp40) homolog, subfamily C, member 9 (Predicted)
Aamdc	-0.148544	0.365201	Adipogenesis-associated, Mth938 domain-containing
Stx8	-0.14853	0.599635	Syntaxin-8
Camkv	-0.14813	0.149775	CaM kinase-like vesicle-associated protein
Huwe1	-0.148084	0.643647	E3 ubiquitin-protein ligase HUWE1
Wasf2	-0.147986	0.230409	WAS protein family, member 2
Copb2	-0.147869	0.62685	Coatomer subunit beta
Fam129b	-0.147095	0.245367	Niban-like protein 1
Fxr2	-0.146768	0.262815	FMR1 autosomal homolog 2
Cadps	-0.146689	0.353975	Calcium-dependent secretion activator 1
Tiam2	-0.146662	0.226314	T-cell lymphoma invasion and metastasis 2
Dhfr	-0.146357	0.216888	Dihydrofolate reductase
Dnajb11	-0.146253	0.345964	DnaJ homolog subfamily B member 11
Ube2l6	-0.146215	0.293071	Ubiquitin/ISG15-conjugating enzyme E2 L6
Rras2	-0.146184	0.272745	RAS-related 2
Casp7	-0.146181	0.252744	Caspase 7, isoform CRA_c
Ly6h	-0.145833	0.400002	Lymphocyte antigen 6 family member H (Fragment)
Timm9	-0.145771	0.560532	Mitochondrial import inner membrane translocase subunit Tim9
Atp1b1	-0.145731	0.234799	Sodium/potassium-transporting ATPase subunit beta-1
Cspg4	-0.145451	0.296304	Chondroitin sulfate proteoglycan 4
Srrm2	-0.145426	0.113689	Serine/arginine repetitive matrix 2
Fxyd1	-0.145127	0.242792	Phospholemman
Rock2	-0.144925	0.353614	Rho-associated protein kinase 2
Acap2	-0.144875	0.464057	Arf-GAP with coiled-coil, ANK repeat and PH domain-containing protein 2
Bcr	-0.144835	0.400179	BCR, RhoGEF and GTPase-activating protein
Ghitm	-0.144612	0.207374	Growth hormone-inducible transmembrane protein
Pcbd2	-0.144536	0.655811	Pterin-4 alpha-carbinolamine dehydratase 2
Dynlt1	-0.144426	0.350985	Dynein light chain Tctex-type 1
Mrpl1	-0.144195	0.260301	Mitochondrial ribosomal protein L1-like
Tcea1	-0.144027	0.248011	Transcription elongation factor A protein 1
C1qbp	-0.143879	0.603637	Complement component 1 Q subcomponent-binding protein, mitochondrial
Ubqln1	-0.143827	0.326497	Ubiquilin-1
Dazap1	-0.143733	0.393913	DAZ associated protein 1, isoform CRA_a
Brox	-0.143631	0.659458	BRO1 domain-containing protein BROX
Gpr37l1	-0.143611	0.323755	Prosaposin receptor GPR37L1
Gnb4	-0.143594	0.34846	Guanine nucleotide-binding protein subunit beta-4
Sf1	-0.143593	1.15618	Splicing factor 1
Parvb	-0.143561	0.254545	Parvin, beta
Cuta	-0.143534	0.414718	Protein CutA
Rftn2	-0.143421	0.129325	Raftlin family member 2
Wbp2	-0.143398	0.410554	WW domain-binding protein 2
Atad3	-0.143237	0.696621	ATPase family AAA domain-containing protein 3
Apex1	-0.142912	0.447573	DNA-(apurinic or apyrimidinic site) lyase;DNA-(apurinic or apyrimidinic site) lyase, mitochondrial
Ube2z	-0.142882	0.176095	Ubiquitin-conjugating enzyme E2 Z
Enoph1	-0.142822	0.338685	Enolase-phosphatase E1
Eif2b2	-0.142737	0.207752	Translation initiation factor eIF-2B subunit beta
Ncald	-0.142477	0.276753	Neurocalcin-delta
Pea15	-0.142197	0.533564	Astrocytic phosphoprotein PEA-15
Cbx3	-0.141708	0.319608	Chromobox 3
Stxbp1	-0.141602	0.215391	Syntaxin-binding protein 1
Clip1	-0.141582	0.364096	CAP-Gly domain-containing linker protein 1
Ankrd13a	-0.141398	0.288047	Ankyrin repeat domain 13a
Aacs	-0.141361	0.857058	Acetoacetyl-CoA synthetase
Eea1	-0.141163	0.452759	Early endosome antigen 1
Txndc5	-0.141078	0.326812	RCG43947
Tyw1	-0.140875	0.0839106	Radical S-adenosyl methionine and flavodoxin domains 1 (Predicted), isoform CRA_a
Tdrd7	-0.140854	0.310288	Tudor domain-containing protein 7
Tmem245	-0.140784	0.324792	Transmembrane protein 245
Aida	-0.140338	0.188301	Axin interactor, dorsalization-associated
Gpi	-0.139929	0.518215	Glucose-6-phosphate isomerase
Ppm1g	-0.139909	0.461897	Protein phosphatase 1G
Arf4	-0.139097	0.36904	ADP-ribosylation factor 4
Cope	-0.139018	0.523569	Coatomer subunit epsilon
Rps17	-0.138926	0.327733	40S ribosomal protein S17
Loc100360573	-0.138663	0.326595	40S ribosomal protein S12
Inf2	-0.138578	0.227481	Inverted formin, FH2 and WH2 domain containing
Rbx1	-0.138498	0.268937	Ring-box 1
Cbx5	-0.13841	0.373943	Cbx5 protein
Ddb1	-0.138215	0.427652	DNA damage-binding protein 1
Ndufab1	-0.137352	1.00241	Acyl carrier protein
Ubr4	-0.137219	0.684829	E3 ubiquitin-protein ligase UBR4
Stx1a	-0.13719	0.134229	Syntaxin-1A
Ubxn1	-0.137119	0.329337	UBX domain-containing protein 1
Hnrnpl	-0.137103	0.391153	Heterogeneous nuclear ribonucleoprotein L
Trappc5	-0.137092	0.382349	Trafficking protein particle complex subunit 5
Nf1	-0.13704	0.414474	Neurofibromin
Tpm1	-0.137013	0.16176	Tropomyosin alpha-1 chain
Sptbn1	-0.136645	0.53661	Spectrin beta chain
Ckap5	-0.136583	0.812893	Cytoskeleton-associated protein 5
Dynlrb1	-0.136532	0.90897	Dynein light chain roadblock-type 1
Prpf3	-0.136374	0.665331	PRP3 pre-mRNA processing factor 3 homolog (Yeast) (Predicted), isoform CRA_a
Bdh2	-0.136345	0.265648	3-hydroxybutyrate dehydrogenase type 2
Fam129a	-0.136275	0.30935	Protein Niban
Ppp1r9b	-0.136226	0.32114	Neurabin-2
Sbf1	-0.136044	0.362061	SET-binding factor 1
Cd44	-0.135789	0.18408	CD44 antigen
Ift22	-0.135732	0.754011	Intraflagellar transport protein 22 homolog
Dctn3	-0.135593	0.543448	Dynactin subunit 3
Ctsz	-0.135538	0.197608	Cathepsin Z
Arpc1b	-0.135163	0.346277	Actin-related protein 2/3 complex subunit 1B
Fkbp15	-0.135019	0.476016	Peptidyl-prolyl cis-trans isomerase
Ppp1ca	-0.134994	0.559494	Serine/threonine-protein phosphatase PP1-alpha catalytic subunit
Swap70	-0.134945	0.559236	SWAP complex protein (Predicted), isoform CRA_b
Sub1	-0.134602	0.460606	Activated RNA polymerase II transcriptional coactivator p15
Kpna6	-0.134477	0.299762	Importin subunit alpha
Pfdn2	-0.13415	0.447397	Prefoldin subunit 2
Psmd5	-0.134138	0.302125	Proteasome (Prosome, macropain) 26S subunit, non-ATPase, 5 (Predicted), isoform CRA_a
Hibadh	-0.134137	0.295342	3-hydroxyisobutyrate dehydrogenase, mitochondrial
Acox1	-0.133958	0.219924	Peroxisomal acyl-coenzyme A oxidase 1;Peroxisomal acyl-CoA oxidase 1, A chain;Peroxisomal acyl-CoA oxidase 1, B chain;Peroxisomal acyl-CoA oxidase 1, C chain
Ube2g1	-0.133904	0.266197	Ubiquitin-conjugating enzyme E2 G1;Ubiquitin-conjugating enzyme E2 G1, N-terminally processed
Tatdn3	-0.133896	0.195458	Uncharacterized protein
Rprd2	-0.133799	0.512211	Regulation of nuclear pre-mRNA domain-containing 2
Gsr	-0.133705	0.551232	Glutathione reductase
Cnot1	-0.133646	0.463842	CCR4-NOT transcription complex, subunit 1
Ddx3	-0.133465	0.537635	DEAD (Asp-Glu-Ala-Asp) box polypeptide 3
Chmp2a	-0.133349	0.499889	Charged multivesicular body protein 2A
Puf60	-0.133158	0.782503	Poly(U)-binding-splicing factor PUF60
Iscu	-0.133153	0.171016	Iron-sulfur cluster assembly enzyme
Rnf14	-0.133132	0.297047	RBR-type E3 ubiquitin transferase
Ppp2ca	-0.132601	0.910947	Serine/threonine-protein phosphatase 2A catalytic subunit alpha isoform
Cyb5r3	-0.132549	0.534681	NADH-cytochrome b5 reductase 3;NADH-cytochrome b5 reductase 3 membrane-bound form;NADH-cytochrome b5 reductase 3 soluble form
Pccb	-0.132525	0.418306	Propionyl-CoA carboxylase beta chain, mitochondrial
Ppp6r3	-0.132381	0.578901	Protein phosphatase 6, regulatory subunit 3
Rpl21	-0.132109	0.465068	60S ribosomal protein L21
Gnpda2	-0.131908	0.246308	Glucosamine-6-phosphate isomerase
Ahsa1	-0.131847	0.299617	Activator of Hsp90 ATPase activity 1
Mrpl53	-0.131823	0.296674	Mitochondrial ribosomal protein L53
Pdxdc1	-0.131441	0.310068	Pdxdc1 protein
Tapbp	-0.131369	0.352148	TAP-binding protein
Cd47	-0.131257	0.671767	Leukocyte surface antigen CD47
Paip1	-0.131232	0.29879	Poly(A)-binding protein-interacting protein 1
Xpo5	-0.131044	0.314404	Exportin 5
Macf1	-0.130438	0.360096	Microtubule-actin cross-linking factor 1
Smpdl3a	-0.130366	0.232268	Acid sphingomyelinase-like phosphodiesterase 3a
Kif21a	-0.130356	0.386903	Kinesin family member 21A
Arid2	-0.130073	0.170244	AT-rich interaction domain 2
Eef2	-0.129852	0.904846	Elongation factor 2
Smc3	-0.129345	0.383558	Structural maintenance of chromosomes protein 3
Nipbl	-0.129171	0.295202	Nipped-B protein
Tpi1	-0.129162	0.745306	Triosephosphate isomerase
Tubb4a	-0.129036	0.27947	Tubulin beta chain
Bag6	-0.128965	0.623779	Large proline-rich protein BAG6
Vamp2	-0.128909	0.220265	Vesicle-associated membrane protein 2
Cmtr1	-0.12871	0.286289	Cap-specific mRNA (nucleoside-2-O-)-methyltransferase 1
Vkorc1	-0.128585	0.504206	Vitamin K epoxide reductase complex subunit 1
Ppm1a	-0.128566	0.451761	Protein phosphatase 1A
Exosc4	-0.128497	0.440913	Exosome component 4
Hspa9	-0.128428	0.69468	Stress-70 protein, mitochondrial
Ogt	-0.127939	0.327531	O-linked N-acetylglucosamine (GlcNAc) transferase (UDP-N-acetylglucosamine:polypeptide-N-acetylglucosaminyl transferase), isoform CRA_a
Rab23	-0.127923	0.38761	RAB23, member RAS oncogene family
Pld3	-0.127747	0.258594	Phospholipase D3
Eci1	-0.127456	0.783751	Enoyl-CoA delta isomerase 1, mitochondrial
Stmn1	-0.127225	0.532982	Stathmin
Scgn	-0.12714	0.385379	Secretagogin
Psmf1	-0.127038	0.252907	Proteasome inhibitor PI31 subunit
Hint3	-0.126777	0.146536	Histidine triad nucleotide-binding protein 3
Ostf1	-0.126559	0.350926	Osteoclast-stimulating factor 1
Sfr1	-0.12631	0.23946	Swi5-dependent recombination DNA repair protein 1 homolog
Crocc	-0.126241	0.327399	Ciliary rootlet coiled-coil, rootletin
Anapc1	-0.12619	0.469331	Anaphase promoting complex subunit 1 (Predicted)
Skiv2l2	-0.126182	0.350876	Mtr4 exosome RNA helicase
Ank2	-0.126	0.691214	Ankyrin 2
Ece1	-0.125627	0.106465	Endothelin-converting enzyme 1
Mdh2	-0.125319	0.642121	Malate dehydrogenase, mitochondrial
Rpf2	-0.125316	0.200191	Brix domain containing 1
Slc9a3r1	-0.125292	0.292269	Na(+)/H(+) exchange regulatory cofactor NHE-RF1
Echs1	-0.125161	0.817332	Enoyl-CoA hydratase, mitochondrial
Mgll	-0.125024	0.264494	Monoglyceride lipase
Trim46	-0.124953	0.184779	Tripartite motif-containing protein 46
Ndufs4	-0.124951	0.420443	NADH dehydrogenase [ubiquinone] iron-sulfur protein 4, mitochondrial
Ckmt1	-0.124878	0.131247	Creatine kinase U-type, mitochondrial
Lamp1	-0.124719	0.278422	Lysosome-associated membrane glycoprotein 1
Ube2d3	-0.124712	0.551011	Ubiquitin-conjugating enzyme E2 D3
Ddx5	-0.1247	0.50149	DEAD (Asp-Glu-Ala-Asp) box polypeptide 5
Pcca	-0.124543	0.203654	Propionyl-CoA carboxylase alpha chain, mitochondrial
Ap1s2	-0.124451	0.399529	AP complex subunit sigma
Hprt1	-0.124023	1.96841	Hypoxanthine-guanine phosphoribosyltransferase
Dbn1	-0.123872	0.672999	Drebrin
Usp8	-0.123854	0.230836	Ubiquitin carboxyl-terminal hydrolase
Lamtor4	-0.123681	0.447014	Late endosomal/lysosomal adaptor, MAPK and MTOR activator 4
Fth1	-0.123544	0.415281	Ferritin heavy chain;Ferritin heavy chain, N-terminally processed
Rmnd1	-0.123436	0.225221	RCG41110
Otulin	-0.123409	0.261475	LOC64038 protein
Sec23b	-0.123307	0.318018	Sec23 homolog B, coat complex II component
Dcaf8	-0.12314	0.215868	DDB1- and CUL4-associated factor 8
Faf2	-0.122989	0.438979	FAS-associated factor 2
Dst	-0.122939	0.214707	Dystonin
Vps13a	-0.122678	0.383497	Vacuolar protein sorting 13 homolog A
Gpx4	-0.122485	0.338358	Phospholipid hydroperoxide glutathione peroxidase, mitochondrial
Tmsb4x	-0.122394	0.32999	Thymosin beta-4;Hematopoietic system regulatory peptide
Mark3	-0.122376	0.417543	MAP/microtubule affinity-regulating kinase 3
Atxn10	-0.122356	0.561354	Ataxin-10
Erbb2ip	-0.122221	0.150044	Erbb2-interacting protein
Ssr3	-0.122182	0.365102	Translocon-associated protein subunit gamma
Papola	-0.121859	0.201141	Poly (A) polymerase alpha
Kpna3	-0.121716	0.33674	Importin subunit alpha
Trio	-0.121714	0.447867	Triple functional domain protein
Asap1	-0.12159	0.229202	Arf-GAP with SH3 domain, ANK repeat and PH domain-containing protein 1
Mrps23	-0.121564	0.404369	Mitochondrial ribosomal protein S23
Hibch	-0.121495	0.454531	3-hydroxyisobutyryl-CoA hydrolase, mitochondrial
Amt	-0.121308	0.400036	Aminomethyltransferase
Prpf8	-0.121304	0.558447	Pre-mRNA processing factor 8, isoform CRA_a
Ap3b1	-0.121146	0.460809	AP-3 complex subunit beta
Xpot	-0.121135	0.147038	Exportin for tRNA
Pfkp	-0.121108	0.251791	ATP-dependent 6-phosphofructokinase, platelet type
Tmem120a	-0.121102	0.124064	Transmembrane protein 120A
Arpc1a	-0.121095	0.597859	Actin-related protein 2/3 complex subunit 1A
Sfxn5	-0.120796	0.316971	Sideroflexin-5
Rgd1566265	-0.120633	0.252529	Similar to RIKEN cDNA 2610002M06
Stub1	-0.120624	0.464466	STIP1 homology and U-Box containing protein 1, isoform CRA_b
Flot2	-0.120512	0.210553	Flotillin-2
Rock1	-0.120118	0.172874	Rho-associated protein kinase 1
Parp3	-0.119955	0.242406	Poly [ADP-ribose] polymerase
Slc25a1	-0.119796	0.42893	Tricarboxylate transport protein, mitochondrial
Lphn2	-0.119789	0.192451	Latrophilin-2
Snrnp200	-0.119776	0.611931	U5 small nuclear ribonucleoprotein 200 kDa helicase
Ndrg1	-0.119659	0.0779947	Protein NDRG1
Coq5	-0.119567	0.237419	2-methoxy-6-polyprenyl-1,4-benzoquinol methylase, mitochondrial
Sf3a3	-0.119243	0.220237	Splicing factor 3a, subunit 3
Rab3c	-0.119031	0.122642	Ras-related protein Rab-3C
Reep2	-0.118921	0.349259	Receptor expression-enhancing protein
Ggact	-0.118695	0.200367	Gamma-glutamylaminecyclotransferase
Ralgapa1	-0.118605	0.0822352	Ral GTPase-activating protein subunit alpha-1
Vps53	-0.118435	0.465723	VPS53 GARP complex subunit
Ppap2b	-0.11826	0.25959	Lipid phosphate phosphohydrolase 3
Capza1	-0.117766	0.423621	F-actin-capping protein subunit alpha-1
Vcan	-0.117729	0.311522	Versican core protein
Abhd3	-0.117617	0.199461	Abhydrolase domain containing 3 (Predicted)
Son	-0.117569	0.290273	Son DNA-binding protein
Loc684270	-0.117523	0.782476	RCG22622
Gtpbp1	-0.117508	0.277481	GTP-binding protein 1
Afg3l2	-0.117464	0.297714	AFG3-like matrix AAA peptidase subunit 2
Npepl1	-0.117461	0.290803	Aminopeptidase-like 1
Sdk2	-0.117444	0.28273	Sidekick cell adhesion molecule 2
Uba2	-0.117169	0.669799	Ubiquitin-like modifier-activating enzyme 2
Naca	-0.117153	0.391679	Naca protein
Slc6a1	-0.117114	0.135468	Sodium- and chloride-dependent GABA transporter 1
Acly	-0.117072	0.711516	ATP-citrate synthase
Cherp	-0.116938	0.353396	Calcium homeostasis endoplasmic reticulum protein
Ppme1	-0.116937	0.375214	Protein phosphatase methylesterase 1
Amer2	-0.116937	0.142266	APC membrane recruitment protein 2
Zmpste24	-0.116914	0.109987	Zinc metallopeptidase STE24
Idh2	-0.116846	1.08804	Isocitrate dehydrogenase [NADP], mitochondrial
Mpp6	-0.116812	0.139778	Membrane palmitoylated protein 6
Ssu72	-0.116508	0.247814	RNA polymerase II subunit A C-terminal domain phosphatase SSU72
Fsd1l	-0.116226	0.331993	Fibronectin type III and SPRY domain-containing 1-like
Macrod1	-0.115958	0.318157	O-acetyl-ADP-ribose deacetylase MACROD1
Parp1	-0.115769	0.426779	Poly [ADP-ribose] polymerase 1
Galnt2	-0.115759	0.246127	Polypeptide N-acetylgalactosaminyltransferase
Fabp3	-0.115526	0.196667	Fatty acid-binding protein, heart
Hadhb	-0.115144	0.613545	Trifunctional enzyme subunit beta, mitochondrial;3-ketoacyl-CoA thiolase
Acbd3	-0.114724	0.357967	Golgi resident protein GCP60
Fam136a	-0.114555	0.199105	Protein FAM136A
Pigs	-0.11451	0.137638	GPI transamidase component PIG-S
Rab10	-0.114379	0.215601	RAB10, member RAS oncogene family
Vps25	-0.11378	0.414969	Vacuolar protein-sorting-associated protein 25
Golga3	-0.113743	0.196786	Uncharacterized protein
Poldip3	-0.113656	0.117204	DNA polymerase delta-interacting protein 3
Upf1	-0.113449	0.559676	RCG38820
Uqcrfs1	-0.113298	0.461063	Cytochrome b-c1 complex subunit Rieske, mitochondrial;Cytochrome b-c1 complex subunit 11
Syn2	-0.113202	0.113978	Synapsin-2
Lp1	-0.113165	0.640044	Proline-, glutamic acid- and leucine-rich protein 1
Commd3	-0.113159	0.320768	COMM domain-containing protein 3
Aimp2	-0.113143	0.222341	Aminoacyl tRNA synthase complex-interacting multifunctional protein 2
Numa1	-0.113061	0.426073	Nuclear mitotic apparatus protein 1
Sirt5	-0.112997	0.212807	NAD-dependent protein deacylase sirtuin-5, mitochondrial
Crk	-0.112933	0.326461	Adapter molecule crk
Ncbp2	-0.112894	0.257186	Nuclear cap-binding protein subunit 2
Dis3	-0.11287	0.19262	DIS3 homolog, exosome endoribonuclease and 3-5 exoribonuclease
Acsf2	-0.112857	0.4109	Acyl-CoA synthetase family member 2, mitochondrial
Cd99	-0.112797	0.194994	CD99 molecule (Xg blood group)
Otub1	-0.112788	0.560668	Ubiquitin thioesterase OTUB1
Sept11	-0.112697	0.42626	Septin-11
Basp1	-0.112665	0.523582	Brain acid soluble protein 1
Galm	-0.112486	0.212895	Aldose 1-epimerase
Dtx3l	-0.112147	0.222493	Deltex E3 ubiquitin ligase 3L
Gnao1	-0.112024	0.488211	Guanine nucleotide-binding protein G(o) subunit alpha
Bud31	-0.111627	0.561234	Protein BUD31 homolog
Grin2b	-0.111559	0.170815	Glutamate receptor ionotropic, NMDA 2B
Cox14	-0.111423	0.330645	Cytochrome c oxidase assembly protein COX14
Eif4g3	-0.111363	0.428199	Eukaryotic translation initiation factor 4 gamma, 3
Psmd13	-0.111253	0.637244	26S proteasome non-ATPase regulatory subunit 13
S1pr1	-0.111177	0.0987208	Sphingosine 1-phosphate receptor 1
Nnt	-0.111089	0.59463	Nicotinamide nucleotide transhydrogenase
Aspscr1	-0.111006	0.161282	ASPSCR1, UBX domain-containing tether for SLC2A4
Myo1e	-0.110843	0.230547	Unconventional myosin-Ie
Sarm1	-0.110641	0.139327	Sterile alpha and TIR motif containing 1 (Predicted)
Plxnb2	-0.11059	0.431484	Plexin B2
Letmd1	-0.110395	0.254568	LETM1 domain-containing 1
Cfap418	-0.110168	0.196782	Protein C8orf37 homolog
Zyg11b	-0.110152	0.264878	Zyg-11 family member B, cell cycle regulator
Lonp1	-0.109959	0.531316	Lon protease homolog, mitochondrial
Plcd3	-0.109743	0.0877736	Phosphoinositide phospholipase C
Ppat	-0.109723	0.147657	Amidophosphoribosyltransferase
Anxa5	-0.109704	0.462572	Annexin A5
Hspg2	-0.109357	0.229741	Uncharacterized protein
Ncstn	-0.109193	0.336267	Nicastrin
Pi4ka	-0.109115	0.354987	Phosphatidylinositol 4-kinase alpha
Oxct1	-0.10911	0.387468	Succinyl-CoA:3-ketoacid coenzyme A transferase 1, mitochondrial
Bag1	-0.109049	0.204331	BAG family molecular chaperone regulator 1
Cracd	-0.108993	0.396087	Hypothetical LOC289568
Ubl4a	-0.108972	0.613809	Ubiquitin-like protein 4A
Ipo13	-0.108962	0.0716452	Importin-13
Smc1a	-0.10863	0.316129	Structural maintenance of chromosomes protein 1A
Dmd	-0.108518	0.160757	Dystrophin
Cox5b	-0.108296	0.466503	Cytochrome c oxidase subunit 5B, mitochondrial
Chmp6	-0.108261	0.169875	Charged multivesicular body protein 6
Pitpna	-0.10821	0.347445	Phosphatidylinositol transfer protein alpha isoform
Prpf40a	-0.107965	0.290842	Pre-mRNA processing factor 40 homolog A (Yeast) (Predicted)
Renbp	-0.107882	0.457218	N-acylglucosamine 2-epimerase
Supt16h	-0.107795	0.290544	SPT16 homolog, facilitates chromatin-remodeling subunit
Birc6	-0.107735	0.578656	Baculoviral IAP repeat-containing 6
Epha4	-0.107723	0.0906662	Eph receptor A4
Tcp11l1	-0.107689	0.381566	T-complex 11-like 1
Uchl1	-0.107558	0.282788	Ubiquitin carboxyl-terminal hydrolase isozyme L1
Scpep1	-0.107352	0.28444	Retinoid-inducible serine carboxypeptidase
Xrcc6	-0.107211	0.22031	X-ray repair complementing defective repair in Chinese hamster cells 6, isoform CRA_a
Ipo7	-0.107139	0.403446	Importin 7
Rufy1	-0.10712	0.160421	RUN and FYVE domain-containing 1
Plrg1	-0.10704	0.199175	Pleiotropic regulator 1
Tnpo3	-0.107023	0.361157	Transportin 3
Epb41l2	-0.106736	0.381716	Erythrocyte membrane protein band 4.1-like 2
Thada	-0.106642	0.250927	THADA, armadillo repeat-containing
Mrpl28	-0.106453	0.181087	Mitochondrial ribosomal protein L28
Rint1	-0.106301	0.0834314	RAD50 interactor 1
Dtna	-0.106286	0.112058	Dystrobrevin
Bcat1	-0.106252	0.17641	Branched-chain-amino-acid aminotransferase, cytosolic
Fasn	-0.106205	0.350282	Fatty acid synthase;[Acyl-carrier-protein] S-acetyltransferase;[Acyl-carrier-protein] S-malonyltransferase;3-oxoacyl-[acyl-carrier-protein] synthase;3-oxoacyl-[acyl-carrier-protein] reductase;3-hydroxyacyl-[acyl-carrier-protein] dehydratase;Enoyl-[acyl-carrier-protein] reductase;Oleoyl-[acyl-carrier-protein] hydrolase
Gfap	-0.1061	0.131885	Glial fibrillary acidic protein (Fragment)
Nek6	-0.105884	0.134709	Serine/threonine-protein kinase Nek6
Acsbg1	-0.105654	0.261633	Long-chain-fatty-acid--CoA ligase ACSBG1
Pcmt1	-0.105647	0.682921	Protein-L-isoaspartate(D-aspartate) O-methyltransferase
Rpl13	-0.105636	0.487449	60S ribosomal protein L13
Gpm6b	-0.105555	0.194091	Neuronal membrane glycoprotein M6-b
Rogdi	-0.105484	0.147962	Protein rogdi homolog
Iah1	-0.105357	0.586936	Isoamyl acetate-hydrolyzing esterase 1 homolog
Sec24c	-0.10527	0.877146	SEC24 homolog C, COPII coat complex component
Atp2c1	-0.105177	0.145598	Calcium-transporting ATPase type 2C member 1
Prtfdc1	-0.105033	0.157203	Hypoxanthine phosphoribosyltransferase
Sf3b2	-0.104904	0.297666	Splicing factor 3b, subunit 2
Rps14	-0.104858	0.217442	40S ribosomal protein S14
Mdh1	-0.104835	0.281781	Malate dehydrogenase, cytoplasmic
Ift140	-0.104792	0.152494	Intraflagellar transport 140
Ak4	-0.104507	0.234769	Adenylate kinase 4, mitochondrial
Ubxn4	-0.10439	0.151044	UBX domain-containing protein 4
Hook3	-0.103965	0.349405	Ac1288
Plcb1	-0.10373	0.175304	1-phosphatidylinositol 4,5-bisphosphate phosphodiesterase beta-1
Sptan1	-0.10352	0.216059	Spectrin alpha chain, non-erythrocytic 1
Pfdn5	-0.103435	0.46168	Prefoldin 5 (Predicted), isoform CRA_a
Usmg5	-0.103418	0.468444	Up-regulated during skeletal muscle growth protein 5
Gpt2	-0.103261	0.159616	Glutamic--pyruvic transaminase 2
Rab12	-0.10305	0.167456	Ras-related protein Rab-12
Tceb2	-0.102977	0.615939	Transcription elongation factor B polypeptide 2
Gstz1	-0.10289	0.541681	Maleylacetoacetate isomerase
Rbm26	-0.102773	0.164935	RNA-binding motif protein 26
Mta1	-0.102728	0.611464	Metastasis-associated protein MTA1
Ssr1	-0.102689	0.490062	Translocon-associated protein subunit alpha
Nap1l4	-0.102127	0.288762	Nucleosome assembly protein 1-like 4
Capns1	-0.102107	0.361082	Calpain small subunit 1
Mydgf	-0.101608	0.168956	Myeloid-derived growth factor
Ywhab	-0.101608	0.559137	14-3-3 protein beta/alpha;14-3-3 protein beta/alpha, N-terminally processed
Dync2h1	-0.101479	0.316085	Cytoplasmic dynein 2 heavy chain 1
Ptbp2	-0.101448	0.243302	Polypyrimidine tract-binding protein 2
Atp5b	-0.101235	0.641325	ATP synthase subunit beta, mitochondrial
Slc16a1	-0.101228	0.276864	Monocarboxylate transporter 1
Grpel1	-0.101132	0.19875	GrpE protein homolog 1, mitochondrial
Napa	-0.101116	0.349218	Alpha-soluble NSF attachment protein
Top2a	-0.10105	0.854662	DNA topoisomerase 2-alpha
Lmf2	-0.100994	0.241038	Lipase maturation factor 2
Nup214	-0.100947	0.260521	Nucleoporin 214 (Fragment)
Ddx58	-0.100899	0.49473	DEAD (Asp-Glu-Ala-Asp) box polypeptide 58 (Predicted)
Itsn1	-0.100896	0.187619	Intersectin-1
Mbnl1	-0.100879	0.273426	Muscleblind-like protein 2
Strn	-0.100775	0.216755	Striatin
Sept3	-0.100712	0.231302	Neuronal-specific septin-3
Mcm2	-0.100621	0.10919	DNA helicase
Pfkm	-0.100584	0.900773	ATP-dependent 6-phosphofructokinase, muscle type
Atp6v1g1	-0.100556	0.263369	V-type proton ATPase subunit G
Srsf3	-0.100514	0.332035	RCG61099, isoform CRA_b
Gsk3b	-0.100451	0.354867	Glycogen synthase kinase-3 beta
Erap1	-0.100383	0.329535	Endoplasmic reticulum aminopeptidase 1
Gusb	-0.100196	0.64452	Beta-glucuronidase
Ptbp1	-0.100145	0.378425	Polypyrimidine tract-binding protein 1
Ppa2	-0.100067	0.240412	Pyrophosphatase (inorganic) 2
Mx1	-0.10003	0.0750033	Interferon-induced GTP-binding protein Mx1
Copa	-0.09998	0.540817	Coatomer subunit alpha
Ssrp1	-0.0998991	0.327893	FACT complex subunit SSRP1
Arfgef3	-0.0997204	0.0670237	ARFGEF family member 3
Serpinh1	-0.0996793	0.457738	Serpin H1
Gab1	-0.0995854	0.173377	GRB2-associated-binding protein 1
Dhrs1	-0.0995659	0.491046	Dehydrogenase/reductase (SDR family) member 1
Smek1	-0.0995356	0.203197	Protein phosphatase 4, regulatory subunit 3A
Pfdn6	-0.0994701	0.489498	H2-K region expressed gene 2, rat orthologue
Stx6	-0.0993907	0.250952	Syntaxin-6
Atp2b1	-0.0993573	0.247427	Plasma membrane calcium-transporting ATPase 1
Grin1	-0.0993399	0.203934	Glutamate receptor ionotropic, NMDA 1
Zc3h7b	-0.0992676	0.134612	Zinc finger CCCH-type-containing 7B
Ckap4	-0.0991887	0.372844	Cytoskeleton-associated protein 4
Xpo7	-0.0990859	0.632563	Exportin 7
Btf3	-0.0990704	0.342174	Transcription factor BTF3
Hepacam	-0.098868	0.287085	Hepatocyte cell adhesion molecule
Mrpl46	-0.0988651	0.266364	39S ribosomal protein L46, mitochondrial
Ywhah	-0.0988108	0.374313	14-3-3 protein eta
Ndp	-0.0987367	0.164505	NDP, norrin cystine knot growth factor
Rgd1309362	-0.0987095	0.112255	Interferon-gamma-inducible GTPase Ifgga1 protein
Pigt	-0.0986574	0.128374	Phosphatidylinositol glycan anchor biosynthesis, class T
Sri	-0.0986292	0.394986	LOC683667 protein
Cfap20	-0.0984039	0.334538	Cilia- and flagella-associated protein 20
Rps12	-0.0982343	0.318427	40S ribosomal protein S12
Dld	-0.0982208	0.916477	Dihydrolipoyl dehydrogenase, mitochondrial
Uba3	-0.0982059	0.296661	NEDD8-activating enzyme E1 catalytic subunit
P4hb	-0.0981877	0.62531	Protein disulfide-isomerase
Aars	-0.0980801	0.369584	Alanine--tRNA ligase, cytoplasmic
Casc4	-0.0980156	0.0594812	Cancer susceptibility 4
Flnb	-0.0978426	0.543713	Filamin B
Naga	-0.0977615	0.232534	Alpha-N-acetylgalactosaminidase
Arl3	-0.0976502	0.393984	ADP-ribosylation factor-like protein 3
Atp6v0d1	-0.0976278	0.282492	V-type proton ATPase subunit
Scrib	-0.0976087	0.190485	Scribbled planar cell polarity protein
Ipo5	-0.0975143	0.576946	Importin 5
Ubr2	-0.097463	0.210607	Ubiquitin protein ligase E3 component n-recognin 2
Srsf5	-0.0974434	0.499533	Serine/arginine-rich splicing factor 5
Polr2h	-0.0974302	0.237743	DNA-directed RNA polymerases I, II, and III subunit RPABC3
Prpsap2	-0.0969295	0.31865	Phosphoribosyl pyrophosphate synthase-associated protein 2
Tln1	-0.0968712	0.659566	RCG55135, isoform CRA_b
Plcd1	-0.0968574	0.365121	Phosphoinositide phospholipase C
Sbf2	-0.0967909	0.21909	LOC691036 protein
Sec62	-0.096659	0.190923	Ab2-292
U2surp	-0.0965111	0.625973	U2 snRNP-associated SURP domain-containing
Eif3h	-0.0964888	0.36249	Eukaryotic translation initiation factor 3 subunit H
Fam169a	-0.0964661	0.141189	Family with sequence similarity 169, member A
G6pc3	-0.0964163	0.1407	Glucose-6-phosphatase 3
Map2k2	-0.0961422	0.145373	Dual specificity mitogen-activated protein kinase kinase 2
Fam91a1	-0.095982	0.346793	Fam91a1 protein
Ptgfrn	-0.0959742	0.117732	Prostaglandin F2 receptor negative regulator
Rab2b	-0.0959194	0.268301	RAB2B, member RAS oncogene family
Uqcrc1	-0.0957413	0.29225	Cytochrome b-c1 complex subunit 1, mitochondrial
Mcu	-0.0956769	0.311968	Mitochondrial calcium uniporter
Prdx5	-0.0954441	0.398254	Peroxiredoxin-5, mitochondrial
Mrpl10	-0.0953619	0.219723	39S ribosomal protein L10, mitochondrial
Prpf19	-0.0952313	0.432985	Pre-mRNA-processing factor 19
Plec	-0.0951971	0.229471	Plectin
Fis1	-0.0951956	0.546849	Mitochondrial fission 1 protein
Acy3	-0.0951248	0.149078	N-acyl-aromatic-L-amino acid amidohydrolase (carboxylate-forming)
Ppm1e	-0.0951211	0.209677	Protein phosphatase 1E
Lrp4	-0.0951005	0.198255	Low-density lipoprotein receptor-related protein 4
Tollip	-0.0950742	0.444771	Toll-interacting protein
Pogz	-0.095054	0.25966	Pogo transposable element with ZNF domain (Predicted), isoform CRA_a
Tnpo2	-0.0947183	0.260702	Transportin 2
Ppif	-0.0947167	0.262123	Peptidyl-prolyl cis-trans isomerase F, mitochondrial
Hsp90ab1	-0.0946869	0.516752	Heat shock protein HSP 90-beta
Picalm	-0.0946067	0.289865	Phosphatidylinositol-binding clathrin assembly protein
Tubb3	-0.0945445	0.326441	Tubulin beta-3 chain
Hsp90aa1	-0.0944213	0.508761	Heat shock protein HSP 90-alpha
Eif1l1	-0.094357	0.245568	Eukaryotic translation initiation factor 1
Fam120c	-0.0943322	0.127622	Uncharacterized protein
Ptrf	-0.0942373	0.121605	Polymerase I and transcript release factor
Ppt1	-0.0942309	0.188435	Palmitoyl-protein thioesterase 1
Cnn3	-0.0942202	0.272466	Calponin-3
Myh14	-0.0942007	0.197988	Myosin heavy chain 14
Copg1	-0.0940015	0.49331	Coatomer subunit gamma-1
Nsun2	-0.0938946	0.242351	NOL1/NOP2/Sun domain family, member 2 (Predicted)
Auh	-0.0938221	0.315627	Methylglutaconyl-CoA hydratase, mitochondrial
Cct4	-0.0938072	0.570781	T-complex protein 1 subunit delta
Nfasc	-0.0936074	0.107195	Neurofascin
Sh3gl1	-0.0935881	0.201667	Endophilin-A2
Rps27l	-0.0935572	0.28168	40S ribosomal protein S27-like
Gapvd1	-0.0933859	0.33352	GTPase-activating protein and VPS9 domains 1
Sephs1	-0.0933451	0.529797	Selenophosphate synthetase 1
Mblac2	-0.0933353	0.220391	Metallo-beta-lactamase domain-containing 2
Rab5a	-0.0932508	0.319921	Ras-related protein Rab-5A
Itpr2	-0.0931692	0.16809	Inositol 1,4,5-trisphosphate receptor type 2
Sumo2	-0.093121	0.286817	Small ubiquitin-related modifier 2
Txnl1	-0.093028	0.39898	Thioredoxin-like protein 1
Ppp4c	-0.0930175	0.261942	Serine/threonine-protein phosphatase 4 catalytic subunit
Acaca	-0.0928033	0.46365	Acetyl-CoA carboxylase 1;Biotin carboxylase
Ppia	-0.0928028	0.318847	Peptidyl-prolyl cis-trans isomerase A;Peptidyl-prolyl cis-trans isomerase A, N-terminally processed
Spcs3	-0.0926711	0.182644	Signal peptidase complex subunit 3
Scyl1	-0.0926078	0.126989	N-terminal kinase-like protein
Ap2a2	-0.0926005	0.421888	AP-2 complex subunit alpha-2
Hbs1l	-0.092579	0.168269	HBS1-like protein
Nup98	-0.0924911	0.263616	Nuclear pore complex protein Nup98-Nup96;Nuclear pore complex protein Nup98;Nuclear pore complex protein Nup96
Cdv3	-0.092419	0.216714	Protein CDV3 homolog
Dag1	-0.0923194	0.196239	Dystroglycan 1
Eps15l1	-0.0921761	0.261842	Epidermal growth factor receptor pathway substrate 15-like 1
Ywhae	-0.091872	0.564188	14-3-3 protein epsilon
Ddx3y	-0.0917189	0.472126	DEAD-box helicase 3, X-linked
Sh3glb1	-0.0916489	0.190845	Endophilin-B1
Cdc42	-0.091607	0.429989	Cell division control protein 42 homolog
Acaa2	-0.0916031	0.25073	3-ketoacyl-CoA thiolase, mitochondrial
Ankfy1	-0.0915786	0.239655	Ankyrin repeat and FYVE domain-containing 1
Pycrl	-0.0915505	0.563383	Pyrroline-5-carboxylate reductase 3
Mboat7	-0.0913659	0.0725097	Membrane-bound O-acyltransferase domain-containing 7-like 1
Isca2	-0.0913001	0.309962	Iron-sulfur cluster assembly 2
Carm1	-0.0912742	0.203769	Histone-arginine methyltransferase CARM1
Hcfc1	-0.0910212	0.257315	Host cell factor C1
Hnrnpf	-0.0909656	0.455817	Heterogeneous nuclear ribonucleoprotein F;Heterogeneous nuclear ribonucleoprotein F, N-terminally processed
Tp53rk	-0.0908464	0.264982	RCG32142, isoform CRA_b
Map1lc3b	-0.0907764	0.767923	Microtubule-associated proteins 1A/1B light chain 3B
Rpl9	-0.0907597	0.259554	60S ribosomal protein L9
Mrpl9	-0.0907478	0.111119	39S ribosomal protein L9, mitochondrial
Rpl11	-0.0906121	0.308828	60S ribosomal protein L11
Ccdc88a	-0.0904489	0.469475	Coiled coil domain-containing 88A
Tmx1	-0.0902361	0.492806	Thioredoxin domain containing 1
Gtf2i	-0.09012	0.339389	General transcription factor II-I
Ethe1	-0.0900911	0.224358	ETHE1, persulfide dioxygenase
Dpp3	-0.0900683	0.307397	Dipeptidyl peptidase 3
Ubqln2	-0.0900158	0.200146	Ubiquilin 2
Hspa12a	-0.0898967	0.0874117	Heat shock 70kDa protein 12A (Predicted), isoform CRA_a
Cul5	-0.0898564	0.529518	Cullin-5
Ttyh3	-0.0898165	0.205219	Protein tweety homolog
Arpin	-0.0894941	0.228989	Actin-related protein 2/3 complex inhibitor
Gfpt1	-0.0893447	0.403531	Glutamine--fructose-6-phosphate aminotransferase [isomerizing] 1
Psmc3	-0.0891203	0.451627	26S protease regulatory subunit 6A
Drap1	-0.0888664	0.319202	Dr1-associated corepressor
Napg	-0.0887642	0.210421	NSF attachment protein gamma
Dmxl2	-0.0887094	0.121166	Dmx-like 2
Gstm5	-0.0886891	0.222934	Glutathione S-transferase Mu 5
Clns1a	-0.0886291	0.288499	Methylosome subunit pICln
Cnrip1	-0.0886283	0.162436	CB1 cannabinoid receptor-interacting protein 1
Glod4	-0.0886222	0.479696	Glyoxalase domain-containing protein 4
Atp2b4	-0.0885481	0.181853	Plasma membrane calcium-transporting ATPase 4
Gldc	-0.0884873	0.165392	Glycine cleavage system P protein
Mrps6	-0.0884044	0.202065	Mitochondrial ribosomal protein S6
Myo9b	-0.0883357	0.308765	Unconventional myosin-IXb
Sept7	-0.0881236	0.317231	Septin-7
Atox1	-0.0880528	0.371728	Copper transport protein ATOX1
H2afy	-0.0880361	0.171566	Core histone macro-H2A.1
Slc25a22	-0.0878364	0.179401	RCG47744, isoform CRA_c
Gspt1	-0.0876877	0.267101	Eukaryotic peptide chain release factor GTP-binding subunit ERF3B-like
Cmas	-0.0876834	0.31873	N-acylneuraminate cytidylyltransferase
Rprd1b	-0.0872701	0.347237	Regulation of nuclear pre-mRNA domain-containing 1B
Polr2e	-0.0872576	0.568773	DNA-directed RNA polymerases I, II, and III subunit RPABC1
Gsto1	-0.0871732	0.563696	Glutathione S-transferase omega-1
Zadh2	-0.0870394	0.134506	Zinc-binding alcohol dehydrogenase, domain-containing 2
Ikbkap	-0.0870364	0.421461	Elongator complex protein 1
Rbm25l1	-0.0869228	0.331013	RNA-binding motif protein 25-like 1
Galk1	-0.086881	0.279851	Galactokinase 1
Slc1a3	-0.0866775	0.156244	Excitatory amino acid transporter 1
Dnmt3a	-0.0866204	0.315619	DNA (cytosine-5)-methyltransferase 3A
Cltc	-0.0863203	0.441204	Clathrin heavy chain 1
Ldha	-0.0857633	0.367582	L-lactate dehydrogenase A chain
Abhd11	-0.0857093	0.138378	Abhydrolase domain-containing 11
Opa1	-0.085646	0.254556	Dynamin-like 120 kDa protein, mitochondrial;Dynamin-like 120 kDa protein, form S1
Rap1b	-0.0856301	0.277747	Ras-related protein Rap-1b
Rab2a	-0.0855926	0.333551	Ras-related protein Rab-2A
Rab13	-0.0855006	0.211925	Ras-related protein Rab-13
Gstm1	-0.0854953	0.36772	Glutathione S-transferase Mu 1
Rps24	-0.0854767	0.279419	40S ribosomal protein S24
Smpd4	-0.0853865	0.109324	Sphingomyelin phosphodiesterase 4
Idh3g	-0.0851608	0.293537	Isocitrate dehydrogenase [NAD] subunit gamma 1, mitochondrial
Rab21	-0.0850886	0.23841	Ras-related protein Rab-21
Rtn1	-0.0848252	0.282618	Reticulon-1
Flna	-0.0847192	0.26772	Filamin A
Oas1i	-0.0846866	0.123393	2-5-oligoadenylate synthase 1A
Wdr18	-0.0846559	0.0973439	WD repeat-containing protein 18
Ube2i	-0.0845799	0.296278	SUMO-conjugating enzyme UBC9
Rab5b	-0.0845233	0.27617	RAB5B, member RAS oncogene family
Mvp	-0.0844972	0.169582	Major vault protein
Nudt3	-0.0844699	0.284059	Diphosphoinositol polyphosphate phosphohydrolase 1
Lman2l	-0.0844369	0.208114	Lectin, mannose-binding 2-like (Predicted), isoform CRA_c
Cpne1	-0.0843571	0.0734588	Copine-1
Elavl3	-0.0842133	0.645932	ELAV-like protein
Acp6	-0.0841583	0.199547	Acid phosphatase 6, lysophosphatidic
Bcas2	-0.0839964	0.245719	BCAS2, pre-mRNA-processing factor
Tmpo	-0.0839639	0.387244	Lamina-associated polypeptide 2, isoform beta
Limd2	-0.0838599	0.104572	LIM domain-containing protein 2
Echdc1	-0.0838451	0.218103	Ethylmalonyl-CoA decarboxylase
Tsnax	-0.0835562	0.436496	Translin-associated protein X
Slc14a1	-0.0835116	0.114213	Urea transporter 1
Ezr	-0.0833856	0.19846	Ezrin
Casp3	-0.0833101	0.372985	Caspase-3;Caspase-3 subunit p17;Caspase-3 subunit p12
Gnai3	-0.082798	0.162194	Guanine nucleotide-binding protein G(k) subunit alpha
Abcb6	-0.0826521	0.16716	ATP-binding cassette sub-family B member 6, mitochondrial
Rab14	-0.0826247	0.426781	Ras-related protein Rab-14
Psmd9	-0.0826167	0.226314	26S proteasome non-ATPase regulatory subunit 9
Gsdmd	-0.08255	0.202455	Gasdermin D
Cul3	-0.0824807	0.320525	Cullin-3
Rab4a	-0.0821039	0.114114	Ras-related protein Rab-4A
Hdgfrp2	-0.0820341	0.152833	Hepatoma-derived growth factor-related protein 2
Copg2	-0.0819876	0.308101	Coatomer subunit gamma-2
Asph	-0.0818627	0.358926	Aspartate-beta-hydroxylase
Actn4	-0.0818167	0.214805	Alpha-actinin-4
Fdps	-0.0816927	0.239852	Farnesyl pyrophosphate synthase
Washc5	-0.0815863	0.207167	WASH complex subunit 5
Dpysl3	-0.0815631	0.180256	Dihydropyrimidinase-related protein 3
Rab7a	-0.0814823	0.270402	Ras-related protein Rab-7a
Acsf3	-0.0813843	0.0825593	Acyl-CoA synthetase family member 3
Coro7	-0.0813155	0.474275	Coronin-7
Tubb5	-0.0812183	0.197403	Tubulin beta-5 chain
Dip2c	-0.0811245	0.211863	Disco-interacting protein 2 homolog C
Sars	-0.0809554	0.174593	Serine--tRNA ligase, cytoplasmic
Bola2	-0.0809361	0.275404	BolA family member 2
Cox4i1	-0.0809078	0.416428	Cytochrome c oxidase subunit 4 isoform 1, mitochondrial
Me1	-0.0807071	0.397139	Malic enzyme
Flot1	-0.0806783	0.182584	Flotillin-1
Rab9a	-0.0805412	0.24473	Ras-related protein Rab-9A
Larp1	-0.0805268	0.0977572	La ribonucleoprotein domain family, member 1
Ctnna2	-0.080521	0.291439	Catenin alpha 2
Appl1	-0.0805061	0.196303	Adaptor protein, phosphotyrosine-interacting with PH domain and leucine zipper 1
Ap1b1	-0.0803193	0.334077	AP-1 complex subunit beta-1
Myl1	-0.0801986	0.163679	Myosin light chain 1/3, skeletal muscle isoform
Gdpd2	-0.080035	0.25086	Glycerophosphodiester phosphodiesterase domain containing 2 (Predicted), isoform CRA_a
Tjp2	-0.0799981	0.10208	Tight junction protein 2
Tuba1c	-0.0797743	0.102459	Tubulin alpha-1C chain
Rrbp1	-0.079595	0.300697	Ribosome-binding protein 1
Rap1a	-0.0793539	0.0950017	Ras-related protein Rap-1A
Skp1	-0.0789748	0.267809	S-phase kinase-associated protein 1
Srp19	-0.0789491	0.21584	Signal recognition particle 19
Lgalsl	-0.0788654	0.138577	Galectin
Nlgn3	-0.0788417	0.203152	Neuroligin-3
Lig3	-0.0787494	0.121897	DNA ligase
Pcyox1l	-0.0787007	0.222806	Pcyox1l protein
Snrpd1	-0.0786667	0.285262	Small nuclear ribonucleoprotein D1
Cstb	-0.0784247	0.374694	Cystatin-B
Ech1	-0.0783756	0.255689	Delta(3,5)-Delta(2,4)-dienoyl-CoA isomerase, mitochondrial
Mob4	-0.0783246	0.223239	MOB-like protein phocein
Ensrnog00000046420	-0.078199	0.136963	Uncharacterized protein
Mccc1	-0.0781448	0.269281	Methylcrotonoyl-CoA carboxylase subunit alpha, mitochondrial
Crkl	-0.0780428	0.246931	Crk-like protein
Srgap2	-0.0780074	0.409757	SLIT-ROBO Rho GTPase-activating protein 2
Eif3c	-0.0780016	0.280149	Eukaryotic translation initiation factor 3 subunit C
Pygb	-0.0779783	0.249667	Glycogen phosphorylase, brain form
Osbpl6	-0.0779528	0.122224	Oxysterol-binding protein
Pbrm1	-0.07771	0.16521	Polybromo 1
Pkm	-0.077664	0.140333	Pyruvate kinase PKM
Clasp2	-0.0774919	0.220909	CLIP-associating protein 2
Gbf1	-0.0773249	0.486982	Golgi brefeldin A-resistant guanine nucleotide exchange factor 1
Crip2	-0.0773205	0.146627	Cysteine-rich protein 2
Nup205	-0.0772449	0.62366	Nucleoporin 205
Entpd2	-0.0771354	0.181438	Ectonucleoside triphosphate diphosphohydrolase 2
Sf3b6	-0.0771149	0.245058	Splicing factor 3B, subunit 6
Dclk1	-0.0770086	0.159914	Serine/threonine-protein kinase DCLK1
Iqsec1	-0.0769331	0.165595	IQ motif and Sec7 domain 1
Nudt5	-0.0768896	0.156275	ADP-sugar pyrophosphatase
Ppid	-0.0767691	0.428242	Peptidyl-prolyl cis-trans isomerase D
Pdcd10	-0.0766873	0.174127	Programmed cell death protein 10
Pcbp2	-0.0766869	0.373702	Poly(rC)-binding protein 2
Eif2b5	-0.0766446	0.161202	Translation initiation factor eIF-2B subunit epsilon
Raly	-0.0765544	0.3137	RALY heterogeneous nuclear ribonucleoprotein
Hk1	-0.0765285	0.306823	Hexokinase-1
Tarsl2	-0.0764728	0.0634694	Threonyl-tRNA synthetase-like 2
Abcg3l1	-0.0762763	0.134951	ATP-binding cassette, subfamily G (WHITE), member 3-like 1
Kank2	-0.0762565	0.112431	KN motif and ankyrin repeat domains 2
Camk2g	-0.0761918	0.257862	Calcium/calmodulin-dependent protein kinase type II subunit gamma
Hyou1	-0.0761485	0.28778	Hypoxia up-regulated protein 1
Cndp2	-0.0761267	0.173171	Cytosolic non-specific dipeptidase
Stat1	-0.0759151	0.302873	Signal transducer and activator of transcription
Ak1	-0.075859	0.336278	Adenylate kinase isoenzyme 1
Lama5	-0.0758053	0.206251	Laminin subunit alpha 5
Ckb	-0.0756909	0.214854	Creatine kinase B-type
Mrpl16	-0.0755756	0.121919	39S ribosomal protein L16, mitochondrial
Hnrnpk	-0.0754805	0.449127	Heterogeneous nuclear ribonucleoprotein K
Gng5	-0.0754558	0.147844	Guanine nucleotide-binding protein subunit gamma;Guanine nucleotide-binding protein G(I)/G(S)/G(O) subunit gamma-5
Dhrs7b	-0.0753454	0.308709	Dehydrogenase/reductase SDR family member 7B
Wdr47	-0.0753314	0.124913	RCG28460
Ap3d1	-0.0751515	0.303881	AP-3 complex subunit delta
Atp6v1h	-0.0751122	0.268294	V-type proton ATPase subunit H
Gna11	-0.0750084	0.1413	Guanine nucleotide-binding protein subunit alpha-11
Nlgn2	-0.0749333	0.125972	Neuroligin-2
Sorbs1	-0.0749059	0.0449407	Sorbin and SH3 domain-containing protein 1
Ndufv2	-0.0746965	0.17147	NADH dehydrogenase [ubiquinone] flavoprotein 2, mitochondrial
Gmfb	-0.0745587	0.19249	Glia maturation factor beta
Pcyt2	-0.0745345	0.290092	Ethanolamine-phosphate cytidylyltransferase
Alcam	-0.0744294	0.206554	CD166 antigen
Ist1	-0.0743996	0.185153	IST1 homolog
Psme4	-0.074365	0.287362	Proteasome activator subunit 4
Fuca1	-0.074251	0.131435	Tissue alpha-L-fucosidase
Opcml	-0.0739834	0.0649946	Opioid-binding protein/cell adhesion molecule
Isyna1	-0.0738626	0.0492001	Inositol-3-phosphate synthase 1
Ehd1	-0.0738491	0.114392	EH domain-containing protein 1
Las1l	-0.0737516	0.209811	LAS1-like, ribosome biogenesis factor
Hsp90b1	-0.0736932	0.4072	Endoplasmin
Gsta6	-0.0736216	0.193095	Glutathione S-transferase A6
Ptges3	-0.0736103	0.208083	Prostaglandin E synthase 3
Lrrc57	-0.0734819	0.229575	Leucine-rich repeat-containing protein 57
Tsta3	-0.0734221	0.562365	Tissue specific transplantation antigen P35B (Predicted), isoform CRA_a
Igsf1	-0.0734173	0.0648518	Immunoglobulin superfamily member 1
Prpf6	-0.073396	0.220589	Pre-mRNA-processing factor 6
Rpl28	-0.0732463	0.300621	60S ribosomal protein L28
Sec13	-0.0732169	0.266582	Protein SEC13 homolog
Atp13a1	-0.0731283	0.218037	Cation-transporting ATPase
Uqcr10	-0.0730476	0.424418	Ubiquinol-cytochrome c reductase, complex III subunit X
Snx1	-0.0730334	0.257109	Sorting nexin-1
Srm	-0.0729838	0.215895	Spermidine synthase
Ruvbl2	-0.0729038	0.39739	RuvB-like helicase
Dnpep	-0.072844	0.208337	Aspartyl aminopeptidase
Gbas	-0.0728393	0.260539	Glioblastoma amplified sequence
Cox6b1	-0.072793	0.345103	Cytochrome c oxidase subunit
Plaa	-0.0727562	0.218087	Phospholipase A-2-activating protein
Slc7a11	-0.0725905	0.161192	Solute carrier family 7 member 11
Suclg2	-0.0725518	0.186864	Succinate--CoA ligase [GDP-forming] subunit beta, mitochondrial
Pecr	-0.0725351	0.229422	Peroxisomal trans-2-enoyl-CoA reductase
Pxmp2	-0.0724519	0.120208	Peroxisomal membrane protein 2
Snap23	-0.0723948	0.158962	Synaptosomal-associated protein 23;Synaptosomal-associated protein
Rcc2	-0.0722579	0.187085	Regulator of chromosome condensation 2
Map4	-0.0721709	0.168747	Microtubule-associated protein 4
Ttyh1	-0.0720778	0.128529	Protein tweety homolog 1
Zhx3	-0.0719395	0.242674	Zinc fingers and homeoboxes protein 3
Gng12	-0.0718872	0.159011	Guanine nucleotide-binding protein subunit gamma
Ndufb7	-0.071832	0.223906	NADH dehydrogenase (Ubiquinone) 1 beta subcomplex, 7 (Predicted)
Psma7	-0.0718187	0.286338	Proteasome subunit alpha type-7
Inpp1	-0.0717348	0.34997	Inositol polyphosphate-1-phosphatase
Map2k1	-0.0717063	0.231717	Dual specificity mitogen-activated protein kinase kinase 1
Gcn1l1	-0.0716806	0.331437	GCN1 eIF2 alpha kinase activator-like 1
Anxa1	-0.0716637	0.100843	Annexin A1
Nhlrc3	-0.0715717	0.156556	NHL repeat-containing 3
Ptpra	-0.0714234	0.0961054	Receptor-type tyrosine-protein phosphatase
Slc44a2	-0.071159	0.107129	Choline transporter-like protein 2
Slc25a10	-0.0709942	0.282108	Mitochondrial dicarboxylate carrier
Clta	-0.0709554	0.263647	Clathrin light chain A
Immt	-0.0708539	0.384977	MICOS complex subunit Mic60
Trove2	-0.0708106	0.134648	TROVE domain family, member 2
Tmed7	-0.0707518	0.31754	Transmembrane emp24 domain-containing protein 7
Rbm3	-0.0707507	0.266867	Putative RNA-binding protein 3
Atad1	-0.0706587	0.181431	ATPase family AAA domain-containing protein 1
Arsb	-0.0706416	0.0844377	Arylsulfatase B
Glipr2	-0.0704036	0.0958304	GLI pathogenesis-related 2
Pak2	-0.0703833	0.219526	Serine/threonine-protein kinase PAK 2;PAK-2p27;PAK-2p34
Cryz	-0.0702632	0.181368	Quinone oxidoreductase
Fam98b	-0.0700629	0.600105	Uncharacterized protein
Vkorc1l1	-0.0699902	0.257643	Vitamin K epoxide reductase complex subunit 1-like protein 1
Sec22b	-0.0698859	0.253004	Vesicle-trafficking protein SEC22b
Ptp4a2	-0.0697756	0.286031	Protein tyrosine phosphatase type IVA 2
Rhog	-0.0697644	0.137869	Ras homolog family member G (Fragment)
Ppp2r5e	-0.0697488	0.26014	Serine/threonine-protein phosphatase 2A 56 kDa regulatory subunit
Qprt	-0.0697207	0.0891334	Nicotinate-nucleotide pyrophosphorylase [carboxylating]
Aldh4a1	-0.0697064	0.197042	Delta-1-pyrroline-5-carboxylate dehydrogenase, mitochondrial
Sept8	-0.0696255	0.152618	Septin-8
Mta2	-0.0696237	0.270233	Metastasis-associated 1 family, member 2
Mrps16	-0.0695399	0.194534	Mitochondrial ribosomal protein S16
Psma4	-0.0695103	0.284469	Proteasome subunit alpha type-4
Hdac6	-0.069362	0.261058	Histone deacetylase
Gda	-0.0693343	0.0770039	Guanine deaminase
Pfdn4	-0.0693176	0.179464	Prefoldin subunit 4
L1cam	-0.0693093	0.0644638	Neural cell adhesion molecule L1
Map2	-0.0692388	0.245051	Microtubule-associated protein
Gbe1	-0.0692318	0.18622	1,4-alpha-glucan-branching enzyme
Actg1	-0.0691657	0.122275	Actin, cytoplasmic 2;Actin, cytoplasmic 2, N-terminally processed
Emc6	-0.0691119	0.159089	ER membrane protein complex subunit 6
Ppil3	-0.069047	0.136243	Peptidyl-prolyl cis-trans isomerase-like 3
Pygb	-0.0690325	0.182998	Phosphorylase
Adk	-0.068848	0.262943	Adenosine kinase
Nebl	-0.0687749	0.0486377	Nebulette
Kif5b	-0.0687669	0.311853	Kinesin-1 heavy chain
Rpl31	-0.0687031	0.422838	60S ribosomal protein L31
Ubap2l	-0.0686628	0.193341	RCG62582, isoform CRA_b
Manf	-0.0686288	0.171533	Mesencephalic astrocyte-derived neurotrophic factor
Rhoa	-0.0685128	0.259936	Transforming protein RhoA
Nlrx1	-0.0685121	0.14944	NLR family member X1
Fam114a1	-0.0684831	0.16957	Family with sequence similarity 114, member A1
Gart	-0.0683933	0.187348	Trifunctional purine biosynthetic protein adenosine-3
Cbr4	-0.068393	0.0923863	Carbonyl reductase family member 4
Timm8b	-0.0683815	0.0817946	Mitochondrial import inner membrane translocase subunit Tim8 B
Ampd3	-0.0683703	0.219501	AMP deaminase 3
Hmgcl	-0.0683365	0.137728	Hydroxymethylglutaryl-CoA lyase, mitochondrial
Cnot7	-0.0682837	0.132036	CCR4-NOT transcription complex, subunit 7
Mon2	-0.068276	0.399211	MON2 homolog, regulator of endosome-to-Golgi-trafficking
Ktn1	-0.0682638	0.164377	Kinectin 1
Comtd1	-0.068203	0.171425	Catechol-O-methyltransferase domain containing 1 (Predicted), isoform CRA_a
Glrx5	-0.0681542	0.169879	Glutaredoxin 5
Fhl1	-0.0680189	0.122711	Four and a half LIM domains protein 1
Aldh18a1	-0.0679802	0.148294	Delta-1-pyrroline-5-carboxylate synthase
Dctn1	-0.0677461	0.228631	Dynactin subunit 1
Cox6c2	-0.0677403	0.325472	Cytochrome c oxidase subunit 6C-2
Hmbs	-0.0674683	0.204953	Porphobilinogen deaminase
Arf1	-0.0674201	0.193131	ADP-ribosylation factor 1;ADP-ribosylation factor 3
Ap2s1	-0.0673485	0.202314	AP-2 complex subunit sigma
Umps	-0.0673294	0.101683	Uridine monophosphate synthetase
Mrpl23	-0.0671481	0.102448	39S ribosomal protein L23, mitochondrial
Rars	-0.0671291	0.383187	Arginine--tRNA ligase, cytoplasmic
Jagn1	-0.0668102	0.145378	Protein jagunal homolog 1
Txndc12	-0.0665443	0.220832	Thioredoxin domain-containing protein 12
Numbl	-0.0665335	0.111817	Numb-like protein
Hsd17b10	-0.0664498	0.152412	3-hydroxyacyl-CoA dehydrogenase type-2
Golph3	-0.0664193	0.200368	Golgi phosphoprotein 3
Nol9	-0.0663854	0.316344	Nucleolar protein 9
Tp53i11	-0.0663712	0.145751	Tumor protein p53-inducible protein 11
Srgap3	-0.0663401	0.160022	SLIT-ROBO Rho GTPase-activating protein 3
Cap1	-0.0662853	0.167845	Adenylyl cyclase-associated protein 1
Ube2o	-0.0661987	0.138428	Ubiquitin-conjugating enzyme E2O
Cnpy2	-0.0661675	0.240285	Canopy 2 homolog (Zebrafish)
Pacsin2	-0.0661124	0.0839278	Protein kinase C and casein kinase substrate in neurons 2 protein
Arl8a	-0.0660458	0.226804	ADP-ribosylation factor-like GTPase 8A
Gars	-0.0660438	0.187268	Glycine--tRNA ligase
Gnpda1	-0.0659799	0.218617	Glucosamine-6-phosphate isomerase
Tmed9	-0.0659596	0.271745	Transmembrane emp24 domain-containing protein 9
Mllt4	-0.0659026	0.1925	Afadin
Sipa1l1	-0.0656858	0.0763414	Signal-induced proliferation-associated 1-like protein 1
Mthfd1	-0.0655452	0.254935	C-1-tetrahydrofolate synthase, cytoplasmic;Methylenetetrahydrofolate dehydrogenase;Methenyltetrahydrofolate cyclohydrolase;Formyltetrahydrofolate synthetase;C-1-tetrahydrofolate synthase, cytoplasmic, N-terminally processed
Arid1a	-0.0653694	0.326722	AT-rich interaction domain 1A
Dync1h1	-0.0653111	0.557082	Cytoplasmic dynein 1 heavy chain 1
Aprt	-0.0652563	0.242857	Adenine phosphoribosyltransferase
Gls	-0.0651268	0.112603	Glutaminase kidney isoform, mitochondrial;Glutaminase kidney isoform 68 kDa chain;Glutaminase kidney isoform 65 kDa chain
Tagln3	-0.0650757	0.16893	Transgelin-3
Sugp2	-0.0649662	0.217926	SURP and G patch domain-containing 2
Pfn2	-0.0648546	0.325771	Profilin-2
Notch1	-0.0648183	0.106439	Neurogenic locus notch homolog protein 1;Notch 1 extracellular truncation;Notch 1 intracellular domain
Prkra	-0.0647417	0.269545	Interferon-inducible double-stranded RNA-dependent protein kinase activator A
Srsf10	-0.0645776	0.62029	FUS interacting protein (Serine-arginine rich) 1
Rpl27a	-0.0643688	0.388149	60S ribosomal protein L27a
Lhpp	-0.0642449	0.178897	Phospholysine phosphohistidine inorganic pyrophosphate phosphatase
Cap2	-0.0640755	0.0909943	Adenylyl cyclase-associated protein 2
Plxna3	-0.0639523	0.103184	Plexin-A3
Erc1	-0.0639025	0.118814	ELKS/Rab6-interacting/CAST family member 1
Arf5	-0.0638479	0.233549	ADP-ribosylation factor 5
Nptn	-0.0637692	0.171197	Neuroplastin
Npc1	-0.0637445	0.116443	NPC intracellular cholesterol transporter 1
Sdhb	-0.0636979	0.356528	Succinate dehydrogenase [ubiquinone] iron-sulfur subunit, mitochondrial
Snx5	-0.0635521	0.177148	Sorting nexin-5
Cpsf1	-0.0635367	0.157784	Cleavage and polyadenylation specific factor 1, 160kDa (Predicted), isoform CRA_a
Lcp1	-0.0634965	0.0627756	Lymphocyte cytosolic protein 1
Atp6v1g2	-0.0634235	0.0858508	V-type proton ATPase subunit G
Nudt11	-0.0634211	0.214793	Nudix hydrolase 11
Trappc3	-0.0634101	0.219431	Trafficking protein particle complex subunit 3
Ppox	-0.0633793	0.0856073	Protoporphyrinogen oxidase
Cyc1	-0.0633253	0.242074	Cytochrome c-1
Atp1a3	-0.0632828	0.0713103	Sodium/potassium-transporting ATPase subunit alpha-3
Atp1b2	-0.0631896	0.109313	Sodium/potassium-transporting ATPase subunit beta-2
Hdlbp	-0.0631758	0.204188	Vigilin
Rpap3	-0.0631565	0.125711	RNA polymerase II-associated protein 3
Pdhx	-0.0630994	0.144296	Dihydrolipoamide acetyltransferase component of pyruvate dehydrogenase complex
Vti1b	-0.0630917	0.242564	Vesicle transport through interaction with t-SNAREs homolog 1B
U2af2	-0.0630682	0.381404	U2 snRNP auxiliary factor large subunit
Caskin1	-0.0629596	0.112302	Caskin-1
Vat1	-0.0627788	0.156185	Synaptic vesicle membrane protein VAT-1 homolog
Pi4kb	-0.0627451	0.0956679	Phosphatidylinositol 4-kinase beta
Psma6	-0.0626464	0.607332	Proteasome subunit alpha type-6
Eif3j	-0.0625809	0.199209	Eukaryotic translation initiation factor 3 subunit J
Calb1	-0.0625718	0.0694358	Calbindin
Pnpo	-0.0625671	0.140849	Pyridoxine-5-phosphate oxidase
Rap2b	-0.0625408	0.134027	Ras-related protein Rap-2b
Ehd3	-0.0622255	0.105266	EH domain-containing protein 3
Ahnak	-0.0622253	0.105089	AHNAK nucleoprotein
Nup133	-0.0621907	0.147422	Nucleoporin 133
Raph1	-0.0621242	0.112343	Ras association (RalGDS/AF-6) and pleckstrin homology domains 1
Tcof1	-0.0620132	0.0881256	Treacle ribosome biogenesis factor 1
Phyhd1	-0.0619315	0.14867	Phytanoyl-CoA dioxygenase domain-containing protein 1
Tagln2	-0.0619242	0.0924281	Transgelin-2
Golga5	-0.0618794	0.101668	Golgin subfamily A member 5
Pik3c2a	-0.061853	0.121232	Phosphatidylinositol 3-kinase, C2 domain containing, alpha polypeptide (Predicted), isoform CRA_a
Map1b	-0.0617883	0.561657	Microtubule-associated protein 1B;MAP1B heavy chain;MAP1 light chain LC1
Vps28	-0.0617701	0.0959784	Vacuolar protein sorting-associated protein 28 homolog
Rnh1	-0.0617548	0.123968	Ribonuclease inhibitor
Bzw1	-0.0617069	0.184431	Basic leucine zipper and W2 domain-containing protein 1
Ppp1r1b	-0.0615147	0.0908478	Protein phosphatase 1 regulatory subunit 1B
Ranbp2	-0.0615079	0.0950031	RAN-binding protein 2
Pkn1	-0.061401	0.193414	Serine/threonine-protein kinase N1
Ccar1	-0.0613941	0.140037	Cell division cycle and apoptosis regulator 1
Eef1a2	-0.0613939	0.0569743	Elongation factor 1-alpha 2
Lrp1	-0.0612916	0.181535	LDL receptor-related protein 1
Mgea5	-0.0609673	0.306736	Bifunctional protein NCOAT;Beta-hexosaminidase;Histone acetyltransferase
Crat	-0.0608418	0.10788	Carnitine O-acetyltransferase
Timm10	-0.0608417	0.239837	Mitochondrial import inner membrane translocase subunit Tim10
Actr1a	-0.0608373	0.13386	Alpha-centractin
Ssr4	-0.06081	0.244525	Translocon-associated protein subunit delta
Rdh11	-0.0607989	0.262056	Retinol dehydrogenase 11
Asah1	-0.0607981	0.147828	Acid ceramidase
Epn3	-0.0607466	0.085073	Epsin-3
Ndufa8	-0.0606152	0.183275	NADH dehydrogenase [ubiquinone] 1 alpha subcomplex subunit 8
Plgrkt	-0.0605999	0.139318	Plasminogen receptor (KT)
Atp5i	-0.0605773	0.487752	ATP synthase subunit e, mitochondrial
Apaf1	-0.0604966	0.116456	Apoptotic protease-activating factor 1
Eif4g2	-0.0603761	0.205768	Eukaryotic translation initiation factor 4, gamma 2
Vwa8	-0.0602806	0.165761	von Willebrand factor A domain-containing 8
Psmd7	-0.0602741	0.368409	Proteasome (Prosome, macropain) 26S subunit, non-ATPase, 7 (Predicted)
Rbm8a	-0.0601267	0.149461	RNA-binding protein 8A
Crabp1	-0.0600559	0.143517	Cellular retinoic acid-binding protein 1
Coro2b	-0.0600536	0.117642	Coronin
Lamtor3	-0.0599775	0.210917	Ragulator complex protein LAMTOR3
Trap1	-0.059964	0.178274	Heat shock protein 75 kDa, mitochondrial
Pfdn1	-0.059888	0.239077	Prefoldin 1 (Predicted)
Cpsf3	-0.0597886	0.143539	Cleavage and polyadenylation specificity factor 3, isoform CRA_a
Tom1	-0.059766	0.192351	Target of myb1 homolog (Chicken)
Psmd8	-0.0597325	0.259675	Proteasome 26S subunit, non-ATPase 8
Gmppa	-0.0597022	0.0703326	Mannose-1-phosphate guanyltransferase alpha
Pnp	-0.0595966	0.178596	Purine nucleoside phosphorylase
Mdp1	-0.0595829	0.145744	Magnesium-dependent phosphatase 1
Vps36	-0.0593339	0.0639277	Vacuolar protein-sorting-associated protein 36
Hnrnpa0	-0.059242	0.334439	Hypothetical protein LOC681410
Rpl38	-0.0592336	0.25736	60S ribosomal protein L38
Ilk	-0.0591666	0.119599	Integrin-linked protein kinase
Myo6	-0.0591622	0.197174	Myosin VI
Itgav	-0.058949	0.147878	Integrin subunit alpha V
Dpysl2	-0.058811	0.117673	Dihydropyrimidinase-related protein 2
Rpl18	-0.0587983	0.225447	60S ribosomal protein L18
Ywhaz	-0.0586686	0.297618	14-3-3 protein zeta/delta
Rpl5	-0.0585896	0.252663	60S ribosomal protein L5
Dhx58	-0.0585659	0.119632	DEXH-box helicase 58
Dak	-0.0584822	0.183044	Bifunctional ATP-dependent dihydroxyacetone kinase/FAD-AMP lyase (cyclizing);ATP-dependent dihydroxyacetone kinase;FAD-AMP lyase (cyclizing)
Ddx21	-0.0583538	0.125122	Nucleolar RNA helicase 2
Ppp3ca	-0.0583485	0.114113	Serine/threonine-protein phosphatase 2B catalytic subunit alpha isoform
Ugp2	-0.0581497	0.136001	UTP--glucose-1-phosphate uridylyltransferase
Dnajc7	-0.0580531	0.0773509	DnaJ heat shock protein family (Hsp40) member C7
Slc25a11	-0.0580443	0.314278	Mitochondrial 2-oxoglutarate/malate carrier protein
Xrn1	-0.0579437	0.0851247	5-3 exoribonuclease 1
Cox7a2	-0.0579384	0.26314	Cytochrome c oxidase subunit 7A2, mitochondrial
Aldh5a1	-0.0579337	0.203509	Succinate-semialdehyde dehydrogenase, mitochondrial
Arcn1	-0.0578963	0.31583	Coatomer subunit delta
Cct5	-0.0577477	0.227816	T-complex protein 1 subunit epsilon
Atp6v1e1	-0.0576219	0.152992	V-type proton ATPase subunit E 1
Me1	-0.0575735	0.129352	NADP-dependent malic enzyme
Aldoa	-0.0575397	0.192866	Fructose-bisphosphate aldolase A
Pbdc1	-0.0575193	0.218112	Polysaccharide biosynthesis domain-containing 1
Capn2	-0.0574427	0.168691	Calpain-2 catalytic subunit
Ssbp1	-0.0574425	0.221473	Single-stranded DNA-binding protein, mitochondrial
Tmed2	-0.0572897	0.246237	Transmembrane emp24 domain-containing protein 2
Rpl37a-ps1	-0.0572891	0.190803	Putative 60S ribosomal protein L37a;60S ribosomal protein L37a
Blvrb	-0.0571661	0.229528	Biliverdin reductase B
Wbp11	-0.057157	0.105094	WW domain-binding protein 11
Cenpv	-0.0571413	0.482196	Centromere protein V
Rbm3	-0.057085	0.0963582	RNA binding motif protein 3, isoform CRA_a
Copb1	-0.0569278	0.29702	Coatomer subunit beta
Ugt1a6	-0.0569228	0.133549	UDP-glucuronosyltransferase 1-6
Rsu1	-0.0568921	0.122917	Ras suppressor protein 1
Homer1	-0.0567728	0.0587988	Homer protein homolog 1
Ap3m1	-0.0566662	0.146198	AP-3 complex subunit mu-1
Fkbp4	-0.0565687	0.162457	Peptidyl-prolyl cis-trans isomerase FKBP4;Peptidyl-prolyl cis-trans isomerase FKBP4, N-terminally processed
Adi1	-0.0565035	0.196152	1,2-dihydroxy-3-keto-5-methylthiopentene dioxygenase
Serpinb6	-0.0564589	0.055653	Serine (Or cysteine) peptidase inhibitor, clade B, member 6a
Srcin1	-0.0564217	0.0999871	SRC kinase signaling inhibitor 1
Ensrnog00000061844	-0.0563602	0.0780616	Uncharacterized protein
Ndufa9	-0.0563145	0.20678	NADH dehydrogenase [ubiquinone] 1 alpha subcomplex subunit 9, mitochondrial
Polr2b	-0.0562404	0.19791	DNA-directed RNA polymerase
Ndufb6	-0.0561799	0.21879	NADH dehydrogenase (Ubiquinone) 1 beta subcomplex, 6 (Predicted)
Eif4a3	-0.0561063	0.307366	Eukaryotic initiation factor 4A-III;Eukaryotic initiation factor 4A-III, N-terminally processed
Erp44	-0.0560822	0.115752	BWK4
Mecp2	-0.0560602	0.175264	Methyl-CpG-binding protein 2
Dync1i2	-0.0560556	0.138365	Cytoplasmic dynein 1 intermediate chain 2
Elmo2	-0.0559461	0.439082	Engulfment and cell motility 1
Ptk2	-0.0557107	0.13894	Focal adhesion kinase 1
Sec23ip	-0.0556735	0.201398	RCG40648, isoform CRA_b
Use1	-0.0555707	0.126441	Unconventional SNARE in the ER 1
Reep5	-0.0554662	0.203352	Receptor expression-enhancing protein 5
Usp4	-0.055367	0.194061	Ubiquitin carboxyl-terminal hydrolase 4
Cox7c	-0.0552619	0.195265	Cytochrome c oxidase subunit 7C, mitochondrial
Myo1c	-0.0552566	0.120514	Unconventional myosin-Ic
Fau	-0.0552424	0.161275	Ubiquitin-like protein FUBI
Cttn	-0.0552201	0.144068	Cortactin, isoform CRA_c
Syngr3	-0.0552017	0.0579448	Synaptogyrin 3
Camsap2	-0.055106	0.124008	Calmodulin-regulated spectrin-associated protein 2
Pdia3	-0.0550573	0.216343	Protein disulfide-isomerase A3
Tbl2	-0.0550297	0.113369	RCG21429, isoform CRA_b
Hspb1	-0.0547292	0.0365145	Heat shock protein beta-1
Psmb1	-0.0546712	0.114936	Proteasome subunit beta type-1
Lamtor1	-0.0545973	0.136271	Ragulator complex protein LAMTOR1
Npepps	-0.0545955	0.187602	Aminopeptidase
Vbp1	-0.054553	0.284909	Prefoldin subunit 3
H1f0	-0.0545096	0.228625	Histone H1.0;Histone H1.0, N-terminally processed
Selenof	-0.0544804	0.152139	15 kDa selenoprotein
Maoa	-0.054405	0.118555	Amine oxidase [flavin-containing] A
Purb	-0.0543675	0.127307	Transcriptional activator protein Pur-beta
Kidins220	-0.0542987	0.107565	Kinase D-interacting substrate of 220 kDa
Hras	-0.0542776	0.123578	GTPase HRas;GTPase HRas, N-terminally processed
Atxn2l	-0.0542705	0.184784	Ataxin 2-like
Scamp1	-0.0541887	0.191049	Secretory carrier-associated membrane protein 1
Src	-0.0541592	0.156948	Proto-oncogene tyrosine-protein kinase Src
Uso1	-0.0540844	0.253294	General vesicular transport factor p115
Serbp1	-0.0539916	0.165146	Plasminogen activator inhibitor 1 RNA-binding protein;Plasminogen activator inhibitor 1 RNA-binding protein, N-terminally processed
Plbd2	-0.0539905	0.196135	Putative phospholipase B-like 2
Eprs	-0.0539455	0.236625	Glutamyl-prolyl-tRNA synthetase
Pdcd5	-0.0537747	0.170201	Programmed cell death 5
Hnrnpul1	-0.0537316	0.214254	Heterogeneous nuclear ribonucleoprotein U-like 1
Wnk1	-0.0537247	0.142471	Serine/threonine-protein kinase WNK1
Poldip2	-0.0537068	0.117339	DNA polymerase delta-interacting protein 2
Rap1gap	-0.053636	0.0801126	Rap1 GTPase-activating protein
Scfd1	-0.053595	0.12774	Sec1 family domain-containing protein 1
Mtmr2	-0.0535913	0.0302391	Myotubularin related protein 2 (Predicted), isoform CRA_b
Fbxo6	-0.053268	0.157486	F-box only protein 6
Arl1	-0.052839	0.212874	ADP-ribosylation factor-like protein 1
Maob	-0.0528364	0.118992	Amine oxidase [flavin-containing] B
Myh9	-0.0527966	0.141988	Myosin-9
Atl1	-0.0526127	0.0702175	Atlastin-1
Prdx3	-0.0526026	0.17179	Thioredoxin-dependent peroxide reductase, mitochondrial
Slc12a5	-0.0525911	0.0539357	Solute carrier family 12 member 5
Uqcrq	-0.0525386	0.210551	Cytochrome b-c1 complex subunit 8
Srr	-0.0523557	0.191513	Serine racemase
Vps18	-0.0522472	0.170705	VPS18 CORVET/HOPS core subunit
Pdlim5	-0.0520922	0.110248	PDZ and LIM domain protein 5
Mapt	-0.0519777	0.0951427	Microtubule-associated protein tau
Ndufv1	-0.051869	0.149067	NADH dehydrogenase [ubiquinone] flavoprotein 1, mitochondrial
Vps8	-0.0517815	0.112174	VPS8 CORVET complex subunit
Arf6	-0.051471	0.079193	ADP-ribosylation factor 6
Scp2	-0.0514349	0.253975	Non-specific lipid-transfer protein
Tmed10	-0.0513647	0.186825	Transmembrane emp24 domain-containing protein 10
Atp5d	-0.0512266	0.128293	ATP synthase subunit delta, mitochondrial
Fh	-0.0512141	0.314429	Fumarate hydratase, mitochondrial
Hdgf	-0.0509036	0.269526	Hepatoma-derived growth factor
Arpc4	-0.0508688	0.248164	Actin-related protein 2/3 complex subunit 4
Wdr37	-0.0507551	0.12168	WD repeat domain 37
Hip1r	-0.0507346	0.0925042	Huntingtin-interacting protein 1-related
Nit1	-0.0507058	0.177211	Nitrilase homolog 1
Pum1	-0.0506978	0.0921406	Pumilio RNA-binding family member 1
Psmd6	-0.050631	0.20374	Proteasome (Prosome, macropain) 26S subunit, non-ATPase, 6
Epb41l3	-0.0505982	0.120949	Erythrocyte membrane protein band 4.1-like 3
Pfas	-0.0505097	0.298215	Phosphoribosylformylglycinamidine synthase
Mrps17	-0.0501298	0.0707715	Mitochondrial ribosomal protein S17
Rtn3	-0.0500885	0.0786292	Reticulon-3
Blvra	-0.0500671	0.172301	Biliverdin reductase A
Eno1	-0.0500067	0.230324	Alpha-enolase
Fam98a	-0.0499757	0.112596	Protein FAM98A
Eif3a	-0.0497954	0.189648	Eukaryotic translation initiation factor 3 subunit A
Vdac2	-0.0496879	0.191346	Voltage-dependent anion-selective channel protein 2
Cops7a	-0.0495595	0.135219	COP9 (Constitutive photomorphogenic) homolog, subunit 7a (Arabidopsis thaliana) (Predicted)
Sord	-0.049395	0.132583	Sorbitol dehydrogenase
Borcs7	-0.0493803	0.115041	BLOC-1-related complex subunit 7
Rps4x	-0.0492015	0.1992	40S ribosomal protein S4, X isoform
Rdh14	-0.0491511	0.0968101	Retinol dehydrogenase 14
Klc1	-0.0490583	0.105766	Kinesin light chain 1
Ppp6c	-0.049029	0.221931	Serine/threonine-protein phosphatase 6 catalytic subunit;Serine/threonine-protein phosphatase 6 catalytic subunit, N-terminally processed
Tomm6	-0.0490112	0.360206	RCG43475
Fam49b	-0.0488995	0.461028	Fam49b protein
Abca1	-0.048897	0.0673272	ATP-binding cassette subfamily A member 1
Cyb5a	-0.0488736	0.128039	Cytochrome b5
Lrpprc	-0.0487112	0.0804976	Leucine-rich PPR motif-containing protein, mitochondrial
Mtx2	-0.0485861	0.18495	Metaxin 2
Psmd14	-0.0485425	0.248258	Proteasome (Prosome, macropain) 26S subunit, non-ATPase, 14
Sgta	-0.0484031	0.1409	Small glutamine-rich tetratricopeptide repeat-containing protein alpha
Rpl13a	-0.0483893	0.201206	60S ribosomal protein L13a
Dstn	-0.048338	0.2096	Destrin
Poglut1	-0.0483032	0.0646149	Protein O-glucosyltransferase 1
Tfrc	-0.0482909	0.0658252	Transferrin receptor protein 1
Arpc5	-0.0481039	0.238299	Actin-related protein 2/3 complex subunit 5
Clic4	-0.0480817	0.103454	Chloride intracellular channel protein 4
Msn	-0.0479014	0.126509	Moesin
Dhx15	-0.0479007	0.146711	DEAH (Asp-Glu-Ala-His) box polypeptide 15 (Predicted), isoform CRA_b
Plcb3	-0.0478698	0.0560437	Phosphoinositide phospholipase C
Camk2b	-0.0478652	0.0773314	Calcium/calmodulin-dependent protein kinase type II subunit beta
Rab1b	-0.0478393	0.135469	Ras-related protein Rab-1B
Exoc2	-0.0477289	0.165746	Exocyst complex component 2
Abcc4	-0.0474514	0.0883516	ATP-binding cassette subfamily C member 4
Ncl	-0.0473953	0.241353	Nucleolin
Csde1	-0.0473868	0.195228	Cold shock domain-containing protein E1
Twf1	-0.0473292	0.130436	Twinfilin-1
Spcs2	-0.0473273	0.200713	Signal peptidase complex subunit 2
Sap18	-0.0472825	0.196263	RCG23529, isoform CRA_a
Akr7a2	-0.0472349	0.165049	Aflatoxin B1 aldehyde reductase member 2
Tmed4	-0.0471915	0.169032	Transmembrane emp24 protein transport domain containing 4 (Predicted), isoform CRA_b
Osbpl8	-0.047113	0.100798	Oxysterol-binding protein
Vac14	-0.047102	0.118216	Protein VAC14 homolog
Gpsm1	-0.0470881	0.103869	G-protein-signaling modulator 1
Dpp8	-0.0470059	0.119729	Dipeptidylpeptidase 8
Cab39	-0.047004	0.186837	Calcium-binding protein 39
Lmnb2	-0.0469768	0.302475	Lamin B2
Lrrc47	-0.0468169	0.165867	Leucine-rich repeat-containing 47
Hikeshi	-0.0465951	0.0529119	Protein Hikeshi
Itga6	-0.0462834	0.119628	Integrin subunit alpha 6
Tpt1	-0.0461438	0.075289	Translationally-controlled tumor protein
Myh10	-0.045901	0.420974	Myosin-10
Dkc1	-0.0458361	0.09794	H/ACA ribonucleoprotein complex subunit 4
Prep	-0.045797	0.108482	Prolyl endopeptidase
Pdcd6	-0.0456157	0.16552	Programmed cell death protein 6
Eif3k	-0.0455136	0.167852	Eukaryotic translation initiation factor 3 subunit K
Llgl1	-0.0455098	0.0899982	Lethal(2) giant larvae protein homolog 1
Tuba1a	-0.0455089	0.146635	Tubulin alpha-1A chain
Stx4	-0.0454784	0.106713	Syntaxin-4
Tbcd	-0.0454118	0.182923	Tubulin folding cofactor D
Cers1	-0.0452794	0.0792069	Ceramide synthase 1
Acsl1	-0.0451958	0.103024	Long-chain-fatty-acid--CoA ligase 1
Trim2	-0.0451691	0.0840053	Tripartite motif-containing protein 2
Arvcf	-0.0450026	0.0869652	ARVCF, delta catenin family member
Api5	-0.0449998	0.117379	Api5 protein
Ube2v1	-0.0449667	0.130881	Ubiquitin-conjugating enzyme E2 V1
Sfxn1	-0.0448201	0.0719525	Sideroflexin-1
Usp11	-0.0447219	0.084638	Ubiquitin carboxyl-terminal hydrolase
Cr1l	-0.0446992	0.0967412	Complement component receptor 1-like protein
Rheb	-0.0446182	0.104681	GTP-binding protein Rheb
Slc30a9	-0.0445559	0.0311762	RCG64242
Nans	-0.0440754	0.159658	N-acetylneuraminate synthase
Tuba1b	-0.0438159	0.0801563	Tubulin alpha-1B chain
Osbpl9	-0.0438158	0.277273	Oxysterol-binding protein
Tmem109	-0.0437989	0.266362	Transmembrane protein 109
Cox6a1	-0.0437632	0.111534	Cytochrome c oxidase subunit 6A1, mitochondrial
Ano10	-0.0436929	0.0467696	Anoctamin
Atp6v1b2	-0.0435427	0.123138	V-type proton ATPase subunit B, brain isoform
Bsg	-0.0435396	0.07688	Basigin
Ndufb9	-0.0433806	0.167045	NADH dehydrogenase (Ubiquinone) 1 beta subcomplex, 9
Hsd17b4	-0.0433579	0.226453	Peroxisomal multifunctional enzyme type 2;(3R)-hydroxyacyl-CoA dehydrogenase;Enoyl-CoA hydratase 2
Clpp	-0.042703	0.091886	ATP-dependent Clp protease proteolytic subunit
Iba57	-0.0425885	0.0750236	IBA57, iron-sulfur cluster assembly
Oxsr1	-0.0425436	0.0844189	STE20/SPS1-related proline-alanine-rich protein kinase
Ube2n	-0.0423615	0.234876	Ubiquitin-conjugating enzyme E2 N
Ola1	-0.0423488	0.116695	Obg-like ATPase 1
Lasp1	-0.0423175	0.125196	LIM and SH3 domain protein 1
Itch	-0.0422455	0.0446117	E3 ubiquitin-protein ligase
Pgap1	-0.0422414	0.0963186	GPI inositol-deacylase
Ddx19	-0.0421521	0.108936	DEAD (Asp-Glu-Ala-Asp) box polypeptide 19a
Cops6	-0.0421327	0.140398	COP9 (Constitutive photomorphogenic) homolog, subunit 6 (Arabidopsis thaliana) (Predicted), isoform CRA_a
Lsm8	-0.0421225	0.227478	LSM8 homolog, U6 small nuclear RNA associated (S. cerevisiae)
Mrps36	-0.0420271	0.186131	Mitochondrial ribosomal protein S36
Dynll1	-0.0420268	0.0977224	Dynein light chain 1, cytoplasmic
Msi2	-0.0419464	0.0712504	Musashi RNA-binding protein 2
Atp5j2	-0.0419313	0.174451	ATP synthase subunit f, mitochondrial
Sort1	-0.0418503	0.174053	Sortilin
Nln	-0.0418303	0.205002	Neurolysin, mitochondrial
Ndufs6	-0.041763	0.137304	NADH dehydrogenase [ubiquinone] iron-sulfur protein 6, mitochondrial
[truncated: 1,634 more rows]

## Sheet: 8h vs. 0h
Gene name	Log2(fold change) 8h vs. 0h	-Log10(p value) 8h vs. 0h	Protein names	Biologically Significant p = 0.05?	Biologically Significant p = 0.01?
C1qb	-1.85944	2.24536	Complement C1q subcomponent subunit B	+	+
Cst3	-1.85185	3.33491	Cystatin-C	+	+
Sparcl1	-1.67258	3.47652	SPARC-like protein 1	+	+
Apoe	-1.65996	2.75431	Apolipoprotein E	+	+
Itm2c	-1.6347	2.3104	Integral membrane protein 2C;CT-BRI3	+	+
Sparc	-1.5677	2.77188	SPARC	+	+
Hmox1	-1.55191	2.61021	Heme oxygenase 1	+	+
Chchd2	-1.50315	3.44482	Coiled-coil-helix-coiled-coil-helix domain-containing protein 2, mitochondrial-like	+	+
App	-1.39888	3.36964	Amyloid beta A4 protein;N-APP;Soluble APP-alpha;Soluble APP-beta;C99;Beta-amyloid protein 42;Beta-amyloid protein 40;C83;P3(42);P3(40);C80;Gamma-secretase C-terminal fragment 59;Gamma-secretase C-terminal fragment 57;Gamma-secretase C-terminal fragment 50;C31	+	+
B2m	-1.26543	2.63617	Beta-2-microglobulin	+	+
Rt1-a2	-1.24074	2.27477	RT1 class I, A2	+	+
Calcoco1	-1.00171	2.15711	Calcium-binding and coiled-coil domain-containing protein 1	+	+
Maged2	-0.964267	2.56942	Melanoma-associated antigen D1	+	+
Zwint	-0.951356	2.64857	ZW10 interactor	+	+
Cpe	-0.860196	2.28874	Carboxypeptidase E	+	+
Trim25	-0.850174	5.0813	Tripartite motif-containing 25	+	+
Zeb2	-0.845357	2.93034	Zinc finger E-box-binding homeobox 1	+	+
Ormdl3	-0.837421	2.00343	ORM1-like protein 3	+	+
Plod3	-0.79354	2.07444	Procollagen-lysine,2-oxoglutarate 5-dioxygenase 3	+	+
Txndc9	-0.776744	2.63769	Thioredoxin domain-containing protein 9	+	+
Gabarap	-0.733498	2.38629	Gamma-aminobutyric acid receptor-associated protein	+	+
Pepd	-0.638591	2.12737	Xaa-Pro dipeptidase	+	+
Ncor2	-0.620231	2.29631	Nuclear receptor co-repressor 2	+	+
Apc	-0.595554	2.74214	Adenomatous polyposis coli protein	+	+
Twf2	-0.586419	2.00806	Protein tyrosine kinase 9-like (A6-related protein) (Predicted), isoform CRA_b	+	+
Zfp706	-0.545517	3.99211	Zinc finger protein 706	+	+
Paip1	-0.54181	2.19722	Poly(A)-binding protein-interacting protein 1	+	+
Kif1a	-0.534113	2.10647	Kinesin family member 1A	+	+
Polr2a	-0.52427	2.06783	DNA-directed RNA polymerase	+	+
Hax1	-0.51148	5.08179	HCLS1-associated protein X-1	+	+
Lgals3bp	-2.12276	1.52504	Galectin-3-binding protein	+
Tmbim6	-1.51414	1.59102	Bax inhibitor 1	+
Fcer1g	-1.34714	1.82219	High affinity immunoglobulin epsilon receptor subunit gamma	+
Amfr	-1.33682	1.86494	Autocrine motility factor receptor	+
A2m	-1.32042	1.71939	Alpha-2-macroglobulin	+
Aplp2	-1.31537	1.5089	Amyloid-like protein 2	+
Mlf2	-1.1774	1.62387	Myeloid leukemia factor 2	+
Znfx1	-1.1732	1.88374	Zinc finger, NFX1-type-containing 1	+
Rt1-ce15	-1.08001	1.77563	RT1 class Ia, locus A1	+
Pla2g7	-0.988708	1.92685	Platelet-activating factor acetylhydrolase	+
Arx	-0.948298	1.42381	Homeobox protein ARX	+
Fcho2	-0.93112	1.34822	FCH domain only protein 2	+
Zer1	-0.894911	1.72585	Zyg-11-related, cell cycle regulator	+
Esyt1	-0.891252	1.49953	Extended synaptotagmin-1	+
Jak1	-0.851628	1.98768	Tyrosine-protein kinase	+
Map2k2	-0.850568	1.39963	Dual specificity mitogen-activated protein kinase kinase 2	+
Mov10	-0.839905	1.79321	Mov10 RISC complex RNA helicase	+
Ensrnog00000051196	-0.839793	1.53485	Poly [ADP-ribose] polymerase (Fragment)	+
Mx2	-0.802411	1.38678	Interferon-induced GTP-binding protein Mx2	+
Lgmn	-0.780133	1.30436	Legumain	+
Fads2	-0.770981	1.34149	Fatty acid desaturase 2	+
Mid1ip1	-0.770358	1.40773	Mid1-interacting protein 1	+
Ubl5	-0.742236	1.954	Ubiquitin-Like 5 Protein, isoform CRA_a	+
Coro1a	-0.737886	1.58303	Coronin-1A	+
Eml2	-0.737729	1.71156	Echinoderm microtubule-associated protein-like 2	+
Myo1b	-0.731682	1.34913	Unconventional myosin-Ib	+
Slc25a13	-0.729573	1.30123	Solute carrier family 25 member 13	+
Myo1e	-0.721803	1.70791	Unconventional myosin-Ie	+
Smarcc1	-0.707611	1.50269	SWI/SNF related, matrix associated, actin dependent regulator of chromatin, subfamily c, member 1 (Predicted), isoform CRA_b	+
Hk2	-0.700956	1.74716	Hexokinase-2	+
Ankrd46	-0.693516	1.70939	Ankyrin repeat domain-containing protein 46	+
Sec62	-0.689001	1.8256	Ab2-292	+
Mprip	-0.680723	1.39815	Myosin phosphatase Rho-interacting protein	+
Ifitm3	-0.678531	1.37993	Interferon-induced transmembrane protein 3	+
Bst2	-0.656176	1.77267	Bone marrow stromal antigen 2	+
Cox20	-0.651256	1.33528	COX20 cytochrome C oxidase assembly factor	+
Parp14	-0.626601	1.30447	Poly [ADP-ribose] polymerase	+
Nisch	-0.625986	1.60019	Nischarin	+
Stambp	-0.59358	1.39703	STAM-binding protein	+
Cdh4	-0.581002	1.50642	Cadherin-4	+
Papola	-0.578961	1.30557	Poly (A) polymerase alpha	+
Edf1	-0.577928	1.54399	Endothelial differentiation-related factor 1	+
Adar	-0.574745	1.59636	Double-stranded RNA-specific adenosine deaminase	+
Rac2	-0.568059	1.32412	Cell division control protein 42 homolog	+
Zc3hav1	-0.567402	1.50648	Zinc finger CCCH-type antiviral protein 1	+
Nucb1	-0.553876	1.41988	Nucleobindin-1	+
Pdcd11	-0.552764	1.37275	Programmed cell death 11	+
Cyp51a1	-0.552142	1.39317	Lanosterol 14-alpha demethylase	+
Kbp	-0.55155	1.99983	KIF1-binding protein	+
Dctn4	-0.543168	1.37179	Dynactin subunit 4	+
Pacsin3	-0.539412	1.31761	Protein kinase C and casein kinase substrate in neurons 3	+
Stat3	-0.531779	1.34662	Signal transducer and activator of transcription 3	+
Usp19	-0.515952	1.35293	Ubiquitin carboxyl-terminal hydrolase 19	+
Raph1	-0.510883	1.74345	Ras association (RalGDS/AF-6) and pleckstrin homology domains 1	+
Pygl	-0.506017	1.89059	Glycogen phosphorylase, liver form	+
Gdap1	0.468379	1.82256	Ganglioside-induced differentiation-associated-protein 1	+
Mrpl2	0.489091	1.76867	39S ribosomal protein L2, mitochondrial	+
Fbll1	0.494124	1.33833	Fibrillarin-like 1	+
Mrpl47	0.775542	1.34007	Mitochondrial ribosomal protein L47	+
Atp5i	-3.41037	0.486578	ATP synthase subunit e, mitochondrial
Siglec1	-1.95585	0.613023	Sialic acid-binding Ig-like lectin 1
Ublcp1	-1.91206	0.513405	Ubiquitin-like domain-containing CTD phosphatase 1
Loc685067	-1.84653	1.28417	Uncharacterized protein
Qki	-1.83685	0.417186	Protein quaking
Pafah1b2	-1.65959	0.742786	Platelet-activating factor acetylhydrolase IB subunit beta
Vat1	-1.52403	0.587758	Synaptic vesicle membrane protein VAT-1 homolog
Mpp2	-1.51522	0.745817	MAGUK p55 subfamily member 2
Emr1	-1.40265	1.192	EGF-like module-containing mucin-like hormone receptor-like 1
Ifi47	-1.33138	1.05817	Interferon gamma-inducible protein 47
Ppp4r1	-1.31979	0.599251	Serine/threonine-protein phosphatase 4 regulatory subunit 1
Mx1	-1.30078	0.838334	Interferon-induced GTP-binding protein Mx1
Aif1	-1.30013	1.29928	Allograft inflammatory factor 1
Lsm7	-1.29794	0.766895	LSM7 homolog, U6 small nuclear RNA and mRNA degradation-associated
Gbp5	-1.25116	0.870013	Guanylate-binding protein 5
Anxa3	-1.24179	1.01919	Annexin A3
P4ha1	-1.2405	0.905567	Prolyl 4-hydroxylase subunit alpha-1
Eif2s3	-1.2341	0.474931	Eukaryotic translation initiation factor 2 subunit 3
Arhgef1	-1.22104	0.75568	Rho guanine nucleotide exchange factor 1
Irgq	-1.19574	0.37402	Immunity-related GTPase Q
Rnf40	-1.17791	0.75362	E3 ubiquitin-protein ligase BRE1B
Scly	-1.17759	0.972228	Selenocysteine lyase
Hpgds	-1.15912	0.965359	Hematopoietic prostaglandin D synthase
Smc4	-1.15267	0.422789	Structural maintenance of chromosomes protein
Snap25	-1.13778	0.544106	Synaptosomal-associated protein 25;Synaptosomal-associated protein
Otulin	-1.12444	1.23508	LOC64038 protein
Arhgdib	-1.06033	0.946805	Rho GDP dissociation inhibitor beta
Golga7b	-1.0541	1.14127	Golgin subfamily A member 7
Rtp4	-1.02675	1.10397	Receptor (chemosensory) transporter protein 4
Dpy19l3	-1.02582	0.35456	Dpy-19-like C-mannosyltransferase 3
Scyl1	-1.00027	0.738521	N-terminal kinase-like protein
Pdcd10	-0.987263	0.745205	Programmed cell death protein 10
Mgc108823	-0.971896	1.21317	Interferon-gamma-inducible GTPase Ifgga3 protein
Rabac1	-0.951271	0.854555	Prenylated Rab acceptor protein 1
Mtss1l	-0.938469	0.599222	MTSS1L, I-BAR domain-containing
Actn2	-0.933782	0.344291	Actinin alpha 2
Rsf1	-0.929683	0.453824	Remodeling and spacing factor 1
Agap2	-0.916799	0.612723	Arf-GAP with GTPase, ANK repeat and PH domain-containing protein 2
Itgb2	-0.909513	1.23034	Integrin beta
Tap1	-0.893308	0.926692	Antigen peptide transporter 1
Ptpn6	-0.875963	1.17925	Tyrosine-protein phosphatase non-receptor type 6
Chl1	-0.87444	1.17197	Uncharacterized protein
Bcar1	-0.874271	1.09742	Breast cancer anti-estrogen resistance protein 1
Ifit3	-0.871972	0.229744	Interferon-induced protein with tetratricopeptide repeats 3
Snw1	-0.848914	0.905721	SNW domain-containing 1
Slc2a3	-0.847066	0.636983	Solute carrier family 2, facilitated glucose transporter member 3
Vcam1	-0.845373	0.873856	Vascular cell adhesion protein 1
Ptpn12	-0.839911	0.574552	Tyrosine-protein phosphatase
Appl2	-0.835417	0.312136	Adaptor protein, phosphotyrosine interaction, PH domain and leucine zipper containing 2
Degs1	-0.826283	0.961888	Sphingolipid delta(4)-desaturase DES1
Cdc42bpa	-0.823297	0.634061	Serine/threonine-protein kinase MRCK alpha
Aldh2	-0.818589	0.484272	Aldehyde dehydrogenase, mitochondrial
Psd3	-0.810141	0.616406	Pleckstrin and Sec7 domain-containing 3
Vps41	-0.802183	0.466173	Vacuolar protein sorting-associated protein 41 homolog
Dchs1	-0.792428	0.927833	Protocadherin-16
Pcdh1	-0.791211	0.978377	Protocadherin 1
Hspa1b	-0.78823	1.01424	Heat shock 70 kDa protein 1B
Ensrnog00000046420	-0.784815	0.684758	Uncharacterized protein
Akap2	-0.782871	0.748521	A-kinase anchor protein 2
Calb1	-0.782826	0.526524	Calbindin
Parp10	-0.779723	0.69954	Poly [ADP-ribose] polymerase
Naaa	-0.767301	0.905802	N-acylethanolamine-hydrolyzing acid amidase;N-acylethanolamine-hydrolyzing acid amidase subunit alpha;N-acylethanolamine-hydrolyzing acid amidase subunit beta
Fn1	-0.761091	1.11535	Fibronectin;Anastellin
Plod1	-0.756881	1.17401	Procollagen-lysine,2-oxoglutarate 5-dioxygenase 1
Ints1	-0.755378	0.31771	Integrator complex subunit 1-like
Sik3	-0.752186	0.230313	SIK family kinase 3
Cp	-0.746977	1.27049	Ceruloplasmin
Arhgef40	-0.737325	1.09433	Rho guanine nucleotide exchange factor 40
Clpx	-0.733192	0.897613	ATP-dependent Clp protease ATP-binding subunit clpX-like, mitochondrial
Cnn1	-0.730051	0.742995	Calponin-1
Cmpk2	-0.722854	0.597786	Cytidine/uridine monophosphate kinase 2
Lcp1	-0.721798	1.24598	Lymphocyte cytosolic protein 1
Dgki	-0.717551	0.488349	Diacylglycerol kinase
Cd38	-0.716945	0.519245	ADP-ribosyl cyclase/cyclic ADP-ribose hydrolase 1
Ptprc	-0.708384	0.759293	Receptor-type tyrosine-protein phosphatase C
Itgb8	-0.695001	0.383618	Integrin beta
Loc681355	-0.691607	1.17411	Similar to potassium channel tetramerisation domain-containing 12b
Ptk2b	-0.688903	1.05271	Protein-tyrosine kinase 2-beta
Lman1	-0.687423	0.67061	Protein ERGIC-53
Sod2	-0.686989	0.645788	Superoxide dismutase [Mn], mitochondrial
Mios	-0.68329	0.474943	Meiosis regulator for oocyte development
Hmgcs1	-0.682632	0.154524	Hydroxymethylglutaryl-CoA synthase, cytoplasmic
Commd9	-0.670225	0.806885	COMM domain containing 9, isoform CRA_a
Stmn2	-0.665316	0.597957	Stathmin-2
Pcdhga2	-0.66136	1.09506	Uncharacterized protein
Ubr5	-0.660772	1.26192	E3 ubiquitin-protein ligase UBR5
Sos1	-0.660743	0.745005	SOS Ras/Rac guanine nucleotide exchange factor 1
Lsm4	-0.655981	0.415981	LSM4 homolog, U6 small nuclear RNA and mRNA degradation-associated
Rab8a	-0.650396	0.926747	Ras-related protein Rab-8A
Osbpl11	-0.648922	0.764739	Oxysterol-binding protein
Htt	-0.648735	0.730187	Huntingtin
Ppic	-0.648523	1.11699	Peptidyl-prolyl cis-trans isomerase
Htra2	-0.640957	0.587575	HtrA serine peptidase 2
Dhx58	-0.636309	0.93895	DEXH-box helicase 58
Nup37	-0.635278	0.508957	Nucleoporin 37
Scaper	-0.634146	0.195702	S-phase cyclin A-associated protein in the ER
Dock7	-0.626379	0.741234	Dedicator of cytokinesis 7
Gbp2	-0.625931	0.456767	Interferon-induced guanylate-binding protein 2
Casp7	-0.625865	0.665775	Caspase 7, isoform CRA_c
Dhx16	-0.617948	1.13508	DEAH-box helicase 16 (Fragment)
Fmnl2	-0.613514	0.816496	Formin-like 2
Dclk2	-0.608406	1.028	Serine/threonine-protein kinase DCLK2
Frrs1l	-0.607877	0.685499	DOMON domain-containing protein FRRS1L
Relch	-0.606543	0.510605	Similar to RIKEN cDNA 2310035C23
D2hgdh	-0.605156	0.717297	D-2-hydroxyglutarate dehydrogenase, mitochondrial
Tbc1d10b	-0.599596	0.960602	TBC1 domain family, member 10b
Dohh	-0.59948	1.09465	Deoxyhypusine hydroxylase
Oplah	-0.589768	0.80533	5-oxoprolinase
Synpo2	-0.584084	0.750513	Synaptopodin-2
Tmem214	-0.578553	1.09877	Transmembrane protein 214
Cwc15	-0.577387	1.00004	Spliceosome-associated protein CWC15 homolog
Fech	-0.576164	0.796123	Ferrochelatase
Sacs	-0.574134	0.158912	Sacsin molecular chaperone
Ghitm	-0.572441	0.939967	Growth hormone-inducible transmembrane protein
Dtx3l	-0.572141	0.97872	Deltex E3 ubiquitin ligase 3L
Rtcd1	-0.567346	0.56756	RNA 3-terminal phosphate cyclase
Sh3kbp1	-0.560379	0.898023	SH3 domain-containing kinase-binding protein 1
Ddx46	-0.559531	0.97216	Probable ATP-dependent RNA helicase DDX46
Svil	-0.559291	0.586725	Supervillin
Fxr1	-0.559253	0.688134	Fragile X mental retardation syndrome-related protein 1
Brd2	-0.551172	0.375151	Bromodomain-containing protein 2
Ndufa13	-0.55098	0.664477	NADH:ubiquinone oxidoreductase subunit A13
Srprb	-0.550309	1.01186	Signal recognition particle receptor subunit beta
Nop2	-0.549355	0.742262	NOP2 nucleolar protein
Uap1l1	-0.549346	0.5091	UDP-N-acetylglucosamine pyrophosphorylase 1-like 1
Golga3	-0.549152	0.561384	Uncharacterized protein
Slc25a51	-0.542842	0.4458	Solute carrier family 25 member 51
Ylpm1	-0.53768	0.428852	YLP motif-containing protein 1
Prkcsh	-0.537533	1.27271	Protein kinase C substrate 80K-H
Parp9	-0.537153	1.00198	Poly [ADP-ribose] polymerase
Ogt	-0.533201	0.895104	UDP-N-acetylglucosamine--peptide N-acetylglucosaminyltransferase 110 kDa subunit
Cbs	-0.531626	0.314802	Cystathionine beta-synthase
Shpk	-0.527667	0.631247	Carbohydrate kinase-like, isoform CRA_b
Ppp1r12c	-0.527397	0.623544	Protein phosphatase 1, regulatory subunit 12C
Dut	-0.5247	0.747988	Deoxyuridine 5-triphosphate nucleotidohydrolase
Vasp	-0.524041	1.26755	Vasodilator-stimulated phosphoprotein
Galnt2	-0.523804	0.894072	Polypeptide N-acetylgalactosaminyltransferase
Cnn2	-0.523562	1.13446	Calponin (Fragment)
Nmt2	-0.522966	1.04775	Glycylpeptide N-tetradecanoyltransferase
Pdlim1	-0.522618	0.858086	PDZ and LIM domain protein 1
Sardh	-0.521422	0.670476	Sarcosine dehydrogenase, mitochondrial
Cd151	-0.519688	0.384002	CD151 antigen
Ece1	-0.518258	0.491181	Endothelin-converting enzyme 1
Abhd14b	-0.517677	1.10569	Alpha/beta hydrolase domain-containing protein 14B
Prepl	-0.513645	0.429259	Prolyl endopeptidase-like
Ctps1	-0.511226	0.393038	CTP synthase
Mlc1	-0.511059	0.781458	Megalencephalic leukoencephalopathy with subcortical cysts 1
Pmm1	-0.508059	0.830333	Phosphomannomutase
Pnn	-0.506582	0.522902	Pinin, desmosome-associated protein
Cryab	-0.504984	0.566237	Alpha-crystallin B chain
Arhgap17	-0.504413	1.50111	Rho GTPase-activating protein 17
Wdr91	-0.503478	1.09663	WD repeat-containing protein 91
Cast	-0.502376	1.16624	Calpastatin
Anxa11	-0.502273	1.62007	Annexin
Dock9	-0.499632	0.489027	Dedicator of cytokinesis protein 9
Armc9	-0.498307	1.24271	LisH domain-containing protein ARMC9
Ifih1	-0.497433	0.328168	Interferon-induced with helicase C domain 1
Oat	-0.494154	0.303189	Ornithine aminotransferase, mitochondrial
Psmf1	-0.492256	0.923405	Proteasome inhibitor PI31 subunit
Ctnnbl1	-0.491945	0.644701	Beta-catenin-like protein 1
Pml	-0.491431	0.927415	Promyelocytic leukemia
Gipc1	-0.489471	1.12544	PDZ domain-containing protein GIPC1
Adam17	-0.489351	0.387513	Disintegrin and metalloproteinase domain-containing protein 17
Igtp	-0.489304	0.453143	Interferon gamma-induced GTPase
Xaf1	-0.488945	0.967151	XIAP-associated factor 1
Vamp8	-0.488556	1.43747	Vesicle-associated membrane protein 8
Trip11	-0.488356	2.06967	Thyroid hormone receptor interactor 11
Tppp3	-0.486907	1.02245	Tubulin polymerization-promoting protein family member 3
Sun2	-0.485704	1.5468	Sad1 and UNC84 domain-containing 2
Cadm2	-0.484502	0.448874	Cell adhesion molecule 2
Supt6h	-0.484493	3.6432	Transcription elongation factor spt6
Cnpy3	-0.484251	1.06544	Canopy FGF-signaling regulator 3
Ahctf1	-0.484072	2.19492	AT hook-containing transcription factor 1
Faf1	-0.481471	1.13727	FAS-associated factor 1
Nampt	-0.481301	1.64292	Nicotinamide phosphoribosyltransferase
Hecw2	-0.481276	0.842151	HECT, C2 and WW domain-containing E3 ubiquitin protein ligase 2
Rabgap1l	-0.479306	0.739433	RAB GTPase-activating protein 1-like
Jup	-0.479084	1.08089	Junction plakoglobin
Dnm1	-0.477237	0.603657	Dynamin-1
Kank2	-0.475915	0.943441	KN motif and ankyrin repeat domains 2
Cpd	-0.475453	1.30632	Carboxypeptidase D
Cdk1	-0.475164	0.796456	Cyclin-dependent kinase 1
Usp25	-0.474986	0.363815	Ubiquitin carboxyl-terminal hydrolase
Tsr1	-0.472438	1.06144	RCG34104, isoform CRA_a
Alg5	-0.472292	1.05021	ALG5, dolichyl-phosphate beta-glucosyltransferase
Nek6	-0.470725	0.896489	Serine/threonine-protein kinase Nek6
Sdhd	-0.470262	0.799368	Succinate dehydrogenase [ubiquinone] cytochrome b small subunit, mitochondrial
Ensrnog00000051922	-0.469921	0.564406	Uncharacterized protein
Dync1i1	-0.469094	0.468229	Cytoplasmic dynein 1 intermediate chain 1
Dhfr	-0.46836	0.735552	Dihydrofolate reductase
Heatr5b	-0.467442	2.08096	HEAT repeat-containing 5B
Tagln	-0.466751	1.10681	Transgelin
Tapbp	-0.465643	0.475739	TAP-binding protein
Nub1	-0.465474	0.857159	Negative regulator of ubiquitin-like proteins 1
Ncan	-0.4637	0.627635	Neurocan core protein;150 kDa adult core glycoprotein
Tm9sf4	-0.46328	1.04196	Transmembrane 9 superfamily member 4
Glyr1	-0.462653	0.772094	Putative oxidoreductase GLYR1
Naa25	-0.462034	0.919061	N-alpha-acetyltransferase 25, NatB auxiliary subunit
Fkbp9	-0.46183	0.913395	Peptidyl-prolyl cis-trans isomerase FKBP9
Smarca2	-0.461574	1.47443	SWI/SNF-related, matrix-associated, actin-dependent regulator of chromatin, subfamily a, member 2
Fkbp8	-0.460943	1.07148	Peptidyl-prolyl cis-trans isomerase FKBP8
Tecr	-0.460137	0.671686	Very-long-chain enoyl-CoA reductase
Pcm1	-0.459197	1.1256	Pericentriolar material 1
Ndufa12	-0.455633	0.585314	NADH dehydrogenase [ubiquinone] 1 alpha subcomplex subunit 12
Fads1	-0.454746	0.950842	Fatty acid desaturase 1
Aldh16a1	-0.454291	0.715947	Aldehyde dehydrogenase family 16 member A1
Limch1	-0.45364	0.714728	LIM and calponin homology domains 1
Psmg3	-0.452198	0.108628	Proteasome assembly chaperone 3
Ctr9	-0.451951	1.16831	CTR9 homolog, Paf1/RNA polymerase II complex component
Ptrf	-0.451921	0.727599	Polymerase I and transcript release factor
Hmgcs2	-0.451778	0.798143	Hydroxymethylglutaryl-CoA synthase, mitochondrial
Smc2	-0.447967	0.458051	Structural maintenance of chromosomes protein
Lamp2	-0.447964	1.8582	Lysosome-associated membrane glycoprotein 2
Sumo1	-0.447733	2.12075	Small ubiquitin-related modifier 1
Rasa3	-0.447285	0.747958	Ras GTPase-activating protein 3
Tbcel	-0.447005	0.548783	Tubulin-specific chaperone cofactor E-like protein
Lrsam1	-0.445387	1.29046	Leucine-rich repeat and sterile alpha motif-containing 1
Ahnak2	-0.44509	0.457955	Uncharacterized protein
Drap1	-0.444476	1.16743	Dr1-associated corepressor
Ehd3	-0.439543	1.20254	EH domain-containing protein 3
Psmb10	-0.438249	0.982516	Proteasome subunit beta type-10
Wdr77	-0.437341	0.929639	Methylosome protein 50
Brd4	-0.436458	1.05059	Bromodomain-containing 4
Rnf213	-0.434908	0.695821	Ring finger protein 213
Megf10	-0.43488	0.418256	Multiple EGF-like domains 10
S100a11	-0.4347	1.21314	Protein S100-A11;Protein S100
Wbp2	-0.434066	1.19831	WW domain-binding protein 2
Uhrf1bp1	-0.432213	1.35406	UHRF1-binding protein 1
Carm1	-0.432099	1.21056	Histone-arginine methyltransferase CARM1
Mtx1	-0.431997	2.93852	Metaxin 1
Nfs1	-0.431729	0.533865	Cysteine desulfurase, mitochondrial
Dfna5	-0.431554	0.580309	Gasdermin-E Gasdermin-E, N-terminal Gasdermin-E, C-terminal
Gmppb	-0.431309	1.81199	GDP-mannose pyrophosphorylase B
Lrpap1	-0.430306	2.28288	Alpha-2-macroglobulin receptor-associated protein
Oas1a	-0.42855	0.526282	2-5-oligoadenylate synthase 1A
Arhgef18	-0.428188	0.968467	Rho/Rac guanine nucleotide exchange factor 18
Txndc5	-0.42764	1.19214	RCG43947
Tpt1	-0.42722	1.8189	Translationally-controlled tumor protein
Trim28	-0.426908	0.66684	Transcription intermediary factor 1-beta
Ahdc1	-0.426555	0.57836	AT hook, DNA-binding motif,-containing 1
Ero1l	-0.42639	1.11069	ERO1-like protein alpha
Ddr1	-0.424627	0.72867	Epithelial discoidin domain-containing receptor 1
Prpsap2	-0.423925	0.599614	Phosphoribosyl pyrophosphate synthase-associated protein 2
Akt1	-0.423156	0.804648	RAC-alpha serine/threonine-protein kinase
Ntrk2	-0.422467	1.04425	BDNF/NT-3 growth factors receptor
Pak1	-0.42055	0.386172	Serine/threonine-protein kinase PAK 1
Itpr1	-0.420424	0.645827	Inositol 1,4,5-trisphosphate receptor type 1
Tpd52	-0.420335	2.44685	Tumor protein D52
Commd1	-0.41919	1.07421	Commd1 protein
Sugt1	-0.418339	3.96913	Suppressor of G2 allele of SKP1 homolog
Ptprf	-0.41802	0.628337	RCG50226, isoform CRA_a
Cox14	-0.417663	1.52445	Cytochrome c oxidase assembly protein COX14
Mat2a	-0.417483	1.20031	S-adenosylmethionine synthase isoform type-2
Gpr56	-0.417416	0.483683	G-protein coupled receptor 56;GPR56 N-terminal fragment;GPR56 C-terminal fragment
Chp1	-0.417367	0.121655	Calcineurin B homologous protein 1
Dnal1	-0.416387	0.400528	Dynein light chain 1, axonemal
Soat1	-0.415733	0.808171	Sterol O-acyltransferase 1
Ociad2	-0.415513	0.930358	OCIA domain-containing 2
Heatr1	-0.415292	0.826908	HEAT repeat-containing protein 1
Gsdmd	-0.414346	1.62332	Gasdermin D
Dnmt1	-0.414332	0.987503	DNA (cytosine-5)-methyltransferase 1
Abcb7	-0.414188	0.409937	ATP-binding cassette sub-family B member 7, mitochondrial
Bag1	-0.413674	1.75379	BAG family molecular chaperone regulator 1
Stxbp5	-0.413543	0.359698	Syntaxin-binding protein 5
Pclo	-0.412347	0.228953	Protein piccolo
Manf	-0.412177	0.905825	Mesencephalic astrocyte-derived neurotrophic factor
Pitpnm1	-0.411894	0.98616	Membrane-associated phosphatidylinositol transfer protein 1
Arl6ip1	-0.411892	0.83413	ADP-ribosylation factor-like 6 interacting protein 1
Trip10	-0.411884	0.417375	Cdc42-interacting protein 4
Fth1	-0.411161	0.616768	Ferritin heavy chain;Ferritin heavy chain, N-terminally processed
Tsc2	-0.411153	0.704221	Tuberin
Tap2	-0.410739	0.343737	Antigen peptide transporter 2
Soga1	-0.4097	0.519768	Suppressor of glucose, autophagy-associated 1
Trappc8	-0.409592	0.422486	Similar to TRS85 homolog (Predicted)
Mtmr2	-0.408779	0.438234	Myotubularin related protein 2 (Predicted), isoform CRA_b
Rai14	-0.408618	0.661713	Ankycorbin
Ap1g2	-0.408323	0.689962	AP-1 complex subunit gamma
Mrps26	-0.407957	0.91421	28S ribosomal protein S26, mitochondrial
Ppp6r1	-0.407632	1.82071	Protein phosphatase 6, regulatory subunit 1
Fermt2	-0.407379	0.646502	Fermitin family homolog 2 (Drosophila)
Pcdhgc3	-0.406808	0.823365	Uncharacterized protein
Abcb6	-0.40637	0.918145	ATP-binding cassette sub-family B member 6, mitochondrial
Pcbp4	-0.405491	0.779948	Poly(rC)-binding protein 4
Ubr2	-0.404512	0.69985	Ubiquitin protein ligase E3 component n-recognin 2
Tmem120a	-0.404037	0.521894	Transmembrane protein 120A
Rrbp1	-0.404015	2.48586	Ribosome-binding protein 1
Cybc1	-0.401485	0.700585	Uncharacterized protein C17orf62 homolog
Abhd4	-0.401257	0.881079	Abhydrolase domain containing 4 (Predicted)
Tsc22d1	-0.40065	1.62836	TSC22 domain family protein 1
Cd44	-0.400147	0.551828	CD44 antigen
Acy1a	-0.399856	0.978239	Aminoacylase-1A
Clip2	-0.398255	0.698872	CAP-Gly domain-containing linker protein 2
Fv1	-0.39758	1.49848	Friend virus susceptibility 1
Sart1	-0.397552	1.19489	U4/U6.U5 tri-snRNP-associated protein 1
Irf2bpl	-0.397356	0.731963	Interferon regulatory factor 2-binding protein-like
Mtdh	-0.396871	1.21776	Protein LYRIC
Camk1d	-0.396505	0.457774	Calcium/calmodulin-dependent protein kinase type 1
Lama5	-0.3963	0.551801	Laminin subunit alpha 5
Hspa13	-0.396038	1.12758	Heat shock 70 kDa protein 13
Nfib	-0.394806	0.62445	Nuclear factor 1
Tubgcp3	-0.392288	2.49456	Gamma-tubulin complex component
Clcn6	-0.391782	0.451124	Chloride channel protein
Csk	-0.389705	1.28614	Tyrosine-protein kinase CSK
Nudt16l1	-0.388802	0.543582	Nudix hydrolase 16-like 1
Ift172	-0.388248	1.02846	Intraflagellar transport protein 172 homolog
Cpne3	-0.38703	0.422313	Copine 3
Ostf1	-0.386485	1.81978	Osteoclast-stimulating factor 1
Ahnak	-0.384825	0.764539	AHNAK nucleoprotein
Exoc3	-0.384745	1.12256	Exocyst complex component 3
Nemf	-0.384598	0.68643	Uncharacterized protein
Cog7	-0.38403	0.993934	Conserved oligomeric Golgi complex subunit 7
Parvb	-0.383977	0.892349	Parvin, beta
Tfg	-0.383224	0.594653	RCG52996, isoform CRA_a
Pld3	-0.38251	0.597668	Phospholipase D3
Ep400	-0.381826	0.630508	E1A binding protein p400, isoform CRA_a
Myo1c	-0.381577	1.55114	Unconventional myosin-Ic
Rpf2	-0.381363	0.488956	Brix domain containing 1
Borcs7	-0.381123	0.488131	BLOC-1-related complex subunit 7
Cmtr1	-0.379822	0.793285	Cap-specific mRNA (nucleoside-2-O-)-methyltransferase 1
Ube2h	-0.379527	0.917799	Ubiquitin-conjugating enzyme E2H
Nefm	-0.37833	0.229905	Neurofilament medium polypeptide
Iscu	-0.378192	0.823334	Iron-sulfur cluster assembly enzyme
Tpm4	-0.37786	1.14789	Tropomyosin alpha-4 chain
Mvp	-0.376634	0.512202	Major vault protein
Dcaf8	-0.376517	0.522938	DDB1- and CUL4-associated factor 8
Pacs1	-0.375278	0.590815	Phosphofurin acidic cluster sorting protein 1
Sult4a1	-0.374882	0.691642	Sulfotransferase 4A1
Srsf9	-0.374481	1.01232	Serine/arginine-rich splicing factor 9
Igfbp5	-0.374137	0.40416	Insulin-like growth factor-binding protein 5
Rbbp7	-0.374037	1.51192	Histone-binding protein RBBP7
Cul7	-0.37403	1.1756	Cullin-7
Wfs1	-0.3738	0.617088	Wolfram syndrome 1 homolog (Human)
Nckipsd	-0.373182	0.686228	NCK-interacting protein with SH3 domain
Trip12	-0.37274	2.22898	E3 ubiquitin-protein ligase TRIP12
Ifi35	-0.37247	0.73541	Interferon-induced protein 35
Ppat	-0.372139	0.639546	Amidophosphoribosyltransferase
Eml4	-0.372111	0.419147	Echinoderm microtubule-associated protein-like 4
Bcat1	-0.371843	0.706999	Branched-chain-amino-acid aminotransferase, cytosolic
Ubtf	-0.371686	0.643421	Nucleolar transcription factor 1
Csdc2	-0.371592	0.444027	Cold shock domain-containing protein C2
Carhsp1	-0.371096	1.66928	Calcium-regulated heat stable protein 1
Rnf214	-0.370288	0.864425	Ring finger protein 214
Nubp2	-0.369925	1.40567	Cytosolic Fe-S cluster assembly factor NUBP2
Clic4	-0.369628	0.795774	Chloride intracellular channel protein 4
Snx2	-0.369506	1.55893	Sorting nexin 2
Pmm2	-0.369351	1.50771	Phosphomannomutase
Irf2bp2	-0.369305	0.44126	Interferon regulatory factor 2-binding protein-like
Lrpprc	-0.369179	0.97476	Leucine-rich PPR motif-containing protein, mitochondrial
Dnajb1	-0.368432	1.15066	DnaJ (Hsp40) homolog, subfamily B, member 1 (Predicted), isoform CRA_b
Npl	-0.368128	1.46478	N-acetylneuraminate lyase
Emc2	-0.367903	0.601606	ER membrane protein complex subunit 2
Vps36	-0.366997	0.697494	Vacuolar protein-sorting-associated protein 36
Clic1	-0.366733	2.17417	Chloride intracellular channel protein 1
Cadm3	-0.366068	1.47543	Cell adhesion molecule 3
Ryr2	-0.366004	0.226045	Ryanodine receptor 2
Mfn2	-0.365946	0.748159	Mitofusin-2
Prnp	-0.365325	1.17733	Major prion protein
Irgm	-0.365068	0.824141	Immunity-related GTPase family M protein
Slc27a3	-0.364454	0.871747	Solute carrier family 27 (Fatty acid transporter), member 3 (Predicted)
Gatm	-0.362337	1.45786	Glycine amidinotransferase, mitochondrial
Hectd1	-0.361423	1.76329	HECT domain E3 ubiquitin protein ligase 1
Erp44	-0.3605	0.929773	BWK4
Fau	-0.360495	1.29582	Ubiquitin-like protein FUBI
Hn1l	-0.35858	0.609858	Hematological and neurological expressed 1-like protein
Aqp4	-0.35775	0.471439	Aquaporin-4
Mrps7	-0.357627	0.975573	28S ribosomal protein S7, mitochondrial
Arpc1b	-0.357131	0.976816	Actin-related protein 2/3 complex subunit 1B
Celsr2	-0.35709	0.306546	Cadherin EGF LAG seven-pass G-type receptor 2
Tex10	-0.356497	0.734848	Testis expressed gene 10 (Predicted)
Cdc42bpb	-0.356431	0.644331	Serine/threonine-protein kinase MRCK beta
Rraga	-0.356305	1.51582	Ras-related GTP-binding protein A;Ras-related GTP-binding protein B
Ddx58	-0.354745	0.694128	DEAD (Asp-Glu-Ala-Asp) box polypeptide 58 (Predicted)
Phyh	-0.353641	0.310296	Phytanoyl-CoA dioxygenase, peroxisomal
Wasf2	-0.353486	0.714438	WAS protein family, member 2
Wdr26	-0.353005	0.480344	WD repeat-containing protein 26
Hnrnpc	-0.352855	0.727419	Heterogeneous nuclear ribonucleoprotein C, isoform CRA_a
Serpinh1	-0.350975	1.50015	Serpin H1
Rbp1	-0.35089	0.459444	Retinol-binding protein 1
Fkbp10	-0.350874	0.425374	Peptidylprolyl isomerase
Tcea1	-0.35073	0.631107	Transcription elongation factor A protein 1
Eif2b3	-0.350262	0.46997	Translation initiation factor eIF-2B subunit gamma
Rprd1a	-0.348785	1.28833	Regulation of nuclear pre-mRNA domain-containing 1A
Ccdc25	-0.34843	0.924659	Coiled-coil domain containing 25 (Predicted)
Rbm33	-0.348035	0.348454	RNA-binding motif protein 33
Isg15	-0.347779	0.464721	ISG15 ubiquitin-like modifier
Exoc6b	-0.347071	1.53896	Exocyst complex component
Gak	-0.346978	1.49195	Cyclin-G-associated kinase
Arhgap12	-0.346592	0.375369	Rho GTPase-activating protein 12
Son	-0.346325	1.3616	Son DNA-binding protein
Dpcd	-0.345667	1.46981	Protein DPCD
Nckap1	-0.345578	0.951507	Nck-associated protein 1
Nsf	-0.345499	0.535268	Vesicle-fusing ATPase
Afg3l2	-0.345433	0.757193	AFG3-like matrix AAA peptidase subunit 2
Atp6v0a1	-0.345375	0.483488	V-type proton ATPase 116 kDa subunit a isoform 1
Rbx1	-0.344976	0.490628	Ring-box 1
Apaf1	-0.344672	0.871289	Apoptotic protease-activating factor 1
Nr2c2ap	-0.344491	0.595993	Nuclear receptor 2C2-associated protein
Pcna	-0.343982	0.758631	Proliferating cell nuclear antigen
Stat2	-0.343971	1.14504	Signal transducer and activator of transcription
Ggact	-0.342921	0.648267	Gamma-glutamylaminecyclotransferase
Khdrbs1	-0.342827	0.66672	KH domain-containing, RNA-binding, signal transduction-associated protein 1
Pigt	-0.342499	0.55171	Phosphatidylinositol glycan anchor biosynthesis, class T
Ints5	-0.342213	0.849972	Integrator complex subunit 5
Bcan	-0.342192	0.515107	Brevican core protein
Rufy1	-0.342191	0.928887	RUN and FYVE domain-containing 1
Pon2	-0.341265	0.619447	Serum paraoxonase/arylesterase 2
Trappc3	-0.341223	1.22546	Trafficking protein particle complex subunit 3
Gys1	-0.341209	1.11436	Glycogen [starch] synthase, muscle
Lrp4	-0.341057	1.01259	Low-density lipoprotein receptor-related protein 4
Nedd4	-0.340892	0.967088	E3 ubiquitin-protein ligase NEDD4
Xab2	-0.340677	1.3176	Pre-mRNA-splicing factor SYF1
Gnas	-0.340607	1.84945	Guanine nucleotide-binding protein G(s) subunit alpha isoforms XLas
G6pdx	-0.340157	0.730035	Glucose-6-phosphate 1-dehydrogenase
Aqr	-0.339428	0.921857	RNA helicase aquarius
Prex1	-0.339386	0.490971	Phosphatidylinositol-3,4,5-trisphosphate-dependent Rac exchange factor 1
Dnaja3	-0.339104	0.699791	DnaJ heat shock protein family (Hsp40) member A3
Cald1	-0.338266	0.59079	Non-muscle caldesmon
Hspa5	-0.338123	1.57584	78 kDa glucose-regulated protein
Bcr	-0.337153	0.758004	BCR, RhoGEF and GTPase-activating protein
Vat1l	-0.336904	0.455516	Vesicle amine transport 1-like
Pdpr	-0.336672	0.311952	Pyruvate dehydrogenase phosphatase regulatory subunit
Tbc1d9b	-0.33659	1.32877	Similar to TBC1 domain family, member 8;BUB2-like protein 1;vascular Rab-GAP/TBC-containing (Predicted), isoform CRA_a
Rps24	-0.334208	2.23518	40S ribosomal protein S24
Ralgapa1	-0.333942	0.229659	Ral GTPase-activating protein subunit alpha-1
Tagln2	-0.33364	0.867986	Transgelin-2
Rnmt	-0.333074	1.51697	mRNA cap guanine-N7 methyltransferase
Cd47	-0.332384	1.69712	Leukocyte surface antigen CD47
Ptp4a2	-0.33136	0.62105	Protein tyrosine phosphatase type IVA 2
Gpam	-0.330899	0.503601	Glycerol-3-phosphate acyltransferase 1, mitochondrial
Eif1l1	-0.330865	1.89431	Eukaryotic translation initiation factor 1
Aida	-0.329964	0.306482	Axin interactor, dorsalization-associated
Mpped2	-0.329929	0.21854	Metallophosphoesterase MPPED2
Pitrm1	-0.329577	1.14087	Pitrilysin metallepetidase 1 (Predicted)
Plcd3	-0.329423	0.432866	Phosphoinositide phospholipase C
Nhlrc2	-0.329228	0.9535	NHL repeat containing 2 (Predicted)
Scfd1	-0.328737	1.15437	Sec1 family domain-containing protein 1
Ptprz1	-0.328519	0.94114	Receptor-type tyrosine-protein phosphatase zeta
Rpa2	-0.32814	1.16019	Replication protein A 32 kDa subunit
Grb2	-0.327985	2.10179	Growth factor receptor-bound protein 2
Cox4i2	-0.327915	0.480436	Cytochrome c oxidase subunit 4 isoform 2, mitochondrial
Cul4a	-0.326776	1.28415	Cullin 4A
Npc2	-0.326417	0.748605	NPC intracellular cholesterol transporter 2
Mcm7	-0.326314	0.343612	DNA replication licensing factor MCM7
Sympk	-0.325745	1.31717	Symplekin
Myadm	-0.325716	0.494271	Myeloid-associated differentiation marker
Sar1b	-0.325263	1.17724	GTP-binding protein SAR1b
Cpne1	-0.324752	0.39332	Copine-1
Gps1	-0.324317	0.76567	COP9 signalosome complex subunit 1
Pikfyve	-0.324125	0.301515	Phosphoinositide kinase, FYVE-type zinc finger-containing
Ubxn1	-0.32408	0.728443	UBX domain-containing protein 1
Map6	-0.323922	0.429549	Microtubule-associated protein 6
Pkn2	-0.323773	0.399535	Serine/threonine-protein kinase N2
Fam49a	-0.323651	0.686032	Family with sequence similarity 49, member A
Isyna1	-0.323524	0.448565	Inositol-3-phosphate synthase 1
Myl6	-0.321936	2.51036	Myosin light polypeptide 6
Comt	-0.321575	1.71678	Catechol O-methyltransferase
Sf3a2	-0.32141	1.61561	Splicing factor 3A subunit 2
Cdc5l	-0.321321	0.673427	Cell division cycle 5-like protein
Rnf114	-0.321175	0.560199	E3 ubiquitin-protein ligase RNF114
Timm8b	-0.321036	0.639801	Mitochondrial import inner membrane translocase subunit Tim8 B
Sec23b	-0.320992	0.996238	Sec23 homolog B, coat complex II component
Xrn1	-0.320436	0.580357	5-3 exoribonuclease 1
Rpsa	-0.320005	0.414155	40S ribosomal protein SA
Tmsb4x	-0.319479	1.47924	Thymosin beta-4;Hematopoietic system regulatory peptide
Snta1	-0.319143	0.603849	Snta1 protein
Cmpk1	-0.318929	0.629294	UMP-CMP kinase
Naa35	-0.318854	0.897109	N-alpha-acetyltransferase 35, NatC auxiliary subunit
Cbfb	-0.318425	0.4866	Core-binding factor subunit beta
Psmd5	-0.317774	1.02202	Proteasome (Prosome, macropain) 26S subunit, non-ATPase, 5 (Predicted), isoform CRA_a
Map7d1	-0.31701	0.872144	MAP7 domain-containing 1
Myo9b	-0.317002	1.85547	Unconventional myosin-IXb
Etf1	-0.316846	2.06708	Eukaryotic peptide chain release factor subunit 1
Rab3a	-0.316432	0.546612	Ras-related protein Rab-3A
Ufm1	-0.316285	0.884156	Ubiquitin-fold modifier 1
Llgl1	-0.315987	0.757383	Lethal(2) giant larvae protein homolog 1
Anxa4	-0.315263	0.82078	Annexin A4
Rrp12	-0.314364	0.510364	Ribosomal RNA-processing 12 homolog
Chmp2b	-0.313613	0.975492	Charged multivesicular body protein 2B
Acaa1a	-0.312742	0.699918	3-ketoacyl-CoA thiolase A, peroxisomal;3-ketoacyl-CoA thiolase B, peroxisomal
Psmb4	-0.312191	1.45349	Proteasome subunit beta type-4
Qrich1	-0.311424	1.47384	Glutamine-rich 1
Wdr6	-0.311342	0.420555	WD repeat-containing protein 6
Lamtor2	-0.311265	1.34823	Late endosomal/lysosomal adaptor, MAPK and MTOR activator 2
Cndp2	-0.311216	1.78372	Cytosolic non-specific dipeptidase
Pi4kb	-0.311207	0.772163	Phosphatidylinositol 4-kinase beta
Gfpt1	-0.310641	2.23809	Glutamine--fructose-6-phosphate aminotransferase [isomerizing] 1
Erlin1	-0.310331	0.201117	ER lipid raft-associated 1
Slc12a9	-0.309476	1.23017	Solute carrier family 12 member 9
Cdk4	-0.309047	0.51421	Cyclin-dependent kinase 4
Atp2b2	-0.308378	0.474853	Plasma membrane calcium-transporting ATPase 2
Ppp1r18	-0.308135	0.826309	Protein phosphatase 1, regulatory subunit 18
Dera	-0.307999	0.231948	Deoxyribose-phosphate aldolase
Tmx4	-0.307943	1.22226	Thioredoxin domain containing 13
Nudt16	-0.307817	0.207666	Nudix (Nucleoside diphosphate linked moiety X)-type motif 16 (Predicted), isoform CRA_a
Apip	-0.307368	0.336749	Methylthioribulose-1-phosphate dehydratase
Mbnl1	-0.307269	0.620358	Muscleblind-like protein 2
Ndufa10	-0.30714	0.957145	NADH dehydrogenase [ubiquinone] 1 alpha subcomplex subunit 10, mitochondrial
Pacsin2	-0.306989	0.518673	Protein kinase C and casein kinase substrate in neurons 2 protein
Fahd2	-0.306988	0.958666	Fumarylacetoacetate hydrolase domain-containing protein 2
Tubgcp2	-0.306463	0.664777	Gamma-tubulin complex component
Galk1	-0.305997	1.56429	Galactokinase 1
Snx5	-0.304953	1.69449	Sorting nexin-5
Nup107	-0.304778	2.19675	Nuclear pore complex protein Nup107
Tmem245	-0.304745	1.02876	Transmembrane protein 245
Acot13	-0.304675	0.659606	Acyl-CoA thioesterase 13
Gabbr1	-0.304618	0.39915	Gamma-aminobutyric acid type B receptor subunit 1
Slc25a18	-0.304382	0.395961	Mitochondrial glutamate carrier 2
Vta1	-0.304293	1.86065	Similar to RIKEN cDNA 1110059P08
Adgrb1	-0.304162	0.237318	Adhesion G protein-coupled receptor B1
Reep2	-0.303817	1.05942	Receptor expression-enhancing protein
Dctn6	-0.303653	0.977382	Dynactin 6 (Predicted), isoform CRA_b
Emc4	-0.30328	0.428834	ER membrane protein complex subunit 4
Abcf3	-0.302317	0.711526	ATP-binding cassette sub-family F member 3
Fip1l1	-0.30213	0.657772	Pre-mRNA 3-end-processing factor FIP1
Paics	-0.301554	1.10581	Multifunctional protein ADE2;Phosphoribosylaminoimidazole-succinocarboxamide synthase;Phosphoribosylaminoimidazole carboxylase
Trim46	-0.300779	0.531811	Tripartite motif-containing protein 46
Slc12a4	-0.300419	1.29084	Solute carrier family 12 member 4
Eif3f	-0.300111	1.1075	Eukaryotic translation initiation factor 3 subunit F
Bsg	-0.299984	0.747329	Basigin
Gstm2	-0.299824	0.703038	Glutathione S-transferase Mu 2
Gnai3	-0.299686	0.885289	Guanine nucleotide-binding protein G(k) subunit alpha
Vps29	-0.299477	0.573122	Vacuolar protein sorting-associated protein 29
Src	-0.299231	1.17072	Proto-oncogene tyrosine-protein kinase Src
Srsf6	-0.298987	0.522585	Serine/arginine-rich splicing factor 6
Ptpn23	-0.29855	1.08959	Tyrosine-protein phosphatase non-receptor type 23
Epm2aip1	-0.298535	0.660042	EPM2A-interacting protein 1
Plrg1	-0.298384	0.706994	Pleiotropic regulator 1
Pafah1b1	-0.298235	0.481863	Platelet-activating factor acetylhydrolase IB subunit alpha
Ik	-0.298183	1.51098	Protein Red
Cyb5r1	-0.298179	0.423621	NADH-cytochrome b5 reductase 1
Tmco1	-0.297826	0.466136	Transmembrane and coiled-coil domains protein 1
Hsd17b4	-0.297762	0.562206	Peroxisomal multifunctional enzyme type 2;(3R)-hydroxyacyl-CoA dehydrogenase;Enoyl-CoA hydratase 2
Rftn2	-0.297555	0.333769	Raftlin family member 2
Ankrd17	-0.297524	1.38931	Ankyrin repeat domain 17
Abr	-0.297351	0.841015	ABR, RhoGEF and GTPase-activating protein
Nrcam	-0.296835	0.685437	Neuronal cell adhesion molecule
Uba7	-0.296592	0.394965	Ubiquitin-like modifier-activating enzyme 7
Trappc5	-0.296352	1.34254	Trafficking protein particle complex subunit 5
Kif3a	-0.296308	1.39965	Kinesin-like protein
Slc12a2	-0.295693	0.353627	Solute carrier family 12 member 2
Dctn2	-0.295657	1.49768	Dynactin subunit 2
Itsn1	-0.295503	0.369492	Intersectin-1
Dync2h1	-0.295322	0.858529	Cytoplasmic dynein 2 heavy chain 1
Ncam2	-0.29495	0.432617	Neural cell adhesion molecule 2
Rras	-0.294426	1.00473	Ras-related protein R-Ras
Rpl39	-0.29418	1.32817	60S ribosomal protein L39
Glipr2	-0.294144	0.531995	GLI pathogenesis-related 2
Pum2	-0.293756	1.26083	Pumilio RNA-binding family member 2
Slk	-0.29371	1.00378	STE20-like serine/threonine-protein kinase
Ccdc88c	-0.293709	0.302915	Coiled-coil domain-containing 88C
Wdr82	-0.29356	0.659089	WD repeat domain 82
Snap23	-0.293299	1.02731	Synaptosomal-associated protein 23;Synaptosomal-associated protein
Hsd17b11	-0.292817	1.05618	Estradiol 17-beta-dehydrogenase 11
Cep170	-0.292707	0.998724	Centrosomal protein of 170 kDa-like
Dhx29	-0.292511	0.589468	ATP-dependent RNA helicase DHX29
Sypl1	-0.292207	1.54121	Synaptophysin-like 1
Mat2b	-0.291731	0.481878	Methionine adenosyltransferase 2 subunit beta
Psmd7	-0.29172	1.01134	Proteasome (Prosome, macropain) 26S subunit, non-ATPase, 7 (Predicted)
Vti1a	-0.291648	0.758175	Vesicle transport through interaction with t-SNAREs homolog 1A
Gda	-0.291422	0.414775	Guanine deaminase
Rnps1	-0.291344	0.254532	RNA-binding protein with serine-rich domain 1
Pik3c2a	-0.291247	0.779543	Phosphatidylinositol 3-kinase, C2 domain containing, alpha polypeptide (Predicted), isoform CRA_a
Abhd12	-0.291162	0.630752	Monoacylglycerol lipase ABHD12
Copb2	-0.290149	1.55594	Coatomer subunit beta
Gnaq	-0.28929	0.923625	Guanine nucleotide-binding protein G(q) subunit alpha
Ipo13	-0.288956	0.23561	Importin-13
Cul4b	-0.288818	1.36778	Cullin 4B
Lrrc59	-0.288739	1.99233	Leucine-rich repeat-containing protein 59
Rgd1566265	-0.288399	0.777621	Similar to RIKEN cDNA 2610002M06
Lman2	-0.287813	0.676191	Lectin, mannose-binding 2
Nefl	-0.287669	0.22885	Neurofilament light polypeptide
Vapa	-0.287662	0.621845	Vesicle-associated membrane protein-associated protein A
Trappc6a	-0.287603	0.830094	Trafficking protein particle complex 6A
Mesdc2	-0.286865	0.777436	LDLR chaperone MESD
Rpl13	-0.286783	1.68313	60S ribosomal protein L13
Cttnbp2nl	-0.286696	0.653481	CTTNBP2 N-terminal like (Predicted), isoform CRA_a
Carkd	-0.286239	0.632206	ATP-dependent (S)-NAD(P)H-hydrate dehydratase
Trim33	-0.286172	0.940097	Tripartite motif-containing 33
Rps17	-0.285986	0.748809	40S ribosomal protein S17
Psme2	-0.285384	0.502364	Proteasome activator complex subunit 2
Rps4x	-0.284858	0.90575	40S ribosomal protein S4, X isoform
Ehd1	-0.284402	1.07195	EH domain-containing protein 1
Drg2	-0.28405	1.39176	Developmentally-regulated GTP-binding protein 2
Elac2	-0.283944	0.527788	Zinc phosphodiesterase ELAC protein 2
Rab1a	-0.2837	1.58574	Ras-related protein Rab-1A
Als2	-0.28352	0.550507	Alsin
Hspb1	-0.282822	0.237524	Heat shock protein beta-1
Ankfy1	-0.282359	0.471825	Ankyrin repeat and FYVE domain-containing 1
Tbc1d17	-0.281483	0.916879	TBC1 domain family, member 17
Rps13	-0.281394	1.27041	40S ribosomal protein S13
Hdac2	-0.281363	1.50946	Histone deacetylase
Ppm1a	-0.280834	1.07879	Protein phosphatase 1A
Rhog	-0.280406	0.90486	Ras homolog family member G (Fragment)
Acadm	-0.280129	0.756374	Medium-chain specific acyl-CoA dehydrogenase, mitochondrial
Pdia4	-0.280047	0.657754	Protein disulfide-isomerase A4
Rps14	-0.280007	0.75267	40S ribosomal protein S14
Rnf170	-0.279439	0.883047	Ring finger protein 170
Itpa	-0.279437	0.52581	Inosine triphosphate pyrophosphatase
Hspa4l	-0.278402	0.649999	Heat shock 70 kDa protein 4L
Atp6v1f	-0.277968	1.00862	V-type proton ATPase subunit F
Rab3gap2	-0.277838	0.68276	Rab3 GTPase-activating protein non-catalytic subunit
Rpl37a-ps1	-0.277778	1.68166	Putative 60S ribosomal protein L37a;60S ribosomal protein L37a
Lmf2	-0.277549	0.773898	Lipase maturation factor 2
Impact	-0.277413	0.862567	Protein IMPACT
Rpl31	-0.277362	1.7966	60S ribosomal protein L31
Smpdl3a	-0.277278	0.642833	Acid sphingomyelinase-like phosphodiesterase 3a
Pum1	-0.277042	0.518215	Pumilio RNA-binding family member 1
Ccar2	-0.276628	0.715341	Cell cycle and apoptosis regulator 2
Commd3	-0.276591	0.671917	COMM domain-containing protein 3
Myg1	-0.276539	0.927327	UPF0160 protein MYG1, mitochondrial
Rps27l	-0.275986	1.17513	40S ribosomal protein S27-like
Dnajc13	-0.27569	1.6402	DnaJ heat shock protein family (Hsp40) member C13
Erp29	-0.2756	1.13545	Endoplasmic reticulum resident protein 29
Rpl32	-0.275509	2.94496	60S ribosomal protein L32
Rpl38	-0.275299	2.29192	60S ribosomal protein L38
Cntf	-0.275192	0.165298	Ciliary neurotrophic factor
Ap3m1	-0.27498	1.50031	AP-3 complex subunit mu-1
Rpl14	-0.274951	1.32361	60S ribosomal protein L14
Anxa1	-0.274947	0.478629	Annexin A1
Raver1	-0.274322	1.23338	Ribonucleoprotein PTB-binding 1
Supt5h	-0.274218	1.60316	Transcription elongation factor SPT5
Grpel1	-0.274201	0.684056	GrpE protein homolog 1, mitochondrial
Cpsf2	-0.274108	0.8793	Cleavage and polyadenylation specificity factor subunit 2
Msn	-0.274046	1.2152	Moesin
Tdrd7	-0.274041	0.710632	Tudor domain-containing protein 7
Ilk	-0.273145	0.889216	Integrin-linked protein kinase
Ikbip	-0.273084	0.633729	Inhibitor of nuclear factor kappa-B kinase-interacting protein
Pacsin1	-0.272816	0.4439	Protein kinase C and casein kinase substrate in neurons protein 1
Psmc1	-0.272469	0.613365	26S protease regulatory subunit 4
Aars	-0.271954	1.18521	Alanine--tRNA ligase, cytoplasmic
Dnajc10	-0.271701	0.493112	DnaJ homolog subfamily C member 10
Ppme1	-0.271033	0.391988	Protein phosphatase methylesterase 1
Chmp3	-0.270769	1.13811	Charged multivesicular body protein 3
Slc4a1ap	-0.270631	1.04688	Solute carrier family 4 member 1 adaptor protein
Klc1	-0.270583	1.57607	Kinesin light chain 1
Spire1	-0.270582	0.320729	Spire homolog 1 (Drosophila) (Predicted), isoform CRA_b
Cdc42	-0.270568	1.64748	Cell division control protein 42 homolog
Tuba4a	-0.270528	0.382829	Tubulin alpha-4A chain
Cd9	-0.270506	0.739365	CD9 antigen
Srp54	-0.269262	1.12979	Signal recognition particle 54 kDa protein
Rpl28	-0.268737	1.31954	60S ribosomal protein L28
Faf2	-0.268736	0.692149	FAS-associated factor 2
S100a16	-0.268641	0.495077	S100 calcium binding protein A16 (Predicted), isoform CRA_a
Mydgf	-0.268194	0.577686	Myeloid-derived growth factor
Cdkl5	-0.267733	0.798396	Serine/threonine-protein kinase D1
Gng12	-0.267115	0.593397	Guanine nucleotide-binding protein subunit gamma
Hyou1	-0.267029	1.11419	Hypoxia up-regulated protein 1
Pank4	-0.266388	0.745715	Pantothenate kinase 4
Bckdha	-0.266246	0.451472	2-oxoisovalerate dehydrogenase subunit alpha, mitochondrial
Uqcrc1	-0.26571	1.13844	Cytochrome b-c1 complex subunit 1, mitochondrial
Srsf5	-0.264598	2.50694	Serine/arginine-rich splicing factor 5
Hdac4	-0.264362	0.691488	Histone deacetylase 4
Ubr3	-0.264312	0.814702	Ubiquitin protein ligase E3 component n-recognin 3
Pbxip1	-0.264237	0.36981	Pre-B-cell leukemia transcription factor-interacting protein 1
Wdr18	-0.264074	0.461319	WD repeat-containing protein 18
Yars	-0.263523	1.19464	Tyrosine--tRNA ligase, cytoplasmic;Tyrosine--tRNA ligase, cytoplasmic, N-terminally processed
Atp6v1h	-0.263089	1.32648	V-type proton ATPase subunit H
Exoc1	-0.262931	0.6059	Exocyst complex component 1
Hdhd2	-0.262842	1.4669	Haloacid dehalogenase-like hydrolase domain-containing protein 2
Kif21b	-0.262755	0.844518	Kinesin-like protein KIF21B
Chd4	-0.262482	1.86456	Chromodomain helicase DNA-binding protein 4
Dkc1	-0.262272	0.703643	H/ACA ribonucleoprotein complex subunit 4
Trappc12	-0.262008	1.2707	Trafficking protein particle complex 12
Cfap20	-0.261646	0.83363	Cilia- and flagella-associated protein 20
Hnrnpr	-0.261611	0.453522	Heterogeneous nuclear ribonucleoprotein R
Map1a	-0.260617	1.27179	Microtubule-associated protein 1A;MAP1A heavy chain;MAP1 light chain LC2
Adss	-0.26029	0.55664	Adenylosuccinate synthetase isozyme 2
Ppp5c	-0.260254	1.57144	Serine/threonine-protein phosphatase 5
Pmpca	-0.260245	0.524995	Mitochondrial-processing peptidase subunit alpha
Mrpl23	-0.2602	0.850823	39S ribosomal protein L23, mitochondrial
Ano6	-0.259484	0.378613	Anoctamin
Hbs1l	-0.258707	0.694401	HBS1-like protein
Sh3glb2	-0.258323	0.400728	Endophilin-B2
Polr2c	-0.258315	1.50649	Polymerase (RNA) II (DNA directed) polypeptide C, 33kDa
Cd99	-0.258236	0.576808	CD99 molecule (Xg blood group)
Cdh2	-0.258102	0.194295	Cadherin-2
Vps33a	-0.257787	0.760648	Vacuolar protein sorting-associated protein 33A
Maob	-0.257699	0.662759	Amine oxidase [flavin-containing] B
Pgam5	-0.25758	0.576337	Serine/threonine-protein phosphatase PGAM5, mitochondrial
Ina	-0.257482	0.336055	Alpha-internexin
Cnbp	-0.256902	1.7211	Cellular nucleic acid-binding protein
Prdx5	-0.256067	1.02353	Peroxiredoxin-5, mitochondrial
Rab4b	-0.255802	0.561128	Ras-related protein Rab-4B
Lin7c	-0.254473	0.489358	Protein lin-7 homolog C
Clu	-0.254421	0.676094	Clusterin;Clusterin beta chain;Clusterin alpha chain
Rpl27a	-0.254191	2.47065	60S ribosomal protein L27a
Hsp90b1	-0.254133	1.59648	Endoplasmin
Myh9	-0.253726	1.29292	Myosin-9
Capg	-0.253531	0.981113	Macrophage-capping protein
Inpp4a	-0.253493	0.793588	Type I inositol 3,4-bisphosphate 4-phosphatase
Asah1	-0.25349	0.282217	Acid ceramidase
Fam103a1	-0.253007	0.675674	Family with sequence similarity 103, member A1
Coro7	-0.252919	2.31381	Coronin-7
Igdcc4	-0.252658	0.4361	Immunoglobulin superfamily, DCC subclass, member 4
Mapk3	-0.252231	1.74244	Mitogen-activated protein kinase 3
Cc2d1a	-0.252223	0.709792	Coiled-coil and C2 domain-containing protein 1A
Prpf3	-0.252154	1.28874	PRP3 pre-mRNA processing factor 3 homolog (Yeast) (Predicted), isoform CRA_a
Pkn1	-0.251737	1.19315	Serine/threonine-protein kinase N1
Srsf3	-0.251163	0.509893	RCG61099, isoform CRA_b
Got1	-0.250912	0.754053	Aspartate aminotransferase, cytoplasmic
Umps	-0.250879	0.454199	Uridine monophosphate synthetase
Srp72	-0.250272	0.565594	Signal recognition particle subunit SRP72
Asmtl	-0.25024	0.260553	Acetylserotonin O-methyltransferase-like
Vps51	-0.250167	1.93745	Uncharacterized protein
Hsph1	-0.250141	1.31071	Heat shock protein 105 kDa
Mta2	-0.250118	1.09607	Metastasis-associated 1 family, member 2
Dst	-0.249988	0.387822	Dystonin
S100a10	-0.249806	0.209827	Protein S100-A10
Lonp2	-0.249783	0.304188	Lon protease homolog 2, peroxisomal
Csnk1a1	-0.249498	0.42423	Casein kinase I isoform alpha
Lnpep	-0.249411	0.306743	Leucyl-cystinyl aminopeptidase
Pvrl1	-0.248849	0.487914	Nectin cell adhesion molecule 1
Pofut1	-0.248491	0.586057	GDP-fucose protein O-fucosyltransferase 1
Gns	-0.248319	1.59863	N-acetylglucosamine-6-sulfatase
Palld	-0.248125	0.349663	Palladin
Kdm1a	-0.247551	1.26551	Lysine demethylase 1A
Rnh1	-0.247156	0.707302	Ribonuclease inhibitor
Elmo2	-0.247131	1.82508	Engulfment and cell motility 1
Nbas	-0.24666	0.876698	Neuroblastoma-amplified sequence
Atp6v1d	-0.246307	2.18388	ATPase H+-transporting V1 subunit D
Herc1	-0.246085	0.333167	HECT and RLD domain-containing E3 ubiquitin protein ligase family member 1
Nrbp2	-0.246027	0.577868	Nuclear receptor-binding protein 2
Hsp90ab1	-0.245498	1.6141	Heat shock protein HSP 90-beta
Ncs1	-0.245255	0.356072	Neuronal calcium sensor 1
Pm20d2	-0.245011	0.34027	Peptidase M20 domain-containing protein 2
Sorbs1	-0.245008	0.174894	Sorbin and SH3 domain-containing protein 1
Uba6	-0.244796	0.680053	Similar to RIKEN cDNA 5730469D23 (Predicted)
Rpl6	-0.244208	1.72404	60S ribosomal protein L6
Fam49b	-0.244203	2.47092	Fam49b protein
Sirt2	-0.244156	0.617399	NAD-dependent protein deacetylase sirtuin-2
Ppp2r5e	-0.244039	1.20074	Serine/threonine-protein phosphatase 2A 56 kDa regulatory subunit
Spag9	-0.243782	0.913132	Sperm-associated antigen 9
Zyx	-0.243373	0.76766	Zyxin
Rpap3	-0.243284	0.740283	RNA polymerase II-associated protein 3
Hebp1	-0.243088	0.482643	Hebp1 protein
Ppp1ca	-0.243008	1.37325	Serine/threonine-protein phosphatase PP1-alpha catalytic subunit
Prkar1a	-0.242925	0.993002	cAMP-dependent protein kinase type I-alpha regulatory subunit;cAMP-dependent protein kinase type I-alpha regulatory subunit, N-terminally processed
Actr3	-0.242201	1.18063	Actin-related protein 3
Ssr3	-0.241865	0.835312	Translocon-associated protein subunit gamma
Hk1	-0.241639	0.303417	Hexokinase-1
Arhgdia	-0.241487	0.378048	Rho GDP-dissociation inhibitor 1
Myl1	-0.241479	1.0537	Myosin light chain 1/3, skeletal muscle isoform
Brd3	-0.241455	0.46608	Bromodomain containing 3 (Predicted), isoform CRA_b
Ctsb	-0.241378	1.16405	Cathepsin B;Cathepsin B light chain;Cathepsin B heavy chain
Wnk1	-0.240951	0.863177	Serine/threonine-protein kinase WNK1
Syngr1	-0.240941	0.293422	Synaptogyrin-1
Arf4	-0.240724	0.620605	ADP-ribosylation factor 4
Gnpda1	-0.24048	1.33371	Glucosamine-6-phosphate isomerase
Ctsz	-0.240297	0.375507	Cathepsin Z
Btf3	-0.240269	1.87739	Transcription factor BTF3
Itgb1	-0.240159	0.892256	Integrin beta-1
Xpot	-0.239892	0.592917	Exportin for tRNA
Cxadr	-0.239534	0.483228	Coxsackievirus and adenovirus receptor homolog
Ltn1	-0.239227	0.87688	Listerin E3 ubiquitin protein ligase 1
Scfd2	-0.239091	0.370307	Sec1 family domain-containing 2
Plxnb2	-0.238672	0.828847	Plexin B2
Dnaja1	-0.23845	1.1796	DnaJ homolog subfamily A member 1
Smarca5	-0.238079	1.36748	SWI/SNF related, matrix associated, actin dependent regulator of chromatin, subfamily a, member 5 (Predicted), isoform CRA_a
Elovl5	-0.237772	0.930718	Elongation of very long chain fatty acids protein 5
Kpna3	-0.237532	0.641857	Importin subunit alpha
Pak2	-0.237526	1.02499	Serine/threonine-protein kinase PAK 2;PAK-2p27;PAK-2p34
Ankrd50	-0.237284	0.653646	Ankyrin repeat domain 50
Sugp2	-0.236978	0.325363	SURP and G patch domain-containing 2
Ogfr	-0.236918	0.50287	Opioid growth factor receptor
Eif5	-0.236892	0.975254	Eukaryotic translation initiation factor 5
Dlg4	-0.236713	0.281403	Disks large homolog 4
Anxa2	-0.23636	0.417132	Annexin A2
Rbm12	-0.235912	0.863863	RCG37481, isoform CRA_a
Snx1	-0.235803	1.24259	Sorting nexin-1
Eftud1	-0.235709	0.757903	Elongation factor-like GTPase 1
Snrpc	-0.235214	0.631084	U1 small nuclear ribonucleoprotein C
Cpne6	-0.234739	0.472133	Copine 8
Impdh2	-0.234679	0.656306	Inosine-5-monophosphate dehydrogenase 2
Gtpbp1	-0.234647	0.562295	GTP-binding protein 1
Rps28	-0.234342	0.897411	40S ribosomal protein S28
Tmem43	-0.23414	0.812187	Transmembrane protein 43
Vps39	-0.233536	0.922412	VPS39 HOPS complex subunit
Usp8	-0.233314	0.299111	Ubiquitin carboxyl-terminal hydrolase
Cyfip1	-0.233302	1.51087	Cytoplasmic FMR1-interacting protein
Gspt1	-0.232985	1.07828	Eukaryotic peptide chain release factor GTP-binding subunit ERF3B-like
Psmb9	-0.232878	0.751288	Proteasome subunit beta type-9
Mfsd1	-0.232745	0.411693	Major facilitator superfamily domain-containing 1
Wdr7	-0.232467	0.413169	WD repeat-containing protein 7
Rap1b	-0.232464	0.968206	Ras-related protein Rap-1b
P4hb	-0.232265	1.35146	Protein disulfide-isomerase
Rbm10	-0.231853	0.596785	RNA-binding protein 10
Anapc2	-0.231725	0.392913	Anapc2 protein
Birc6	-0.231539	1.07883	Baculoviral IAP repeat-containing 6
Nol9	-0.231354	0.745135	Nucleolar protein 9
Prune	-0.231352	1.17743	Protein prune homolog
Kif5c	-0.231127	0.656178	Kinesin-like protein
Srpk2	-0.231088	0.621437	SFRS protein kinase 2
Ddx19	-0.230947	1.06241	DEAD (Asp-Glu-Ala-Asp) box polypeptide 19a
Lyrm4	-0.230863	0.454881	LYR motif-containing 4
Neo1	-0.230646	0.211393	Neogenin
Hdlbp	-0.230271	0.928993	Vigilin
Tbl2	-0.229881	1.6604	RCG21429, isoform CRA_b
Galm	-0.229767	0.450245	Aldose 1-epimerase
Rpl5	-0.229541	1.33762	60S ribosomal protein L5
Fam129a	-0.229448	0.357454	Protein Niban
Stk16	-0.229338	1.87764	Serine/threonine-protein kinase 16
Athl1	-0.229261	0.314652	Protein-glucosylgalactosylhydroxylysine glucosidase
Dctn5	-0.229222	0.87845	Dynactin subunit 5
Yipf5	-0.228813	1.03407	Protein YIPF5
Ccdc124	-0.228556	0.281731	Coiled-coil domain-containing 124
Bag6	-0.228496	1.45243	Large proline-rich protein BAG6
Naca	-0.22825	1.2476	Naca protein
Tnpo2	-0.228162	0.599561	Transportin 2
Tpm1	-0.227701	1.59257	Tropomyosin alpha-1 chain
Tln1	-0.227617	1.64427	RCG55135, isoform CRA_b
Limd2	-0.227474	0.345265	LIM domain-containing protein 2
Nagk	-0.227227	0.421326	N-acetyl-D-glucosamine kinase
Eif3h	-0.227074	1.07563	Eukaryotic translation initiation factor 3 subunit H
Usp4	-0.227006	0.912216	Ubiquitin carboxyl-terminal hydrolase 4
Actr10	-0.226896	1.18309	ARP10 actin-related protein 10 homolog (S. cerevisiae)
Vps52	-0.226711	0.731494	Vacuolar protein sorting-associated protein 52 homolog
Picalm	-0.226508	0.808345	Phosphatidylinositol-binding clathrin assembly protein
Cic	-0.226244	0.195767	Capicua transcriptional repressor
Anxa5	-0.225919	0.917279	Annexin A5
Tor1a	-0.225724	0.505837	Torsin-1A
Rab3gap1	-0.225387	0.885509	Rab3 GTPase-activating protein catalytic subunit
Arhgap1	-0.225312	1.59145	Rho GTPase-activating protein 1
Sh3bgrl3	-0.225016	3.11006	SH3 domain binding glutamic acid-rich protein-like 3
Flot1	-0.225004	0.782706	Flotillin-1
Aarsd1	-0.224836	0.612802	Alanyl-tRNA editing protein Aarsd1
Hprt1	-0.224822	2.47105	Hypoxanthine-guanine phosphoribosyltransferase
Inf2	-0.224777	0.36257	Inverted formin, FH2 and WH2 domain containing
Ube2g1	-0.224713	0.538376	Ubiquitin-conjugating enzyme E2 G1;Ubiquitin-conjugating enzyme E2 G1, N-terminally processed
Rpl22l2	-0.224679	0.623712	Uncharacterized protein
Ppp1r7	-0.224644	0.811546	Protein phosphatase 1 regulatory subunit 7
Gtf2f2	-0.224615	0.920846	General transcription factor IIF subunit 2
Abcc4	-0.224604	0.610119	ATP-binding cassette subfamily C member 4
Abhd3	-0.224456	0.366849	Abhydrolase domain containing 3 (Predicted)
Vps8	-0.224016	1.02492	VPS8 CORVET complex subunit
Capza1	-0.223816	0.949119	F-actin-capping protein subunit alpha-1
Sept8	-0.223523	0.646834	Septin-8
Lamp1	-0.223198	0.648332	Lysosome-associated membrane glycoprotein 1
Amt	-0.222622	1.09559	Aminomethyltransferase
Bak1	-0.221584	0.53294	BAK protein
Kpna6	-0.22146	0.667871	Importin subunit alpha
Rhob	-0.221412	0.418887	Rho-related GTP-binding protein RhoB
Rab18	-0.22137	0.824922	Ras-related protein Rab-18
Evi5	-0.221274	0.275201	Ecotropic viral integration site 5
Nceh1	-0.221152	0.360604	Neutral cholesterol ester hydrolase 1
Cpped1	-0.221078	0.336139	Serine/threonine-protein phosphatase CPPED1
Strap	-0.220997	0.710371	Serine-threonine kinase receptor-associated protein
Ogt	-0.22059	0.489838	O-linked N-acetylglucosamine (GlcNAc) transferase (UDP-N-acetylglucosamine:polypeptide-N-acetylglucosaminyl transferase), isoform CRA_a
G6pc3	-0.220477	0.429095	Glucose-6-phosphatase 3
Flnc	-0.220312	0.534822	Filamin-C
Mrpl1	-0.219984	0.798269	Mitochondrial ribosomal protein L1-like
Stam	-0.219901	0.5703	RCG55706
Zmym4	-0.219526	0.321798	Zinc finger MYM-type-containing 4
Rpl4	-0.219477	1.30494	60S ribosomal protein L4
Timm44	-0.21917	0.895782	Mitochondrial import inner membrane translocase subunit TIM44
Golgb1	-0.218833	0.970772	Golgin B1
Dbnl	-0.218618	0.83185	Drebrin-like protein
Arsb	-0.218604	0.19115	Arylsulfatase B
Lonp1	-0.218591	0.824575	Lon protease homolog, mitochondrial
Atxn2l	-0.218474	1.12463	Ataxin 2-like
Gripap1	-0.218346	0.998234	GRIP1-associated protein 1
Anxa7	-0.218323	0.697224	Annexin
Gpr37l1	-0.218299	0.503095	Prosaposin receptor GPR37L1
Cox5b	-0.218173	1.07792	Cytochrome c oxidase subunit 5B, mitochondrial
Sec24d	-0.218151	0.721793	SEC24 homolog D, COPII coat complex component
Mccc2	-0.217585	0.279026	Methylcrotonoyl-CoA carboxylase beta chain, mitochondrial
Mrps6	-0.217481	0.636887	Mitochondrial ribosomal protein S6
Eif3k	-0.217356	0.793072	Eukaryotic translation initiation factor 3 subunit K
Chmp1a	-0.217291	0.708537	Charged multivesicular body protein 1A
Erap1	-0.217181	0.881797	Endoplasmic reticulum aminopeptidase 1
Ptgr2	-0.217024	0.369998	Prostaglandin reductase 2
Arhgef17	-0.217002	0.160903	Rho guanine nucleotide exchange factor 17
Trappc6b	-0.216819	0.60338	Trafficking protein particle complex 6B
Exoc4	-0.216733	0.99145	Exocyst complex component 4
Nup153	-0.216681	0.562489	Nuclear pore complex protein Nup153
Smarce1	-0.216594	0.655871	SWI/SNF-related matrix-associated actin-dependent regulator of chromatin subfamily E member 1
Cep170b	-0.216215	0.247578	Centrosomal protein 170B
Eri3	-0.216006	0.572415	ERI1 exoribonuclease family member 3
Mrpl14	-0.21589	0.375566	39S ribosomal protein L14, mitochondrial
Prps2	-0.215722	0.802806	Ribose-phosphate pyrophosphokinase 2
Ube2r2	-0.215658	0.520509	LOC689226 protein
Ppp6c	-0.21552	1.29147	Serine/threonine-protein phosphatase 6 catalytic subunit;Serine/threonine-protein phosphatase 6 catalytic subunit, N-terminally processed
Ubap2	-0.215476	0.694682	Ubiquitin-associated protein 2
Rangap1	-0.215262	0.65502	RAN GTPase-activating protein 1
Cnot3	-0.214984	0.346495	CCR4-NOT transcription complex, subunit 3
Ndrg1	-0.214894	0.164278	Protein NDRG1
Sdc4	-0.214839	0.219587	Syndecan-4
U2af2	-0.214765	1.62178	U2 snRNP auxiliary factor large subunit
Ephx1	-0.214569	0.662518	Epoxide hydrolase 1
Cope	-0.214551	0.997798	Coatomer subunit epsilon
Cryz	-0.214539	0.717998	Quinone oxidoreductase
Ppp4r2	-0.214424	0.181534	Protein phosphatase 4, regulatory subunit 2
Rap1gds1	-0.214308	0.796318	RAP1, GTP-GDP dissociation stimulator 1 (Predicted), isoform CRA_a
Fryl	-0.213947	0.575053	FRY-like transcription coactivator
Huwe1	-0.213934	1.03994	E3 ubiquitin-protein ligase HUWE1
Sec22b	-0.213836	0.75919	Vesicle-trafficking protein SEC22b
Aacs	-0.213826	0.889193	Acetoacetyl-CoA synthetase
Usmg5	-0.212949	1.16471	Up-regulated during skeletal muscle growth protein 5
Cntn1	-0.212791	0.313586	Contactin-1
Rnf14	-0.212272	0.517603	RBR-type E3 ubiquitin transferase
Sort1	-0.211946	0.854673	Sortilin
Emd	-0.211787	0.720022	Emerin
Cat	-0.211765	1.10691	Catalase
Scamp2	-0.211709	0.864898	Secretory carrier-associated membrane protein
Hadhb	-0.211534	2.09263	Trifunctional enzyme subunit beta, mitochondrial;3-ketoacyl-CoA thiolase
Naa50	-0.211525	0.593841	Uncharacterized protein
Tbc1d13	-0.211501	1.50063	TBC1 domain family, member 13
Prrc2a	-0.211455	0.850867	Protein PRRC2A
Psap	-0.211369	0.954132	Sulfated glycoprotein 1
Tppp	-0.211193	0.208769	Similar to 25 kDa brain-specific protein (P25-alpha) (Predicted), isoform CRA_a
Itga7	-0.210475	0.123884	Integrin alpha-7;Integrin alpha-7 heavy chain;Integrin alpha-7 light chain;Integrin alpha-7 70 kDa form
Nudc	-0.210292	0.720827	Nuclear migration protein nudC
Wars	-0.209788	0.733012	Tryptophan--tRNA ligase, cytoplasmic;T1-TrpRS;T2-TrpRS
Acbd3	-0.209385	0.771694	Golgi resident protein GCP60
Pdia3	-0.208891	0.714028	Protein disulfide-isomerase A3
Mark3	-0.208748	1.0644	MAP/microtubule affinity-regulating kinase 3
Nipsnap3b	-0.208699	0.41761	Nipsnap homolog 3A (C. elegans)
Zhx2	-0.208609	0.523123	Zinc fingers and homeoboxes protein 2
Atxn10	-0.208474	1.03601	Ataxin-10
Thy1	-0.208335	0.350209	Thy-1 membrane glycoprotein
Rps6kb1	-0.208295	0.394591	Ribosomal protein S6 kinase beta-1
Hdac6	-0.208175	1.10708	Histone deacetylase
Gab1	-0.208174	0.342757	GRB2-associated-binding protein 1
Cdc37	-0.208071	1.15104	Hsp90 co-chaperone Cdc37;Hsp90 co-chaperone Cdc37, N-terminally processed
Usp9x	-0.208035	1.04587	Ubiquitin carboxyl-terminal hydrolase
Tmlhe	-0.207925	0.341622	Trimethyllysine dioxygenase, mitochondrial
Gla	-0.207895	1.63493	Alpha-galactosidase
Csde1	-0.20749	0.675933	Cold shock domain-containing protein E1
Afap1	-0.207384	0.386147	Actin filament-associated protein 1
Mrpl28	-0.207243	0.392727	Mitochondrial ribosomal protein L28
Ogdh	-0.207222	1.04622	2-oxoglutarate dehydrogenase, mitochondrial
Gsk3a	-0.20719	0.482161	Glycogen synthase kinase-3 alpha
Scrib	-0.207081	0.507499	Scribbled planar cell polarity protein
Tatdn1	-0.207054	0.181569	TatD DNase domain-containing 1
Anp32e	-0.20694	0.477812	Acidic leucine-rich nuclear phosphoprotein 32 family member E
Rps12	-0.206861	0.73467	40S ribosomal protein S12
Mrpl11	-0.206829	0.492224	39S ribosomal protein L11, mitochondrial
Usp47	-0.206787	1.22053	Ubiquitin carboxyl-terminal hydrolase
Caprin1	-0.206705	1.0285	Caprin-1
Prpf19	-0.206654	1.44962	Pre-mRNA-processing factor 19
Rab8b	-0.206297	0.50336	Ras-related protein Rab-8B
Bloc1s1	-0.206099	1.01981	Biogenesis of lysosome-related organelles complex 1 subunit 1
Rabgap1	-0.206013	0.798351	G protein-coupled receptor 21 (Predicted), isoform CRA_a
Stat1	-0.205541	0.404638	Signal transducer and activator of transcription
Synj1	-0.205502	0.521532	Synaptojanin-1
Eif3e	-0.205152	2.0425	Eukaryotic translation initiation factor 3 subunit E
Tbca	-0.20501	0.530966	Tubulin-specific chaperone A
Nudt5	-0.204976	0.563668	ADP-sugar pyrophosphatase
Pitpna	-0.204957	0.703757	Phosphatidylinositol transfer protein alpha isoform
Usp14	-0.204952	0.60706	Ubiquitin carboxyl-terminal hydrolase
Rmnd1	-0.204864	0.416243	RCG41110
Ttc9c	-0.204794	0.432468	Tetratricopeptide repeat protein 9C
Prpf8	-0.204636	1.00676	Pre-mRNA processing factor 8, isoform CRA_a
Sh3glb1	-0.20442	0.718784	Endophilin-B1
Hspg2	-0.204308	0.336994	Uncharacterized protein
Ddx5	-0.204075	1.24113	DEAD (Asp-Glu-Ala-Asp) box polypeptide 5
Acly	-0.204029	0.989897	ATP-citrate synthase
Flnb	-0.203923	1.02533	Filamin B
Sec16a	-0.203753	0.897322	Protein transport protein sec16
Ppm1g	-0.203745	0.937687	Protein phosphatase 1G
Crebbp	-0.203249	0.825883	CREB-binding protein
Ube3c	-0.202834	1.18123	Ubiquitin protein ligase E3C
Rbm25l1	-0.202736	1.14716	RNA-binding motif protein 25-like 1
Eif3a	-0.202692	0.88608	Eukaryotic translation initiation factor 3 subunit A
Slc25a1	-0.202692	0.605447	Tricarboxylate transport protein, mitochondrial
Ubl4a	-0.202671	2.20512	Ubiquitin-like protein 4A
Uck1	-0.20263	0.462184	Uridine-cytidine kinase
Eif2ak2	-0.202622	0.222394	Interferon-induced, double-stranded RNA-activated protein kinase
Cstb	-0.202395	1.84274	Cystatin-B
Lrch3	-0.202364	0.186588	Leucine-rich repeats and calponin homology domain-containing 3
Ktn1	-0.202204	0.374253	Kinectin 1
Sh3gl1	-0.202075	1.00399	Endophilin-A2
Dpysl4	-0.201978	0.268926	Dihydropyrimidinase-related protein 4
Sacm1l	-0.201892	0.476091	Phosphatidylinositide phosphatase SAC1
Vwa5a	-0.201736	0.427503	von Willebrand factor A domain-containing protein 5A
Hars	-0.20157	0.868708	Dead end homolog 1 (Zebrafish)
Aldh18a1	-0.201324	0.605205	Delta-1-pyrroline-5-carboxylate synthase
Dynlrb1	-0.201244	1.71189	Dynein light chain roadblock-type 1
Ddx3	-0.201195	0.891266	DEAD (Asp-Glu-Ala-Asp) box polypeptide 3
Ptpra	-0.201165	0.356944	Receptor-type tyrosine-protein phosphatase
Reps1	-0.200945	0.441041	RALBP1-associated Eps domain-containing 1
Ppp1r9b	-0.20055	0.537883	Neurabin-2
Ppp1cc	-0.200313	1.4715	Serine/threonine-protein phosphatase PP1-gamma catalytic subunit
Camk2a	-0.200043	0.289917	Calcium/calmodulin-dependent protein kinase type II subunit alpha
Sf3a3	-0.199518	0.362889	Splicing factor 3a, subunit 3
Eif4g2	-0.199493	0.717247	Eukaryotic translation initiation factor 4, gamma 2
Gna11	-0.199418	0.392111	Guanine nucleotide-binding protein subunit alpha-11
Unc45a	-0.19931	0.576583	Protein unc-45 homolog A
Rab5a	-0.199229	0.919871	Ras-related protein Rab-5A
Ncstn	-0.199211	0.79694	Nicastrin
Prpf4	-0.199089	0.546002	PRP4 pre-mRNA processing factor 4 homolog (Yeast)
Srsf7	-0.199008	0.290997	RCG61762, isoform CRA_d
Retsat	-0.198996	0.673113	All-trans-retinol 13,14-reductase
Rps29	-0.198826	1.15166	40S ribosomal protein S29
Eif2a	-0.198778	0.258382	Eukaryotic translation initiation factor 2A
Uba3	-0.198761	1.16363	NEDD8-activating enzyme E1 catalytic subunit
Tra2b	-0.198685	0.509061	Transformer-2 protein homolog beta
Ywhah	-0.198679	0.97709	14-3-3 protein eta
Nup98	-0.198316	0.778088	Nuclear pore complex protein Nup98-Nup96;Nuclear pore complex protein Nup98;Nuclear pore complex protein Nup96
Ccbl2	-0.198159	0.130195	Kynurenine--oxoglutarate transaminase 3
Reep5	-0.198077	0.910515	Receptor expression-enhancing protein 5
Upf1	-0.197945	1.34631	RCG38820
Mybbp1a	-0.197926	0.705234	Myb-binding protein 1A
Amer2	-0.197895	0.269287	APC membrane recruitment protein 2
Oxr1	-0.197718	0.146683	Oxidation resistance protein 1
Rbm3	-0.197447	1.08581	Putative RNA-binding protein 3
Emc10	-0.197274	0.696523	ER membrane protein complex subunit 10
Rab39a	-0.197266	0.747439	Ras-related protein Rab-6A
Erbb2ip	-0.197204	0.292144	Erbb2-interacting protein
Rpl13a	-0.19711	1.32267	60S ribosomal protein L13a
Abhd11	-0.196865	0.437322	Abhydrolase domain-containing 11
Eif4e	-0.196757	1.45446	Eukaryotic translation initiation factor 4E
Ppp1cb	-0.196438	1.10476	Serine/threonine-protein phosphatase PP1-beta catalytic subunit
Cul3	-0.195777	0.907418	Cullin-3
Atrx	-0.195242	0.231921	Transcriptional regulator ATRX
Cfap418	-0.195196	0.560244	Protein C8orf37 homolog
Myo18a	-0.194873	1.05895	Myosin XVIIIa
Lgals1	-0.194862	0.296012	Galectin-1
Rgd1562987	-0.194598	0.507154	UPF0729 protein C18orf32 homolog
Mrpl16	-0.194266	0.489426	39S ribosomal protein L16, mitochondrial
Ssfa2	-0.194086	0.301214	Sperm specific antigen 2 (Predicted)
Cend1	-0.193835	0.157906	Cell cycle exit and neuronal differentiation protein 1
Ptpra	-0.19375	0.612805	Receptor-type tyrosine-protein phosphatase alpha
Polr2g	-0.19354	0.808829	DNA-directed RNA polymerase II subunit RPB7
Tnc	-0.193302	0.502832	Tenascin C
Cspg4	-0.193284	0.284689	Chondroitin sulfate proteoglycan 4
Ctnnb1	-0.193211	0.561455	Catenin beta-1
Lzic	-0.193168	0.489897	Protein LZIC
Rabggta	-0.193087	0.348388	Geranylgeranyl transferase type-2 subunit alpha
Rrm1	-0.192953	0.365512	Ribonucleoside-diphosphate reductase
Slc16a1	-0.192734	0.440112	Monocarboxylate transporter 1
Trappc10	-0.192493	0.432815	Trafficking protein particle complex 10
Smarca4	-0.192402	1.37789	Transcription activator BRG1
Stom	-0.192198	0.541172	RCG45489, isoform CRA_a
Gprc5b	-0.19213	0.422494	G protein-coupled receptor, class C, group 5, member B
Ppp4c	-0.19199	0.492747	Serine/threonine-protein phosphatase 4 catalytic subunit
Pip5k1c	-0.191545	0.29513	Phosphatidylinositol 4-phosphate 5-kinase type-1 gamma
Rps3	-0.191327	1.45268	40S ribosomal protein S3
Dock11	-0.191311	0.443793	Dedicator of cytokinesis 11
Ensrnog00000061844	-0.190856	0.477211	Uncharacterized protein
Vps28	-0.190495	0.45757	Vacuolar protein sorting-associated protein 28 homolog
Csrp1	-0.190474	0.79385	Cysteine and glycine-rich protein 1
Dhtkd1	-0.190326	0.573009	Probable 2-oxoglutarate dehydrogenase E1 component DHKTD1, mitochondrial
Igf2r	-0.190239	0.450062	Insulin-like growth factor 2 receptor
Pdcl3	-0.19	0.234119	Phosducin-like protein 3
Rab13	-0.189979	0.356506	Ras-related protein Rab-13
Ncdn	-0.189826	0.485992	Neurochondrin
Rpl21	-0.189666	0.662112	60S ribosomal protein L21
Twf1	-0.189589	0.687883	Twinfilin-1
Psma7	-0.189588	1.0952	Proteasome subunit alpha type-7
Ddx21	-0.189296	0.623469	Nucleolar RNA helicase 2
Atp1b1	-0.189073	0.537127	Sodium/potassium-transporting ATPase subunit beta-1
Arl3	-0.189019	1.9256	ADP-ribosylation factor-like protein 3
Cul1	-0.188807	0.954314	Cul1 protein
Loc100360573	-0.188583	0.322741	40S ribosomal protein S12
Qprt	-0.188421	0.277509	Nicotinate-nucleotide pyrophosphorylase [carboxylating]
Vps13c	-0.187777	0.977383	Vacuolar protein sorting 13 homolog C
Prpf6	-0.187641	0.602326	Pre-mRNA-processing factor 6
Rock2	-0.187601	0.50205	Rho-associated protein kinase 2
Cherp	-0.187346	0.6787	Calcium homeostasis endoplasmic reticulum protein
Bub3	-0.186547	0.789464	BUB3 mitotic checkpoint protein
Cstf3	-0.186503	0.363849	Cleavage stimulation factor subunit 3
Tnks1bp1	-0.186452	0.341797	Tankyrase 1-binding protein 1
Mia3	-0.186347	0.817535	Uncharacterized protein
Ube4a	-0.186195	0.633423	Ubiquitin conjugation factor E4 A
Uggt1	-0.186183	0.689263	UDP-glucose:glycoprotein glucosyltransferase 1
Cpsf3	-0.185834	0.721206	Cleavage and polyadenylation specificity factor 3, isoform CRA_a
Tpm1	-0.185797	0.483116	Tropomyosin alpha-1 chain
Rpl34-ps1	-0.18561	1.48104	60S ribosomal protein L34
Lsm1	-0.185594	1.36736	LSM1 homolog, U6 small nuclear RNA associated (S. cerevisiae) (Predicted)
Nptn	-0.185547	0.517371	Neuroplastin
Napg	-0.185305	0.554521	NSF attachment protein gamma
Ywhaq	-0.185225	0.447838	14-3-3 protein theta
Ap3b1	-0.185223	0.425198	AP-3 complex subunit beta
Suclg1	-0.185053	0.738439	Succinyl-CoA ligase [ADP/GDP-forming] subunit alpha, mitochondrial
Pnp	-0.184906	0.819136	Purine nucleoside phosphorylase
Glb1	-0.184719	0.687407	Beta-galactosidase
Rbm26	-0.1847	0.590676	RNA-binding motif protein 26
Capn2	-0.184508	0.524058	Calpain-2 catalytic subunit
Vcan	-0.184256	0.577642	Versican core protein
Sestd1	-0.184205	0.892305	SEC14 and spectrin domain-containing 1
Loc367195	-0.183971	1.34148	60S ribosomal protein L7
Gnai1	-0.183883	0.444352	Guanine nucleotide-binding protein G(i) subunit alpha-1
Atg3	-0.183863	0.223918	Ubiquitin-like-conjugating enzyme ATG3
Abcg3l1	-0.183822	0.298405	ATP-binding cassette, subfamily G (WHITE), member 3-like 1
Fabp5	-0.183791	1.13365	Fatty acid-binding protein, epidermal
Ssr1	-0.18367	0.863287	Translocon-associated protein subunit alpha
Acsbg1	-0.183663	0.407817	Long-chain-fatty-acid--CoA ligase ACSBG1
Rpl8	-0.183566	1.28166	60S ribosomal protein L8
Necap2	-0.183557	0.353802	Adaptin ear-binding coat-associated protein 2
Trmt112	-0.183326	2.00463	Similar to RIKEN cDNA 0610038D11 (Predicted), isoform CRA_b
Atp2b1	-0.183282	0.501886	Plasma membrane calcium-transporting ATPase 1
Sord	-0.183266	0.642145	Sorbitol dehydrogenase
Pfdn2	-0.183003	0.856178	Prefoldin subunit 2
Gstm5	-0.182991	0.73248	Glutathione S-transferase Mu 5
Tspan7	-0.182951	0.314394	Tetraspanin
Eef2	-0.18266	1.5114	Elongation factor 2
Rpl9	-0.182339	0.580101	60S ribosomal protein L9
Fbl	-0.182311	0.501053	rRNA 2-O-methyltransferase fibrillarin
Mrpl13	-0.181819	0.182232	Mitochondrial ribosomal protein L13
Nav1	-0.181805	0.380566	Neuron navigator 1
Eif5b	-0.181804	0.714307	Eukaryotic translation initiation factor 5B
Numbl	-0.181567	0.386019	Numb-like protein
Sf3b6	-0.181144	1.2951	Splicing factor 3B, subunit 6
Gapvd1	-0.181068	0.836864	GTPase-activating protein and VPS9 domains 1
Tprg1l	-0.180935	0.396535	Tumor protein p63-regulated gene 1-like protein
Pgls	-0.180795	0.658455	6-phosphogluconolactonase
Sri	-0.180735	1.018	LOC683667 protein
Sin3a	-0.180578	0.291037	SIN3 transcription regulator family member A
Txndc12	-0.18047	0.819128	Thioredoxin domain-containing protein 12
Cab39	-0.180286	0.893748	Calcium-binding protein 39
Me2	-0.180186	0.396498	Malic enzyme
Tmx1	-0.180115	1.04979	Thioredoxin domain containing 1
Tceb2	-0.179984	1.57202	Transcription elongation factor B polypeptide 2
Napa	-0.179982	0.856554	Alpha-soluble NSF attachment protein
Mgst1	-0.179829	0.43988	Microsomal glutathione S-transferase 1
Psmd13	-0.179437	1.19595	26S proteasome non-ATPase regulatory subunit 13
Rpl18	-0.179388	0.869085	60S ribosomal protein L18
Trnt1	-0.178878	0.319539	tRNA nucleotidyl transferase 1
Fuca1	-0.178759	0.372548	Tissue alpha-L-fucosidase
Map2k4	-0.178529	0.227852	Mitogen-activated protein kinase kinase 4
Sars	-0.178393	0.491566	Serine--tRNA ligase, cytoplasmic
Sqrdl	-0.178309	0.731165	Sqrdl protein
Rpl35al1	-0.178284	0.717844	60S ribosomal protein L35a
Lims1	-0.178096	0.780312	LIM and senescent cell antigen-like-containing domain protein
Prkcg	-0.178039	0.149373	Protein kinase C gamma type
Copb1	-0.177494	1.28668	Coatomer subunit beta
Asl	-0.17743	0.487141	Argininosuccinate lyase
Taok2	-0.177328	0.129129	Serine/threonine-protein kinase TAO2
Eps15	-0.177306	0.471379	Epidermal growth factor receptor pathway substrate 15
Vkorc1	-0.177267	1.23649	Vitamin K epoxide reductase complex subunit 1
Rps19	-0.177166	0.816604	40S ribosomal protein S19
Adsl	-0.176852	0.45769	Adenylosuccinate lyase
Abce1	-0.17658	1.35057	ATP-binding cassette subfamily E member 1
Swap70	-0.176476	0.811569	SWAP complex protein (Predicted), isoform CRA_b
Eif3d	-0.176415	0.940384	Eukaryotic translation initiation factor 3 subunit D
Nsfl1c	-0.176373	0.682831	NSFL1 cofactor p47
Acadsb	-0.176319	0.259074	Short/branched chain specific acyl-CoA dehydrogenase, mitochondrial
Exoc7	-0.17627	0.24711	Exocyst complex component 7
Dtd1	-0.17611	0.401229	D-tyrosyl-tRNA(Tyr) deacylase
Txndc17	-0.175784	1.21741	Thioredoxin domain-containing 17
Isca2	-0.175766	0.929955	Iron-sulfur cluster assembly 2
Hsp90aa1	-0.175687	1.75661	Heat shock protein HSP 90-alpha
Rogdi	-0.175609	0.229341	Protein rogdi homolog
Pea15	-0.175524	0.887876	Astrocytic phosphoprotein PEA-15
Lgals3	-0.175511	0.274307	Galectin-3
Gsk3b	-0.175386	0.394502	Glycogen synthase kinase-3 beta
Sec11c	-0.175356	0.176858	Signal peptidase complex catalytic subunit SEC11C
Map2k1	-0.175145	0.702128	Dual specificity mitogen-activated protein kinase kinase 1
Anapc4	-0.175115	0.477727	Anaphase promoting complex subunit 4, isoform CRA_a
Trim47	-0.175022	0.17605	Similar to Tripartite motif protein 47
Aak1	-0.174986	0.492342	AP2-associated protein kinase 1
Macrod1	-0.174964	0.654019	O-acetyl-ADP-ribose deacetylase MACROD1
Parp1	-0.174735	0.553467	Poly [ADP-ribose] polymerase 1
Syn2	-0.174681	0.214112	Synapsin-2
Brsk1	-0.174467	0.130846	Serine/threonine-protein kinase BRSK1
Pfdn5	-0.174415	1.0004	Prefoldin 5 (Predicted), isoform CRA_a
Cdk5rap3	-0.174367	0.58971	CDK5 regulatory subunit-associated protein 3
Ruvbl1	-0.173958	0.823199	RuvB-like 1
Hook3	-0.173751	0.667622	Ac1288
Czib	-0.173726	0.460013	UPF0587 protein C1orf123 homolog
Capns1	-0.173642	0.753679	Calpain small subunit 1
Rpl36	-0.173524	1.17414	60S ribosomal protein L36
Emc6	-0.173508	0.414705	ER membrane protein complex subunit 6
Pdia4	-0.173261	1.66225	Protein disulfide-isomerase A4
Rpl26	-0.173258	1.47626	60S ribosomal protein L26
Strn4	-0.173234	0.44846	Striatin 4
Exoc8	-0.172642	1.07758	Exocyst complex component 8
Fkbp2	-0.172479	0.696481	Peptidyl-prolyl cis-trans isomerase
Fmr1	-0.172462	0.376818	Fragile X mental retardation protein 1 homolog
Pcyt1a	-0.172294	0.822142	Choline-phosphate cytidylyltransferase A
Fam136a	-0.17225	0.374132	Protein FAM136A
Crk	-0.172163	0.537388	Adapter molecule crk
Tmed2	-0.172014	1.346	Transmembrane emp24 domain-containing protein 2
Arf6	-0.171851	0.340685	ADP-ribosylation factor 6
Flna	-0.171825	1.0266	Filamin A
Kif3b	-0.171629	0.522135	Kinesin-like protein
Cstf1	-0.171621	0.212763	Cleavage stimulation factor subunit 1
Actr1b	-0.171606	0.461398	ARP1 actin-related protein 1 homolog B
Dctn3	-0.171504	0.970782	Dynactin subunit 3
Ptk7	-0.171046	0.59986	Protein tyrosine kinase 7
Stx8	-0.170922	0.4685	Syntaxin-8
Arcn1	-0.170914	1.41452	Coatomer subunit delta
Copa	-0.170898	1.26568	Coatomer subunit alpha
Urod	-0.170527	0.805421	Uroporphyrinogen decarboxylase
Tpm3	-0.170477	1.18467	Tropomyosin alpha-3 chain
Snx27	-0.170246	0.410296	Sorting nexin-27
Eif2b2	-0.170194	0.268258	Translation initiation factor eIF-2B subunit beta
Nudt4	-0.17015	0.194438	Diphosphoinositol polyphosphate phosphohydrolase 2
Ppp1r12a	-0.170137	0.476594	Protein phosphatase 1 regulatory subunit 12A
Usp10	-0.170096	0.40721	Ubiquitin carboxyl-terminal hydrolase 10
Gss	-0.169946	0.400006	Glutathione synthetase
Impad1	-0.169925	0.313463	Inositol monophosphatase 3
Vcl	-0.169888	0.468601	Vinculin
Rgd1311703	-0.169763	0.620938	Similar to sid2057p
Ube2d2	-0.16964	0.559389	Ubiquitin-conjugating enzyme E2 D2
Actl6a	-0.169624	1.13012	Actin-like 6A
Mboat7	-0.169509	0.14689	Membrane-bound O-acyltransferase domain-containing 7-like 1
Psme1	-0.169467	0.669893	Proteasome activator complex subunit 1
Ddb1	-0.169336	0.818396	DNA damage-binding protein 1
Sbf1	-0.169224	0.468297	SET-binding factor 1
Plscr3	-0.169207	0.389541	Phospholipid scramblase 3
Egfr	-0.168964	0.577462	Receptor protein-tyrosine kinase
Rps11	-0.168723	1.16924	40S ribosomal protein S11
Ddx3y	-0.168676	1.09974	DEAD-box helicase 3, X-linked
Fhl1	-0.168648	0.596353	Four and a half LIM domains protein 1
Rasgrp2	-0.168632	0.208938	RAS guanyl-releasing protein 2
Sf3b2	-0.16848	0.46729	Splicing factor 3b, subunit 2
Chmp5	-0.168363	0.503397	Charged multivesicular body protein 5
Cttn	-0.167859	0.383417	Cortactin, isoform CRA_c
Fkbp4	-0.167824	0.684136	Peptidyl-prolyl cis-trans isomerase FKBP4;Peptidyl-prolyl cis-trans isomerase FKBP4, N-terminally processed
Uso1	-0.167762	0.638903	General vesicular transport factor p115
Fgf2	-0.167751	0.288705	Fibroblast growth factor 2
Thtpa	-0.167611	0.424866	Thiamine-triphosphatase
Vps35l	-0.167571	0.301235	Similar to RIKEN cDNA 9030624J02
Tceb1	-0.167432	1.07545	Transcription elongation factor B polypeptide 1
Rpl10a	-0.167323	1.02396	60S ribosomal protein L10a;Ribosomal protein
Mvd	-0.167279	0.577254	Diphosphomevalonate decarboxylase
Eif2s2	-0.167273	0.743218	Eukaryotic translation initiation factor 2 subunit beta
Ahsa1	-0.166801	0.491937	Activator of Hsp90 ATPase activity 1
Idi1	-0.166775	0.546276	Isopentenyl-diphosphate Delta-isomerase 1
Pak3	-0.166643	0.338046	Serine/threonine-protein kinase PAK 3
Fyn	-0.166594	1.1387	Tyrosine-protein kinase Fyn
Wdfy3	-0.166574	0.899075	WD repeat and FYVE domain-containing 3
G3bp1	-0.166489	0.567512	G3BP stress granule assembly factor 1
Sub1	-0.166481	0.574939	Activated RNA polymerase II transcriptional coactivator p15
Gsto1	-0.166088	2.21217	Glutathione S-transferase omega-1
Ssr4	-0.166087	1.02903	Translocon-associated protein subunit delta
Hypk	-0.165944	0.211115	Huntingtin-interacting protein K
Coro2b	-0.16592	0.388039	Coronin
Rab14	-0.165697	1.55356	Ras-related protein Rab-14
Calu	-0.165507	0.363982	Calumenin
Ric8a	-0.165424	0.492319	Synembryn-A
Iah1	-0.165195	1.22873	Isoamyl acetate-hydrolyzing esterase 1 homolog
Ech1	-0.165052	0.626811	Delta(3,5)-Delta(2,4)-dienoyl-CoA isomerase, mitochondrial
Ociad1	-0.165037	0.317683	OCIA domain-containing protein 1
Col4a1	-0.165031	0.195432	Collagen type IV alpha 1 chain
Agfg1	-0.16487	0.862288	Arf-GAP domain and FG repeat-containing protein 1
Fxyd1	-0.164864	0.33628	Phospholemman
Snx3	-0.164817	0.589286	Sorting nexin-3
Fam129b	-0.164761	0.321432	Niban-like protein 1
Gart	-0.164573	0.606836	Trifunctional purine biosynthetic protein adenosine-3
Lss	-0.164485	0.561773	Terpene cyclase/mutase family member
Serbp1	-0.164438	0.798854	Plasminogen activator inhibitor 1 RNA-binding protein;Plasminogen activator inhibitor 1 RNA-binding protein, N-terminally processed
Atpif1	-0.16417	1.01151	ATPase inhibitor, mitochondrial
Rcn2	-0.163929	0.50836	Reticulocalbin-2
Flii	-0.163527	0.371664	FLII, actin-remodeling protein
Nsdhl	-0.163278	0.692467	Sterol-4-alpha-carboxylate 3-dehydrogenase, decarboxylating
Adi1	-0.162965	0.707184	1,2-dihydroxy-3-keto-5-methylthiopentene dioxygenase
Stub1	-0.1629	0.703404	STIP1 homology and U-Box containing protein 1, isoform CRA_b
Lbr	-0.162831	0.403686	Lamin-B receptor
Rpl10	-0.162692	1.16558	60S ribosomal protein L10
Rars	-0.162539	0.840132	Arginine--tRNA ligase, cytoplasmic
St13	-0.16241	0.624558	Hsc70-interacting protein
Kidins220	-0.162324	0.393977	Kinase D-interacting substrate of 220 kDa
Rpl24	-0.16231	1.03461	60S ribosomal protein L24
Tor1aip2	-0.162153	0.243936	Torsin-1A-interacting protein 2
Timm10	-0.161916	2.1814	Mitochondrial import inner membrane translocase subunit Tim10
Rbm3	-0.161814	0.424286	RNA binding motif protein 3, isoform CRA_a
G6pc	-0.161765	0.850906	Proteaseome (Prosome, macropain) 28 subunit, 3
Rpl19	-0.16164	0.901063	60S ribosomal protein L19
Nnt	-0.16158	1.22631	Nicotinamide nucleotide transhydrogenase
Pi4ka	-0.161562	0.454188	Phosphatidylinositol 4-kinase alpha
Sel1l	-0.161336	0.419205	Protein sel-1 homolog 1
Ppp6r2	-0.161139	0.487017	Protein phosphatase 6, regulatory subunit 2
Eif3i	-0.160687	0.897955	Eukaryotic translation initiation factor 3 subunit I
Dcxr	-0.160616	0.256874	L-xylulose reductase
Anapc1	-0.160533	1.03412	Anaphase promoting complex subunit 1 (Predicted)
Pitpnm2	-0.160366	0.369426	Phosphatidylinositol transfer protein, membrane-associated 2
Dpp3	-0.160356	0.670639	Dipeptidyl peptidase 3
Nomo1	-0.160305	0.404722	Nodal modulator 1
Abracl	-0.160214	1.40038	ABRA C-terminal-like
Rgd1565183	-0.15992	1.23981	60S ribosomal protein L28
Tbcb	-0.159828	0.810832	RCG53953, isoform CRA_a
Selenof	-0.159767	0.475797	15 kDa selenoprotein
Rpl37	-0.15972	0.924995	60S ribosomal protein L37;Ribosomal protein L37
Gnb2l1	-0.159614	0.939684	Guanine nucleotide-binding protein subunit beta-2-like 1;Guanine nucleotide-binding protein subunit beta-2-like 1, N-terminally processed
Ptk2	-0.159521	0.452298	Focal adhesion kinase 1
Eno2	-0.15945	0.332825	Gamma-enolase
Mdp1	-0.159429	0.557331	Magnesium-dependent phosphatase 1
Sf1	-0.159151	1.55724	Splicing factor 1
Tmx2	-0.158786	0.260624	Thioredoxin-related transmembrane protein 2
Cotl1	-0.15857	1.01979	Coactosin-like protein
Adnp	-0.158569	0.75344	Activity-dependent neuroprotector homeobox protein
Rps27	-0.158464	0.890937	40S ribosomal protein S27
Nedd4l	-0.15841	0.534755	Neural precursor cell-expressed, developmentally down-regulated 4-like, E3 ubiquitin protein ligase
Cdv3	-0.158387	0.361438	Protein CDV3 homolog
Crip2	-0.15834	0.4166	Cysteine-rich protein 2
Asph	-0.158185	1.13686	Aspartate-beta-hydroxylase
Ubap2l	-0.157975	0.436394	RCG62582, isoform CRA_b
Guk1	-0.157955	0.682902	Guanylate kinase 1
Ift140	-0.157904	0.224005	Intraflagellar transport 140
Gdi2	-0.157884	0.750168	Rab GDP dissociation inhibitor beta
Fh	-0.157841	2.14712	Fumarate hydratase, mitochondrial
Akr1e2	-0.15768	0.441487	1,5-anhydro-D-fructose reductase
Srpk1	-0.157446	0.254842	SRSF protein kinase 1
Rps6	-0.157345	1.07415	40S ribosomal protein S6
Calr	-0.157083	1.1093	Calreticulin
Crkl	-0.156674	0.474455	Crk-like protein
Aprt	-0.156632	0.81416	Adenine phosphoribosyltransferase
Ppp6r3	-0.156571	0.399072	Protein phosphatase 6, regulatory subunit 3
Cmc1	-0.156542	0.17166	COX assembly mitochondrial protein
Elavl4	-0.156403	0.292291	ELAV-like protein 4
Rab6b	-0.156379	0.344792	RAB6B, member RAS oncogene family
Crym	-0.156106	0.314595	Ketimine reductase mu-crystallin
Atp6v1g1	-0.156071	0.588257	V-type proton ATPase subunit G
Ank3	-0.15587	0.316729	Ankyrin-3
Park7	-0.155595	0.81215	Protein DJ-1
Mapk1	-0.155487	0.639991	Mitogen-activated protein kinase 1
Las1l	-0.155389	0.426876	LAS1-like, ribosome biogenesis factor
Ccdc43	-0.155363	0.189372	Coiled-coil domain-containing protein 43
Gdpd1	-0.155336	0.500008	Glycerophosphodiester phosphodiesterase domain-containing protein 1
Pgrmc2	-0.155334	0.591876	Membrane-associated progesterone receptor component 2
Nit2	-0.15533	0.483338	Omega-amidase NIT2
Coro1b	-0.155164	0.75433	Coronin-1B
Plaa	-0.155055	0.612942	Phospholipase A-2-activating protein
Mogs	-0.154933	0.63154	Mannosyl-oligosaccharide glucosidase
Mtco1	-0.154921	0.41742	Cytochrome c oxidase subunit 1
Scyl2	-0.15461	0.201186	SCY1-like pseudokinase 2
Acat1	-0.154433	1.03352	Acetyl-CoA acetyltransferase, mitochondrial
Lta4h	-0.154342	0.848486	Leukotriene A-4 hydrolase
Arfgap2	-0.154264	0.692956	ADP-ribosylation factor GTPase-activating protein 2
Mbd3	-0.154193	1.17754	Methyl-CpG binding domain protein 3 (Predicted), isoform CRA_c
Ubqln1	-0.154152	0.291764	Ubiquilin-1
Echdc1	-0.153879	0.559769	Ethylmalonyl-CoA decarboxylase
Rab3d	-0.153851	0.253886	GTP-binding protein Rab-3D
Fam162a	-0.153762	0.426275	Protein FAM162A
Golt1b	-0.153738	0.510609	Golgi transport 1B
Thada	-0.153594	0.23057	THADA, armadillo repeat-containing
Sar1a	-0.153473	0.458792	SAR1 gene homolog A (S. cerevisiae), isoform CRA_b
Ckap5	-0.153427	1.41978	Cytoskeleton-associated protein 5
Rps9	-0.153423	0.814516	40S ribosomal protein S9
Mrps25	-0.153273	0.449531	28S ribosomal protein S25, mitochondrial
Sec61b	-0.15317	0.456436	Protein transport protein Sec61 subunit beta
Phyhip	-0.153165	0.132422	Phytanoyl-CoA hydroxylase-interacting protein
Shisa4	-0.152854	0.683779	Proline rich membrane protein
Vps25	-0.152522	0.627048	Vacuolar protein-sorting-associated protein 25
Sorbs2	-0.152441	0.214049	Sorbin and SH3 domain-containing protein 2
Atp2b4	-0.15233	0.563032	Plasma membrane calcium-transporting ATPase 4
Cdk5	-0.152244	1.19772	Cyclin-dependent-like kinase 5
Sgpl1	-0.152158	0.203829	Sphingosine-1-phosphate lyase 1
Lyrm7	-0.151994	0.452409	Complex III assembly factor LYRM7
Efhd1	-0.151503	0.123753	EF-hand domain family, member D1
Kif5b	-0.151503	1.09352	Kinesin-1 heavy chain
Ipo4	-0.151399	0.822196	Importin 4
Iqsec1	-0.151362	0.449853	IQ motif and Sec7 domain 1
Washc5	-0.151194	0.413754	WASH complex subunit 5
Acap2	-0.150992	0.43869	Arf-GAP with coiled-coil, ANK repeat and PH domain-containing protein 2
Osbpl9	-0.150972	0.568384	Oxysterol-binding protein
Acaca	-0.150848	0.570184	Acetyl-CoA carboxylase 1;Biotin carboxylase
Bckdhb	-0.150566	0.394192	2-oxoisovalerate dehydrogenase subunit beta, mitochondrial
Rpl15	-0.150497	1.04763	60S ribosomal protein L15
Rbbp4	-0.150021	0.304652	RB-binding protein 4, chromatin-remodeling factor
Arl2	-0.149864	0.408236	ADP-ribosylation factor-like protein 2
Gmfb	-0.149653	0.270794	Glia maturation factor beta
Xrcc1	-0.149343	0.263399	DNA repair protein XRCC1
Ank2	-0.149323	0.26743	Ankyrin 2
Rpl29	-0.149006	0.933023	60S ribosomal protein L29
Agps	-0.148824	0.325987	Alkyldihydroxyacetonephosphate synthase, peroxisomal
Pcbd2	-0.148795	0.55022	Pterin-4 alpha-carbinolamine dehydratase 2
Rab23	-0.148743	0.541651	RAB23, member RAS oncogene family
Lactb	-0.148649	0.348689	Lactamase, beta
Ndufs1	-0.148464	0.770323	NADH-ubiquinone oxidoreductase 75 kDa subunit, mitochondrial
Cd200	-0.148298	0.173362	OX-2 membrane glycoprotein
Aldh3a2	-0.148293	0.449929	Fatty aldehyde dehydrogenase
Acss2	-0.148246	0.703202	Acyl-CoA synthetase short-chain family member 2
Fdps	-0.14781	0.699521	Farnesyl pyrophosphate synthase
Acsf3	-0.147668	0.177562	Acyl-CoA synthetase family member 3
Arfgef3	-0.147605	0.116959	ARFGEF family member 3
Smc3	-0.147565	0.495257	Structural maintenance of chromosomes protein 3
Htatsf1	-0.147105	0.37953	HIV TAT specific factor 1 (Predicted)
Sbds	-0.147037	0.405773	Ribosome maturation protein SBDS
Pds5a	-0.146975	0.455476	Sister chromatid cohesion protein PDS5 homolog A
Cul5	-0.146822	0.902562	Cullin-5
Hddc2	-0.146771	0.384137	HD domain containing 2 (Predicted), isoform CRA_b
Dpm3	-0.146638	0.967635	Dolichyl-phosphate mannosyltransferase subunit 3
Trap1	-0.146579	0.632116	Heat shock protein 75 kDa, mitochondrial
Fam91a1	-0.146417	0.435392	Fam91a1 protein
Slc4a10	-0.146395	0.156914	Sodium-driven chloride bicarbonate exchanger
Abca1	-0.146289	0.207434	ATP-binding cassette subfamily A member 1
Utrn	-0.146067	0.195249	Utrophin
Rps5	-0.145351	0.567645	40S ribosomal protein S5;40S ribosomal protein S5, N-terminally processed
Bzw1	-0.145332	0.508722	Basic leucine zipper and W2 domain-containing protein 1
Polr2b	-0.145289	0.733062	DNA-directed RNA polymerase
Dock3	-0.145193	0.41294	Dedicator of cyto-kinesis 3
Capza2	-0.144771	0.925841	F-actin-capping protein subunit alpha-2
Acss1	-0.144627	0.229851	Acetyl-coenzyme A synthetase
Eif2b4	-0.144584	0.441226	Translation initiation factor eIF-2B subunit delta
Cd81	-0.144567	0.202039	CD81 antigen
Loc690000	-0.144457	0.297348	Similar to CG3740-PA
Snrnp200	-0.143905	0.921929	U5 small nuclear ribonucleoprotein 200 kDa helicase
Hnrnpa3	-0.143844	0.367319	Heterogeneous nuclear ribonucleoprotein A3
Msmo1	-0.143823	0.433769	Methylsterol monooxygenase 1
Pgpep1	-0.143773	0.337546	Pyroglutamyl-peptidase 1
Psma3	-0.143759	0.842639	Proteasome subunit alpha type-3
Aip	-0.143596	0.288906	AH receptor-interacting protein
Hectd4	-0.143546	0.413204	HECT domain E3 ubiquitin protein ligase 4
Mtx2	-0.143495	0.439879	Metaxin 2
Slc8a2	-0.14335	0.238376	Sodium/calcium exchanger 2
Dnmt3a	-0.143276	0.89475	DNA (cytosine-5)-methyltransferase 3A
Inpp1	-0.143222	0.44114	Inositol polyphosphate-1-phosphatase
Ddx1	-0.143118	0.85084	ATP-dependent RNA helicase DDX1
Arfgap1	-0.143054	0.429375	ADP-ribosylation factor GTPase-activating protein 1
Gap43	-0.142819	0.181503	Neuromodulin
Ckap4	-0.142654	0.91039	Cytoskeleton-associated protein 4
Eif6	-0.142477	0.437764	Eukaryotic translation initiation factor 6
Nup93	-0.142355	0.676865	Nuclear pore complex protein Nup93
Hspbp1	-0.142326	0.544001	Hsp70-binding protein 1
Grin2b	-0.142195	0.12745	Glutamate receptor ionotropic, NMDA 2B
Ptpn11	-0.142142	0.84966	Tyrosine-protein phosphatase non-receptor type 11
Diablo	-0.142111	0.492188	Diablo homolog (Drosophila)
Dip2b	-0.14208	0.782066	Disco-interacting protein 2 homolog B
Purb	-0.141977	0.522975	Transcriptional activator protein Pur-beta
Gpx4	-0.141952	0.751287	Phospholipid hydroperoxide glutathione peroxidase, mitochondrial
Srpr	-0.141932	0.145375	SRP receptor subunit alpha
Hibadh	-0.141779	0.318699	3-hydroxyisobutyrate dehydrogenase, mitochondrial
Fam195b	-0.141716	0.290082	Protein FAM195B
Ezr	-0.141655	0.351051	Ezrin
Skiv2l2	-0.14165	0.329376	Mtr4 exosome RNA helicase
Pkm	-0.141596	0.930891	Pyruvate kinase PKM
Ctsc	-0.141337	0.373699	Dipeptidyl peptidase 1;Dipeptidyl peptidase 1 exclusion domain chain;Dipeptidyl peptidase 1 heavy chain;Dipeptidyl peptidase 1 light chain
Pogz	-0.141322	0.444601	Pogo transposable element with ZNF domain (Predicted), isoform CRA_a
Nop10	-0.141295	0.630548	NOP10 ribonucleoprotein
Srp14	-0.140997	0.350695	RCG26543, isoform CRA_b
Ist1	-0.140893	0.516851	IST1 homolog
Ssbp1	-0.140755	0.763001	Single-stranded DNA-binding protein, mitochondrial
Cbx3	-0.14072	0.413135	Chromobox 3
Dhx15	-0.140675	0.5043	DEAH (Asp-Glu-Ala-His) box polypeptide 15 (Predicted), isoform CRA_b
Cct5	-0.140343	0.863044	T-complex protein 1 subunit epsilon
Rps21	-0.14026	0.571402	40S ribosomal protein S21
Rps16	-0.140197	1.10064	40S ribosomal protein S16
Caskin1	-0.14014	0.341834	Caskin-1
Epb41l5	-0.140128	0.199007	Band 4.1-like protein 5
Psmc5	-0.139837	0.332547	26S protease regulatory subunit 8
Esyt2	-0.139647	0.602574	Extended synaptotagmin 2
Reep6	-0.139568	0.64781	Receptor expression-enhancing protein 6
Dync1li1	-0.139514	1.1138	Cytoplasmic dynein 1 light intermediate chain 1
Atox1	-0.138725	0.754382	Copper transport protein ATOX1
Ehbp1	-0.138704	0.450552	EH domain-binding protein 1
Itpr2	-0.138541	0.151377	Inositol 1,4,5-trisphosphate receptor type 2
Zc3h7b	-0.138503	0.186379	Zinc finger CCCH-type-containing 7B
Nt5c3a	-0.138328	0.175962	5-nucleotidase
Nrd1	-0.138268	0.307026	Nardilysin
Ccdc132	-0.13825	0.240809	Syndetin
Etfdh	-0.138149	0.53782	Electron transfer flavoprotein-ubiquinone oxidoreductase, mitochondrial
Eif2b5	-0.138144	0.352904	Translation initiation factor eIF-2B subunit epsilon
Ergic1	-0.138052	0.379885	Endoplasmic reticulum-golgi intermediate compartment 1
Gpm6a	-0.137997	0.262965	Neuronal membrane glycoprotein M6-a
Iqgap2	-0.137988	0.230775	IQ motif-containing GTPase-activating protein 2
Nebl	-0.137854	0.230249	Nebulette
Nrbp1	-0.137817	0.155964	Nuclear receptor binding protein
Psma6	-0.137808	1.27806	Proteasome subunit alpha type-6
Dag1	-0.137695	0.464577	Dystroglycan 1
Atat1	-0.137564	0.457788	Alpha-tubulin N-acetyltransferase 1
Psmc3	-0.137558	0.76747	26S protease regulatory subunit 6A
Rps20	-0.137399	0.584181	40S ribosomal protein S20
Coq9	-0.13733	0.28725	Ubiquinone biosynthesis protein COQ9, mitochondrial
Eea1	-0.137145	0.371712	Early endosome antigen 1
Pkm	-0.136977	0.329925	Pyruvate kinase PKM
Nap1l4	-0.13695	0.386491	Nucleosome assembly protein 1-like 4
Unc119b	-0.136908	0.329419	Similar to Unc-119 protein homolog (Retinal protein 4) (RRG4) (Predicted), isoform CRA_a
Endog	-0.136868	0.37142	Endonuclease G
Flot2	-0.136736	0.239598	Flotillin-2
Lmna	-0.136612	0.44659	Prelamin-A/C;Lamin-A/C
Arpc5	-0.136346	0.774958	Actin-related protein 2/3 complex subunit 5
Eprs	-0.136281	0.856755	Glutamyl-prolyl-tRNA synthetase
Rps15	-0.136177	0.770496	40S ribosomal protein S15
Api5	-0.136032	0.386389	Api5 protein
Gpi	-0.135934	0.38402	Glucose-6-phosphate isomerase
Cnpy4	-0.135764	0.537315	Canopy 4 homolog (Zebrafish)
Stx6	-0.135691	0.430197	Syntaxin-6
Fam98a	-0.13569	0.489858	Protein FAM98A
Tmed9	-0.135651	0.626738	Transmembrane emp24 domain-containing protein 9
Dnm3	-0.135628	0.675372	Dynamin-3
Hagh	-0.13546	0.418324	Hydroxyacylglutathione hydrolase, mitochondrial
Bdh2	-0.135304	0.257925	3-hydroxybutyrate dehydrogenase type 2
Akap9	-0.135236	0.454288	A-kinase-anchoring protein 9
Nit1	-0.134364	0.486137	Nitrilase homolog 1
Ube2d3	-0.134285	0.936799	Ubiquitin-conjugating enzyme E2 D3
Gars	-0.134026	0.454135	Glycine--tRNA ligase
Fkbp15	-0.133928	0.710407	Peptidyl-prolyl cis-trans isomerase
Emc7	-0.133865	0.133071	ER membrane protein complex subunit 7
Ssrp1	-0.133738	0.479046	FACT complex subunit SSRP1
Ndufv1	-0.133587	0.467252	NADH dehydrogenase [ubiquinone] flavoprotein 1, mitochondrial
Eif3g	-0.133575	0.643273	Eukaryotic translation initiation factor 3 subunit G
Tmtc3	-0.133333	0.246764	Transmembrane and tetratricopeptide repeat containing 3 (Predicted), isoform CRA_a
Vps18	-0.133306	0.534686	VPS18 CORVET/HOPS core subunit
Dnaja2	-0.133241	1.1723	DnaJ homolog subfamily A member 2
Cnn3	-0.133102	0.527975	Calponin-3
Camk2g	-0.133032	0.380636	Calcium/calmodulin-dependent protein kinase type II subunit gamma
Esd	-0.132736	1.1035	S-formylglutathione hydrolase
Mmgt1	-0.132716	0.322183	Membrane magnesium transporter 1
Actr2	-0.13268	0.525074	Actin-related protein 2
Exoc2	-0.132663	0.686753	Exocyst complex component 2
Nup133	-0.132476	0.432603	Nucleoporin 133
Gcc2	-0.132386	0.310484	GRIP and coiled-coil domain-containing protein 2
Rab5b	-0.132381	0.547912	RAB5B, member RAS oncogene family
S100a4	-0.132369	0.144052	Protein S100-A4
Capzb	-0.132265	0.816022	F-actin-capping protein subunit beta
Ai314180	-0.132088	0.677561	Similar to KIAA0368
Smu1	-0.132084	0.24463	WD40 repeat-containing protein SMU1;WD40 repeat-containing protein SMU1, N-terminally processed
Ddost	-0.132043	0.956998	Dolichyl-diphosphooligosaccharide--protein glycosyltransferase 48 kDa subunit
Rpl18a	-0.132026	0.877876	60S ribosomal protein L18a
Slc30a9	-0.131829	0.199393	RCG64242
Slc1a2	-0.131714	0.219964	Excitatory amino acid transporter 2
Dync1i2	-0.131699	0.451405	Cytoplasmic dynein 1 intermediate chain 2
Shmt2	-0.131676	0.269996	Serine hydroxymethyltransferase
Pgap1	-0.131659	0.434695	GPI inositol-deacylase
Ntmt1	-0.13165	0.220265	N-terminal Xaa-Pro-Lys N-methyltransferase 1;N-terminal Xaa-Pro-Lys N-methyltransferase 1, N-terminally processed
Ift122	-0.13162	0.236559	Intraflagellar transport 122
Ttll12	-0.131586	0.348893	Tubulin tyrosine ligase-like 12
Bclaf1	-0.131521	0.709405	BCL2-associated transcription factor 1, isoform CRA_a
Blmh	-0.131159	1.13425	Bleomycin hydrolase
Gde1	-0.131136	0.292148	Glycerophosphodiester phosphodiesterase 1
Rpl3	-0.131037	0.519267	60S ribosomal protein L3
Nme1	-0.131005	0.356737	Nucleoside diphosphate kinase A
Sec23ip	-0.130904	0.555428	RCG40648, isoform CRA_b
Rpl36a	-0.130877	0.615371	60S ribosomal protein L36a
Ganab	-0.130855	0.336251	Alpha glucosidase 2 alpha neutral subunit (Predicted)
Arl1	-0.130751	1.18863	ADP-ribosylation factor-like protein 1
Lamtor4	-0.130732	0.552295	Late endosomal/lysosomal adaptor, MAPK and MTOR activator 4
Kars	-0.130674	0.366862	Lysine--tRNA ligase
Efhd2	-0.130619	0.366253	EF-hand domain-containing protein D2
Fbxo18	-0.130595	0.244884	F-box only protein 18 (Predicted)
Chd3	-0.130281	0.324839	Chromodomain helicase DNA-binding protein 3
Dsp	-0.130242	0.100216	Desmoplakin
Txnl1	-0.13013	0.797211	Thioredoxin-like protein 1
Cpsf1	-0.129979	0.481546	Cleavage and polyadenylation specific factor 1, 160kDa (Predicted), isoform CRA_a
Prmt1	-0.129708	0.90517	Protein arginine N-methyltransferase 1
Fam3c	-0.129631	0.240501	Protein FAM3C
Stag2	-0.129438	0.388414	Stromal antigen 2
Rpl23	-0.129407	0.225297	60S ribosomal protein L23
Mrps11	-0.129366	0.375393	Mitochondrial ribosomal protein S11
Gng5	-0.129315	0.286292	Guanine nucleotide-binding protein subunit gamma;Guanine nucleotide-binding protein G(I)/G(S)/G(O) subunit gamma-5
Camk2d	-0.129196	0.596319	Calcium/calmodulin-dependent protein kinase type II subunit delta
Nek7	-0.129161	0.470967	Serine/threonine-protein kinase Nek7
Atp6v1b2	-0.12908	0.556872	V-type proton ATPase subunit B, brain isoform
U2surp	-0.128942	1.58674	U2 snRNP-associated SURP domain-containing
Nup35	-0.128706	0.160937	Nucleoporin NUP53
Atp13a1	-0.12819	0.308938	Cation-transporting ATPase
Spcs3	-0.128091	0.317773	Signal peptidase complex subunit 3
Tars	-0.128043	0.355299	Threonine--tRNA ligase, cytoplasmic
Lsamp	-0.12791	0.180264	Limbic system-associated membrane protein
Celf1	-0.127899	0.32114	CUGBP Elav-like family member 1
Ppp2r1a	-0.127856	0.681568	Protein phosphatase 2 (Formerly 2A), regulatory subunit A (PR 65), alpha isoform, isoform CRA_a
Cox7c	-0.127696	0.590254	Cytochrome c oxidase subunit 7C, mitochondrial
Glrx2	-0.127573	0.509169	Glutaredoxin-2, mitochondrial
Slc25a42	-0.127557	0.25329	Mitochondrial coenzyme A transporter SLC25A42
Ano10	-0.127515	0.132924	Anoctamin
Eepd1	-0.127278	0.469659	Endonuclease/exonuclease/phosphatase family domain-containing protein 1
Psmg1	-0.127234	0.384806	Down syndrome critical region homolog 2 (Human) (Predicted), isoform CRA_b
Psma1	-0.127226	0.924764	Proteasome subunit alpha type-1
Psma2	-0.127151	0.471032	Proteasome subunit alpha type-2
L1cam	-0.127128	0.143517	Neural cell adhesion molecule L1
Srm	-0.126973	0.412347	Spermidine synthase
Trappc1	-0.126739	0.573886	Trafficking protein particle complex subunit 1
Thop1	-0.126661	0.461133	Thimet oligopeptidase
Gbf1	-0.126549	1.0131	Golgi brefeldin A-resistant guanine nucleotide exchange factor 1
Nup214	-0.126516	0.396697	Nucleoporin 214 (Fragment)
Dpp6	-0.126207	0.551976	Dipeptidyl aminopeptidase-like protein 6
Vac14	-0.126096	0.664218	Protein VAC14 homolog
Rad21	-0.126042	0.330689	RAD21 cohesin complex component
Prtfdc1	-0.125926	0.250445	Hypoxanthine phosphoribosyltransferase
Oxct1	-0.125758	0.495458	Succinyl-CoA:3-ketoacid coenzyme A transferase 1, mitochondrial
Ndufa4	-0.125743	0.53232	NDUFA4, mitochondrial complex-associated
Pgp	-0.125678	0.684848	Glycerol-3-phosphate phosphatase
Pold1	-0.125577	0.136588	DNA polymerase delta catalytic subunit
Trappc4	-0.125565	0.525575	Trafficking protein particle complex subunit 4
Rap1gap	-0.125549	0.146843	Rap1 GTPase-activating protein
Ugt1a6	-0.125375	0.299818	UDP-glucuronosyltransferase 1-6
Arf5	-0.125337	0.630504	ADP-ribosylation factor 5
Pdxdc1	-0.125139	0.209637	Pdxdc1 protein
Nipbl	-0.124951	0.195788	Nipped-B protein
Gatad2b	-0.124845	0.215542	GATA zinc finger domain-containing 2B
Ctsa	-0.124801	0.266813	Carboxypeptidase
Ostc	-0.124671	0.221091	Oligosaccharyltransferase complex subunit OSTC
Dnajc8	-0.124516	0.44907	DnaJ homolog subfamily C member 8
Sec24a	-0.12447	0.419709	SEC24 homolog A, COPII coat complex component
Prkcb	-0.124414	0.263542	Protein kinase C beta type
Abhd10	-0.124193	0.279392	Mycophenolic acid acyl-glucuronide esterase, mitochondrial
Lasp1	-0.12415	0.512742	LIM and SH3 domain protein 1
Dazap1	-0.124089	0.234919	DAZ associated protein 1, isoform CRA_a
Glod4	-0.124047	1.05718	Glyoxalase domain-containing protein 4
Ap3d1	-0.124029	0.516307	AP-3 complex subunit delta
G3bp2	-0.124026	0.313199	G3BP stress granule assembly factor 2
Pycrl	-0.123922	0.776552	Pyrroline-5-carboxylate reductase 3
Hint3	-0.123901	0.253242	Histidine triad nucleotide-binding protein 3
Itpr2	-0.123604	0.184852	Inositol 1,4,5-trisphosphate receptor type 2
Kif5c	-0.123572	0.460215	Kinesin heavy chain isoform 5C
Lrrc8a	-0.123545	0.273386	Volume-regulated anion channel subunit LRRC8A
Clptm1	-0.123477	0.290498	CLPTM1, transmembrane protein
Hdac1	-0.123337	0.167687	Histone deacetylase 1
Tyw1	-0.123093	0.0948341	Radical S-adenosyl methionine and flavodoxin domains 1 (Predicted), isoform CRA_a
Vps16	-0.122854	0.585406	VPS16 CORVET/HOPS core subunit
Pnpo	-0.122853	0.3699	Pyridoxine-5-phosphate oxidase
Psmd2	-0.12276	0.575292	26S proteasome non-ATPase regulatory subunit 2
Spcs2	-0.122699	0.626006	Signal peptidase complex subunit 2
Map1lc3b	-0.12253	0.761095	Microtubule-associated proteins 1A/1B light chain 3B
Hspa4	-0.122357	0.845724	Heat shock 70 kDa protein 4
Atp6v1c1	-0.122283	0.372289	V-type proton ATPase subunit C 1
Psma8	-0.122212	0.618973	Proteasome subunit alpha type
Acot7	-0.12188	0.198262	Cytosolic acyl coenzyme A thioester hydrolase
Gatd1	-0.121692	0.439272	Parkinson disease 7 domain containing 1 (Predicted), isoform CRA_a
Cntfr	-0.121669	0.134685	Ciliary neurotrophic factor receptor subunit alpha
Cap1	-0.121607	0.292755	Adenylyl cyclase-associated protein 1
Psmd9	-0.121597	0.379916	26S proteasome non-ATPase regulatory subunit 9
Ago1	-0.121577	0.456072	Protein argonaute
Fbxo2	-0.121552	0.337132	F-box only protein 2
Inppl1	-0.121518	0.342973	Phosphatidylinositol 3,4,5-trisphosphate 5-phosphatase 2
Sept9	-0.121513	0.183673	Septin-9
Cacna2d1	-0.121377	0.174614	Voltage-dependent calcium channel subunit alpha-2/delta-1;Voltage-dependent calcium channel subunit alpha-2-1;Voltage-dependent calcium channel subunit delta-1
Bcl2l13	-0.121337	0.264183	BCL2-like 13
Ncoa1	-0.121271	0.181574	Nuclear receptor coactivator
Dad1	-0.121066	0.389104	Dolichyl-diphosphooligosaccharide--protein glycosyltransferase subunit DAD1
Trappc2l	-0.120956	0.265849	Trafficking protein particle complex subunit 2-like protein
Hnrnpl	-0.120743	0.275815	Heterogeneous nuclear ribonucleoprotein L
Kif21a	-0.120673	0.263535	Kinesin family member 21A
Atp6v1e1	-0.120001	0.421742	V-type proton ATPase subunit E 1
Ppap2b	-0.119919	0.311433	Lipid phosphate phosphohydrolase 3
Ppp3cb	-0.119908	0.259323	Serine/threonine-protein phosphatase 2B catalytic subunit beta isoform
Dnajc5	-0.119907	0.31249	DnaJ homolog subfamily C member 5
Smchd1	-0.119704	0.3747	Structural maintenance of chromosomes flexible hinge domain-containing 1
Cdc16	-0.119593	0.119238	Cell division cycle 16
Rbm15	-0.119522	0.23854	RCG28930, isoform CRA_b
Vps11	-0.119433	0.689105	VPS11 CORVET/HOPS core subunit
Psmd8	-0.119189	0.955923	Proteasome 26S subunit, non-ATPase 8
Xrn2	-0.118975	0.354195	5-3 exoribonuclease
Ston2	-0.11892	0.234205	Stonin-2
Csnk2b	-0.118829	0.754549	Casein kinase II subunit beta
Pdcd6	-0.118719	0.666703	Programmed cell death protein 6
Hnrnpf	-0.118693	0.811493	Heterogeneous nuclear ribonucleoprotein F;Heterogeneous nuclear ribonucleoprotein F, N-terminally processed
Ppia	-0.118651	0.402143	Peptidyl-prolyl cis-trans isomerase A;Peptidyl-prolyl cis-trans isomerase A, N-terminally processed
Ak1	-0.118606	0.887743	Adenylate kinase isoenzyme 1
Eif3j	-0.118455	0.478364	Eukaryotic translation initiation factor 3 subunit J
Rab9a	-0.118232	0.558565	Ras-related protein Rab-9A
Atp1a2	-0.118158	0.455834	Sodium/potassium-transporting ATPase subunit alpha-2
Nup205	-0.118129	0.513548	Nucleoporin 205
Trim2	-0.118116	0.373261	Tripartite motif-containing protein 2
Coasy	-0.118083	0.291178	Coenzyme A synthase
Tpd52l2	-0.118042	0.545238	Tumor protein D54
Bola2	-0.118013	0.520044	BolA family member 2
Mrpl53	-0.117881	0.332707	Mitochondrial ribosomal protein L53
Rab3c	-0.117878	0.26675	Ras-related protein Rab-3C
Mrpl17	-0.117859	0.214929	39S ribosomal protein L17, mitochondrial
Dlg1	-0.117841	0.235286	Disks large homolog 1
Tm9sf2	-0.117801	0.318748	Transmembrane 9 superfamily member 2
Arhgap35	-0.117693	0.377196	Rho GTPase-activating protein 35
Rexo2	-0.117571	0.264503	Oligoribonuclease, mitochondrial
Sarm1	-0.117484	0.155175	Sterile alpha and TIR motif containing 1 (Predicted)
Gnl1	-0.117212	0.446823	Guanine nucleotide-binding protein-like 1
Elavl1	-0.117201	1.13006	ELAV-like protein 1
Rps10	-0.117014	0.641241	40S ribosomal protein S10
Rab2a	-0.117	0.433679	Ras-related protein Rab-2A
Fam114a1	-0.116947	0.236483	Family with sequence similarity 114, member A1
Mrps23	-0.116925	0.469745	Mitochondrial ribosomal protein S23
Agtpbp1	-0.116893	0.156983	ATP/GTP-binding protein 1
Pde12	-0.116803	0.140285	2,5-phosphodiesterase 12
Bcas2	-0.116774	0.399841	BCAS2, pre-mRNA-processing factor
Hras	-0.116774	0.317675	GTPase HRas;GTPase HRas, N-terminally processed
Glo1	-0.116667	0.541538	Lactoylglutathione lyase
Rab7a	-0.116417	0.456689	Ras-related protein Rab-7a
M6pr	-0.116361	0.14841	Cation-dependent mannose-6-phosphate receptor
Fam120a	-0.116034	0.34006	Family with sequence similarity 120A
Rdh11	-0.115871	0.586419	Retinol dehydrogenase 11
Fubp3	-0.1158	0.430902	Far upstream element-binding protein 3
Washc4	-0.115739	0.308204	WASH complex subunit 4
Ints3	-0.115577	0.596487	Integrator complex subunit 3
Cops7a	-0.11535	0.433672	COP9 (Constitutive photomorphogenic) homolog, subunit 7a (Arabidopsis thaliana) (Predicted)
Mgll	-0.115317	0.185214	Monoglyceride lipase
Tcp11l1	-0.1152	0.208269	T-complex 11-like 1
Gbe1	-0.115111	0.32964	1,4-alpha-glucan-branching enzyme
Cox6b1	-0.115081	0.704668	Cytochrome c oxidase subunit
Eif4b	-0.114998	0.518898	Eukaryotic translation initiation factor 4B
Tm9sf3	-0.114981	0.348301	Transmembrane 9 superfamily member
Sumo2	-0.114973	0.440984	Small ubiquitin-related modifier 2
Tp53i11	-0.114921	0.282008	Tumor protein p53-inducible protein 11
Scamp3	-0.114792	0.222764	Secretory carrier-associated membrane protein
Gfm1	-0.114644	0.162841	Elongation factor G, mitochondrial
Arpc4	-0.114344	0.726093	Actin-related protein 2/3 complex subunit 4
Osbpl6	-0.114128	0.163803	Oxysterol-binding protein
Sec11a	-0.114118	0.443862	Signal peptidase complex catalytic subunit SEC11A
Thrap3	-0.114078	0.759137	Thyroid hormone receptor-associated protein 3
Rab31	-0.11407	0.378789	Ras-related protein Rab-31
Dnajb11	-0.113926	0.291255	DnaJ homolog subfamily B member 11
Smap1	-0.113881	0.304296	Small ArfGAP 1
Ptges2	-0.113854	0.242098	Prostaglandin E synthase 2
Gorasp2	-0.113831	0.380233	Golgi reassembly-stacking protein 2
Zadh2	-0.113583	0.221889	Zinc-binding alcohol dehydrogenase, domain-containing 2
Prkaca	-0.113541	0.25256	cAMP-dependent protein kinase catalytic subunit alpha
Aamdc	-0.113476	0.274021	Adipogenesis-associated, Mth938 domain-containing
Lamtor1	-0.113451	0.336872	Ragulator complex protein LAMTOR1
Ywhae	-0.113338	0.916763	14-3-3 protein epsilon
Ccdc88a	-0.113108	0.877878	Coiled coil domain-containing 88A
Kif13b	-0.113075	0.0642738	Kinesin 13B
Mecp2	-0.113004	0.542741	Methyl-CpG-binding protein 2
Rpl23a	-0.112996	0.476124	60S ribosomal protein L23a
Pgm1	-0.112934	0.902798	Phosphoglucomutase-1
Ctnna2	-0.112659	0.505913	Catenin alpha 2
Elp3	-0.112625	0.364733	Elongator complex protein 3
Clta	-0.112588	0.480391	Clathrin light chain A
Mllt4	-0.112477	0.317292	Afadin
Phyhd1	-0.112449	0.264203	Phytanoyl-CoA dioxygenase domain-containing protein 1
Entpd2	-0.112318	0.29951	Ectonucleoside triphosphate diphosphohydrolase 2
Ankrd28	-0.112219	0.180154	Ankyrin repeat domain 28
Cadm4	-0.112111	0.19408	Cell adhesion molecule 4
Pdhx	-0.112066	0.267441	Dihydrolipoamide acetyltransferase component of pyruvate dehydrogenase complex
Acyp1	-0.112044	1.10466	Acylphosphatase
Cct3	-0.112	0.693676	T-complex protein 1 subunit gamma
Slmap	-0.111897	0.453771	Sarcolemmal membrane-associated protein
Snrnp70	-0.111786	0.483122	Small nuclear ribonucleoprotein U1 subunit 70
Xpr1	-0.111703	0.0794661	Xenotropic and polytropic retrovirus receptor 1
Strip1	-0.111637	0.307976	Striatin-interacting protein 1
Cox6c2	-0.111508	0.574401	Cytochrome c oxidase subunit 6C-2
Rps27a	-0.111359	0.260449	Ubiquitin-40S ribosomal protein S27a;Ubiquitin;40S ribosomal protein S27a;Ubiquitin-60S ribosomal protein L40;Ubiquitin;60S ribosomal protein L40;Polyubiquitin-B;Ubiquitin;Polyubiquitin-C;Ubiquitin;Ubiquitin-related
Pdcd5	-0.111358	0.45005	Programmed cell death 5
Rqcd1	-0.110972	0.507716	Cell differentiation protein RCD1 homolog
Pfkl	-0.110956	0.290405	ATP-dependent 6-phosphofructokinase, liver type
Dync1li2	-0.110907	0.381369	Cytoplasmic dynein 1 light intermediate chain 2
Aco2	-0.110466	0.505983	Aconitate hydratase, mitochondrial
Mrpl44	-0.11001	0.211144	Mitochondrial ribosomal protein L44
Glrx	-0.109971	0.619485	Glutaredoxin-1
Suclg2	-0.109886	0.314808	Succinate--CoA ligase [GDP-forming] subunit beta, mitochondrial
Ywhab	-0.109817	0.66935	14-3-3 protein beta/alpha;14-3-3 protein beta/alpha, N-terminally processed
Cbx1	-0.109742	0.320998	Chromobox 1
Surf4	-0.109661	0.347046	Ab1-205
Vps13a	-0.109656	0.422504	Vacuolar protein sorting 13 homolog A
Xpnpep1	-0.109565	0.405185	Xaa-Pro aminopeptidase 1;Xaa-Pro aminopeptidase 1, N-terminally processed
Mrpl50	-0.109479	0.22887	Mitochondrial ribosomal protein L50
Pcmt1	-0.109466	0.833248	Protein-L-isoaspartate(D-aspartate) O-methyltransferase
Mcm6	-0.109341	0.482779	DNA replication licensing factor MCM6
Mrpl43	-0.109244	0.380072	Mitochondrial ribosomal protein L43
Ndufa8	-0.10909	0.341062	NADH dehydrogenase [ubiquinone] 1 alpha subcomplex subunit 8
Ndrg3	-0.109059	0.170501	Protein NDRG3
Ywhaz	-0.109001	0.653163	14-3-3 protein zeta/delta
Gusb	-0.108728	0.43892	Beta-glucuronidase
Ncln	-0.108725	0.374435	Nicalin
Ckb	-0.108681	0.339294	Creatine kinase B-type
Itgav	-0.108271	0.270386	Integrin subunit alpha V
Seh1l	-0.108249	0.181288	Centrosomal protein 192
Nrxn3	-0.108137	0.211787	Neurexin-3
Vps35	-0.108131	0.359422	Vacuolar protein sorting-associated protein 35
Gmps	-0.108026	0.515303	GMP synthase [glutamine-hydrolyzing]
Mrpl46	-0.108016	0.553436	39S ribosomal protein L46, mitochondrial
Ndufs2	-0.107978	0.0904902	NADH dehydrogenase [ubiquinone] iron-sulfur protein 2, mitochondrial
Ddrgk1	-0.107883	0.0675236	DDRGK domain-containing 1
Mrpl4	-0.10767	0.559936	Mitochondrial ribosomal protein L4
Prkd1	-0.107653	0.225735	Serine/threonine-protein kinase D1
Add3	-0.107561	0.247815	Gamma-adducin
Tmod2	-0.107437	0.254699	Tropomodulin-2
Comtd1	-0.107367	0.441924	Catechol-O-methyltransferase domain containing 1 (Predicted), isoform CRA_a
Sec24c	-0.107272	1.09023	SEC24 homolog C, COPII coat complex component
Copg1	-0.107233	0.413862	Coatomer subunit gamma-1
Plekha7	-0.107209	0.10134	Pleckstrin homology domain-containing A7
Tfrc	-0.107099	0.146203	Transferrin receptor protein 1
Tomm40	-0.106964	0.192864	Mitochondrial import receptor subunit TOM40 homolog
Blvrb	-0.106927	0.528912	Biliverdin reductase B
Cirbp	-0.106834	0.432424	Cold-inducible RNA-binding protein
Echs1	-0.10669	0.762778	Enoyl-CoA hydratase, mitochondrial
Mia2	-0.106587	0.193043	Melanoma inhibitory activity 2
Coa3	-0.106523	0.188231	Cytochrome C oxidase assembly factor 3
Map4	-0.106475	0.245397	Microtubule-associated protein 4
Copg2	-0.106467	0.534056	Coatomer subunit gamma-2
Pitpnb	-0.106459	0.445151	Phosphatidylinositol transfer protein beta isoform
Sf3b3	-0.106424	0.858627	Splicing factor 3b, subunit 3
Sdhb	-0.106414	0.659163	Succinate dehydrogenase [ubiquinone] iron-sulfur subunit, mitochondrial
Prpf40a	-0.106287	0.767201	Pre-mRNA processing factor 40 homolog A (Yeast) (Predicted)
Cox7a2l	-0.105912	0.837299	Cytochrome c oxidase subunit 7A2-like
Ipo7	-0.105641	0.344481	Importin 7
Puf60	-0.105489	0.487045	Poly(U)-binding-splicing factor PUF60
Myh11	-0.105099	0.495249	Myosin-11
Magt1	-0.105099	0.108267	Magnesium transporter protein 1
Top1	-0.105063	0.491477	DNA topoisomerase 1
Pip4k2b	-0.105034	0.494191	Phosphatidylinositol 5-phosphate 4-kinase type-2 beta
Cmas	-0.105026	0.446239	N-acylneuraminate cytidylyltransferase
Abca2	-0.104971	0.232341	ATP-binding cassette sub-family A member 2
Blvra	-0.1048	0.488062	Biliverdin reductase A
Bpnt1	-0.104664	0.625219	3(2),5-bisphosphate nucleotidase 1
Bid	-0.104597	0.0859241	BH3-interacting domain death agonist;BH3-interacting domain death agonist p15;BH3-interacting domain death agonist p13;BH3-interacting domain death agonist p11
Prkar2b	-0.104554	0.157149	cAMP-dependent protein kinase type II-beta regulatory subunit
Nln	-0.10444	0.422898	Neurolysin, mitochondrial
Sdf2	-0.104266	0.224269	Stromal cell derived factor 2 (Predicted), isoform CRA_b
Lsm12	-0.104256	0.196451	LSM12 homolog
Ddx42	-0.104225	0.469427	DEAD (Asp-Glu-Ala-Asp) box polypeptide 42 (Predicted)
Prpsap1	-0.104161	0.164707	Phosphoribosyl pyrophosphate synthase-associated protein 1
Plec	-0.104127	0.292533	Plectin
Wdr61	-0.104117	0.430372	WD repeat-containing protein 61;WD repeat-containing protein 61, N-terminally processed
Pfdn1	-0.104098	0.576549	Prefoldin 1 (Predicted)
Fam21	-0.103994	0.478495	WASH complex subunit FAM21
Ncbp2	-0.103884	0.319663	Nuclear cap-binding protein subunit 2
Acox1	-0.103852	0.189355	Peroxisomal acyl-coenzyme A oxidase 1;Peroxisomal acyl-CoA oxidase 1, A chain;Peroxisomal acyl-CoA oxidase 1, B chain;Peroxisomal acyl-CoA oxidase 1, C chain
Nutf2	-0.103814	0.618515	Nuclear transport factor 2
Rps7	-0.103786	0.303368	40S ribosomal protein S7
Dlst	-0.103772	1.67497	Dihydrolipoyllysine-residue succinyltransferase component of 2-oxoglutarate dehydrogenase complex, mitochondrial
Pfkm	-0.103661	0.700097	ATP-dependent 6-phosphofructokinase, muscle type
Cpsf6	-0.103121	0.131787	Cleavage and polyadenylation specific factor 6, 68kDa (Predicted), isoform CRA_b
Robo2	-0.103052	0.145328	Roundabout guidance receptor 2
Naga	-0.102976	0.192085	Alpha-N-acetylgalactosaminidase
Txn	-0.102605	0.369751	Thioredoxin
Slc25a22	-0.10251	0.221908	RCG47744, isoform CRA_c
Tmsb10	-0.102306	0.601336	Thymosin beta-10
Bpgm	-0.102225	0.160066	Phosphoglycerate mutase
Psma5	-0.102015	0.540041	Proteasome subunit alpha type-5
Stxbp6	-0.102	0.133962	Syntaxin-binding protein 6
Tmed7	-0.101848	0.330276	Transmembrane emp24 domain-containing protein 7
Pbrm1	-0.101623	0.353607	Polybromo 1
Fscn1	-0.101601	0.580439	Fascin
Rps26	-0.101222	0.696119	40S ribosomal protein S26
Palm	-0.101115	0.364185	Paralemmin-1
Pdia6	-0.101031	0.146307	Protein disulfide-isomerase A6
Nudt2	-0.100856	0.331094	Bis(5-nucleosyl)-tetraphosphatase [asymmetrical]
Loc684270	-0.10069	0.79636	RCG22622
Gria2	-0.1005	0.215371	Glutamate receptor 2
Actn4	-0.100471	0.486683	Alpha-actinin-4
Smarcc2	-0.100398	0.567522	SWI/SNF-related, matrix-associated, actin-dependent regulator of chromatin, subfamily c, member 2
Prcp	-0.100344	0.223814	Prolylcarboxypeptidase
Srgap2	-0.100275	0.643905	SLIT-ROBO Rho GTPase-activating protein 2
Cct7	-0.100243	0.302739	Chaperonin-containing TCP1 subunit 7
Eci1	-0.100091	0.590045	Enoyl-CoA delta isomerase 1, mitochondrial
Tmx3	-0.10009	0.200085	Thioredoxin-related transmembrane protein 3
Mrps17	-0.0999757	0.190022	Mitochondrial ribosomal protein S17
Rab5c	-0.0999035	0.401186	RAB5C, member RAS oncogene family
Stag1	-0.0999016	0.571534	Stromal antigen 1
Rps3a	-0.0997699	0.544849	40S ribosomal protein S3a;40S ribosomal protein S3b;40S ribosomal protein S3a
Eif3b	-0.0997134	0.656816	Eukaryotic translation initiation factor 3 subunit B
Atad3	-0.0995184	0.937629	ATPase family AAA domain-containing protein 3
Gpm6b	-0.0995015	0.185646	Neuronal membrane glycoprotein M6-b
Prkci	-0.0994138	0.456006	Protein kinase C iota type
Lrrc40	-0.0994064	0.215167	Leucine-rich repeat-containing 40
Gstm1	-0.0992009	0.503474	Glutathione S-transferase Mu 1
Nt5c2	-0.0988625	0.437311	5-nucleotidase, cytosolic II
Ctnna1	-0.0988514	0.391492	Catenin (Cadherin associated protein), alpha 1
Dctn1	-0.0983189	0.47146	Dynactin subunit 1
Epn1	-0.0982562	0.177809	Epsin-1
Gnb2	-0.0980325	0.208686	Guanine nucleotide-binding protein G(I)/G(S)/G(T) subunit beta-2
Nadk2	-0.0979837	0.158451	NAD kinase 2, mitochondrial
Jagn1	-0.0979804	0.198251	Protein jagunal homolog 1
Mrps36	-0.0979011	0.441853	Mitochondrial ribosomal protein S36
Ddah2	-0.0977764	0.806309	N(G),N(G)-dimethylarginine dimethylaminohydrolase 2
Ap2b1	-0.097742	0.508133	AP-2 complex subunit beta
Nek9	-0.0975408	0.27832	NIMA-related kinase 9
Usp5	-0.0975151	0.39993	Ubiquitin carboxyl-terminal hydrolase
Dstn	-0.0974482	1.08567	Destrin
Timm10b	-0.097412	0.261804	Mitochondrial import inner membrane translocase subunit Tim10 B
Mcm2	-0.0973193	0.10421	DNA helicase
Mrpl41	-0.0971259	0.240741	39S ribosomal protein L41, mitochondrial
Ppp2cb	-0.0970779	0.427056	Serine/threonine-protein phosphatase 2A catalytic subunit beta isoform
Slc15a2	-0.0968573	0.151147	Solute carrier family 15 member 2
Spcs3	-0.0966758	0.244842	Signal peptidase complex subunit 3
Ykt6	-0.0963901	0.242714	Synaptobrevin homolog YKT6
Lars	-0.0963346	0.431274	RalA-binding protein 1
Rps23	-0.0962765	0.424095	40S ribosomal protein S23
Arpc2	-0.0962496	0.568183	Actin-related protein 2/3 complex subunit 2
Phpt1	-0.095855	0.315919	Phosphohistidine phosphatase 1
Dhx36	-0.0957636	0.203909	DEAH (Asp-Glu-Ala-His) box polypeptide 36 (Predicted), isoform CRA_a
Idh1	-0.0956531	0.341315	Isocitrate dehydrogenase [NADP] cytoplasmic
Abcf1	-0.095626	0.414558	ATP-binding cassette sub-family F member 1
Snx12	-0.0955506	0.302904	Sorting nexin 12
Tnpo3	-0.0954597	0.282255	Transportin 3
Rtcb	-0.0953469	0.450199	tRNA-splicing ligase RtcB homolog
Dak	-0.0953296	0.228912	Bifunctional ATP-dependent dihydroxyacetone kinase/FAD-AMP lyase (cyclizing);ATP-dependent dihydroxyacetone kinase;FAD-AMP lyase (cyclizing)
Ddx17	-0.0952802	0.467277	DEAD-box helicase 17
Dis3l2	-0.0952321	0.243786	DIS3-like exonuclease 2
Trappc9	-0.0944875	0.468627	Trafficking protein particle complex subunit 9
Ipo5	-0.0943478	0.426055	Importin 5
Mff	-0.0943403	0.142908	Mitochondrial fission factor
Dpp8	-0.0939987	0.389172	Dipeptidylpeptidase 8
Taf15	-0.0939841	0.155074	TATA-binding protein-associated factor 2N-like
Rpl22	-0.0939193	0.544783	60S ribosomal protein L22
Prodh	-0.0939162	0.144369	Proline dehydrogenase
Tnpo1	-0.0937027	0.400536	Transportin 1
Vps53	-0.093656	0.4455	VPS53 GARP complex subunit
Skp1	-0.0934876	0.3574	S-phase kinase-associated protein 1
Prkar2a	-0.09346	0.465595	cAMP-dependent protein kinase type II-alpha regulatory subunit
Sorbs1	-0.0933098	0.125375	Sorbin and SH3 domain-containing protein 1
Rpl12	-0.0931355	0.498495	60S ribosomal protein L12
Psmb2	-0.0931154	0.75925	Proteasome subunit beta type-2
Apmap	-0.0929894	0.155591	Adipocyte plasma membrane-associated protein
Rps2	-0.0928632	0.910943	40S ribosomal protein S2
Prdx1	-0.0925928	0.744062	Peroxiredoxin-1
Lrrc7	-0.0923021	0.14603	Leucine-rich repeat-containing protein 7
Trappc9	-0.0923001	0.130805	Trafficking protein particle complex subunit 9
Ap2a2	-0.0918462	0.347672	AP-2 complex subunit alpha-2
Cul9	-0.0917246	0.101247	Cullin 9
Ap1b1	-0.0914955	0.499595	AP-1 complex subunit beta-1
Slc3a2	-0.091403	0.279892	4F2 cell-surface antigen heavy chain
Coq5	-0.0913561	0.228383	2-methoxy-6-polyprenyl-1,4-benzoquinol methylase, mitochondrial
Atp6v0d1	-0.0912385	0.262305	V-type proton ATPase subunit
Erlin2	-0.0912224	0.377613	Erlin-2
Sbf2	-0.0912	0.233451	LOC691036 protein
Wdr5	-0.0910812	0.18532	WD repeat-containing protein 5
Hsd17b10	-0.0909817	0.220419	3-hydroxyacyl-CoA dehydrogenase type-2
Mdh2	-0.0907998	0.432966	Malate dehydrogenase, mitochondrial
Hnrnpul2	-0.0906677	1.48989	Heterogeneous nuclear ribonucleoprotein U-like 2
Ampd3	-0.0905882	0.21938	AMP deaminase 3
Ppp2r5b	-0.0905786	0.419559	Serine/threonine-protein phosphatase 2A 56 kDa regulatory subunit
Dpm1	-0.0905677	0.2642	Dolichyl-phosphate mannosyltransferase subunit 1, catalytic
Hmgn5	-0.0905546	0.31233	High mobility group nucleosome-binding domain-containing protein 5
Ict1	-0.0905461	0.159372	Mitochondrial ribosomal protein L58
Nhp2l1	-0.090469	0.39418	NHP2-like protein 1;NHP2-like protein 1, N-terminally processed
Maip1	-0.0902733	0.495941	Uncharacterized protein C2orf47 homolog, mitochondrial
Casp3	-0.0901636	0.331941	Caspase-3;Caspase-3 subunit p17;Caspase-3 subunit p12
Ppp1r21	-0.0901441	0.448123	Protein phosphatase 1, regulatory subunit 21
Nf1	-0.0900431	0.279447	Neurofibromin
Ruvbl2	-0.0899401	0.490564	RuvB-like helicase
Cyc1	-0.0899176	0.192596	Cytochrome c-1
Galns	-0.0897807	0.346083	N-acetylgalactosamine-6-sulfatase
Mcee	-0.0895243	0.270061	Methylmalonyl CoA epimerase
Mycbp2	-0.0894886	0.245071	MYC-binding protein 2, E3 ubiquitin protein ligase
Usp15	-0.0894415	0.185755	Ubiquitin carboxyl-terminal hydrolase 15
Brk1	-0.0893949	0.336859	BRICK1, SCAR/WAVE actin-nucleating complex subunit
Cycs	-0.0893313	0.417519	Cytochrome c, somatic
[truncated: 1,553 more rows]
