# Supplementary material for: Synapse integrity and function: Dependence on protein synthesis and identification of potential failure points
Source: Front Mol Neurosci. 2022 Dec 13;15:1038614. doi: 10.3389/fnmol.2022.1038614 (PMC9792512; doi:10.3389/fnmol.2022.1038614)
Supplement: Supplementary file 2 [file Table_2.XLSX]

## Sheet: Table S2A
Regulators of synapse stability / organization
Gene name	Evidence: fold change	Selected references	Pubmed URL
Sparc	2h 2.07; 4h 3.37; 8h 2.96	Fan et al., 2021; López-Murcia et al., 2015	https://pubmed.ncbi.nlm.nih.gov/33535026/	https://pubmed.ncbi.nlm.nih.gov/26420865/
Sparcl1	2h 2.17; 4h 5.41; 8h 3.19	Gan & Südhof, 2019, 2020	https://pubmed.ncbi.nlm.nih.gov/31160442/	https://pubmed.ncbi.nlm.nih.gov/32973045/
C1qb	2h 2.22; 4h 2.89; 8h 3.63	Dejanovic et al., 2018	https://pubmed.ncbi.nlm.nih.gov/30392797/
Cst3	2h 2.53; 4h 3.56; 8h 3.61	Um et al., 2014	https://pubmed.ncbi.nlm.nih.gov/24613359/
Cpe	2h 1.67; 4h 2.24; 8h 1.82	Woronowicz et al., 2010	https://pubmed.ncbi.nlm.nih.gov/19598241/
Aif1	8h 2.46 (#)	Lituma et al., 2021	https://pubmed.ncbi.nlm.nih.gov/34764226/
Mov10	8h 1.79	Banerjee et al., 2009; Srinivasan et al., 2021	https://pubmed.ncbi.nlm.nih.gov/20064393/	https://pubmed.ncbi.nlm.nih.gov/34813590/
Fatty acid / lipid metabolism
Gene name	Evidence: fold change	Selected references	Pubmed URL
Fads2	4h 1.84; 8h 1.71	GeneCards entry	https://www.genecards.org/cgi-bin/carddisp.pl?gene=FADS2
Pla2g7	2h 1.52; 4h 1.96; 8h 1.98	Burke & Dennis, 2009; Vasquez et al., 2018	https://pubmed.ncbi.nlm.nih.gov/18931897/	https://pubmed.ncbi.nlm.nih.gov/29248300/
Apoe	2h 2.39; 4h 4.34; 8h 3.16	Huang & Mahley, 2014; Rebeck, 2017	https://pubmed.ncbi.nlm.nih.gov/25173806/	https://pubmed.ncbi.nlm.nih.gov/28258087/
App	2h 1.74; 8h 2.64	Pierrot et al., 2013	https://pubmed.ncbi.nlm.nih.gov/23554170/
Cyp51a1	4h 1.66; 8h 1.47	Strömstedt et al., 1996; Strushkevich et al., 2010	https://pubmed.ncbi.nlm.nih.gov/8619637/	https://pubmed.ncbi.nlm.nih.gov/20149798/
Ormdl3	8h 1.79	Davis et al., 2018	https://pubmed.ncbi.nlm.nih.gov/30193828/
Mid1ip1	4h 1.93; 8h 1.71	Kim et al., 2010	https://pubmed.ncbi.nlm.nih.gov/20457939/
Mov10	8h 1.79	Wang et al., 2015	https://pubmed.ncbi.nlm.nih.gov/26029828/
Role in AD pathology or colocalize with Aβ
Gene name	Evidence: fold change	Selected references	Pubmed URL
App	2h 1.74; 8h 2.64	O'Brien & Wong, 2011; Zhang et al., 2011; Andrew et al., 2016	https://pubmed.ncbi.nlm.nih.gov/21456963/	https://pubmed.ncbi.nlm.nih.gov/21214928/	https://pubmed.ncbi.nlm.nih.gov/27474742/
Apoe	2h 2.39; 4h 4.34; 8h 3.16	Yamazaki et al., 2019; Lanfranco et al., 2020; Chen et al., 2021	https://pubmed.ncbi.nlm.nih.gov/31367008/	https://pubmed.ncbi.nlm.nih.gov/32882843/	https://pubmed.ncbi.nlm.nih.gov/33176118/
A2m	2h 1.90 (#); 4h 2.46; 8h 2.50	Hyman et al., 2000; Seddighi et al., 2018	https://pubmed.ncbi.nlm.nih.gov/10815129/	https://pubmed.ncbi.nlm.nih.gov/29537301/
C1qb	2h 2.22; 4h 2.89; 8h 3.63	Afagh et al., 1996; Yin et al., 2019	https://pubmed.ncbi.nlm.nih.gov/8593893/	https://pubmed.ncbi.nlm.nih.gov/30692699/
Sparc	2h 2.07; 4h 3.37; 8h 2.96	Strunz et al., 2019	https://pubmed.ncbi.nlm.nih.gov/30883351/
Cst3	2h 2.53; 4h 3.56; 8h 3.61	Kaur & Levy, 2012	https://pubmed.ncbi.nlm.nih.gov/22783166/
Itm2c	2h 3.05; 4h 3.18; 8h 3.11	Poska et al., 2020; Yasukawa et al., 2020	https://pubmed.ncbi.nlm.nih.gov/32555390/	https://pubmed.ncbi.nlm.nih.gov/32160551/
Bioenergetics
Gene name	Evidence: fold change	Selected references	Pubmed URL
Ndufs7	4h 1.32 (#; UP)	GeneCards entry	https://www.genecards.org/cgi-bin/carddisp.pl?gene=NDUFS7
Slc25a13	8h 1.66	Llorente-Folch et al., 2013; GeneCards entry	https://pubmed.ncbi.nlm.nih.gov/23986233/	https://www.genecards.org/cgi-bin/carddisp.pl?gene=SLC25A13
Hk2	8h 1.63	GeneCards entry	https://www.genecards.org/cgi-bin/carddisp.pl?gene=HK2
	(#) indicates marginal significance or marginal FC (located on the lines in the volcano plots)
	(UP) indicates protein level increased in PSI relative to control (t=0)

## Sheet: Table S2B
Regulators of synapse stability / organization	Fatty acid / lipid metabolism	Role in AD pathology or colocalize with Aβ	Bioenergetics
regulation of synapse structure	lipid metabol*	Alzheimer's disease	glycolysis
synapse organization	fatty acid	beta-amyloid binding	citric acid
synapse assembly	lipid biosyn*	beta-amyloid metabolic process	respiration
synapse pruning	lipid catabo*		respiratory chain complex
synaptic structure	density lipoprotein		oxidative phosphorylation
presynaptic active zone	lipid homeostasis		electron transport chain
regulation of dendritic spine morphogenesis			ATP synthase
regulation of dendritic spine development			outer mitochondrial
regulation of synapse structural plasticity			inner mitochondrial
receptor localization to synapse			release of cytochrome C from mitochondria
clustering of voltage-gated sodium channels			ATP metabolic process
glutamate receptor complex			ATP synthesis
postsynaptic membrane			ATP biosynthetic process
active zone membrane
presynaptic membrane
synaptic vesicle targeting
SNARE complex
