# Supplementary material for: Synapse integrity and function: Dependence on protein synthesis and identification of potential failure points
Source: Front Mol Neurosci. 2022 Dec 13;15:1038614. doi: 10.3389/fnmol.2022.1038614 (PMC9792512; doi:10.3389/fnmol.2022.1038614)
Supplement: Supplementary file 3 [file Table_3.XLSX]

## Sheet: t = 0h
Gene name	Half life (days)	Log2H/M 0h
A2m	1.19755	-0.228237
Aacs	2.12645	-0.0325606
Aadat	6.19202	0.0412405
Aak1	3.45657	0.0194958
Aars	2.92567	-0.035668
Aarsd1	3.18177	-0.179564
Abat	6.27598	-0.129437
Abca1	1.91154	-0.109797
Abca2	0.777387	-0.162844
Abcb6	4.48107	0.0595609
Abcb7	6.58137	0.0403813
Abcc4	5.38182	0.095126
Abcd3	3.487	-0.284826
Abce1	2.79718	-0.05849
Abcf1	2.38481	-0.0470143
Abcf3	1.17426	-0.0200563
Abhd10	6.69972	-0.0526495
Abhd12	3.12554	0.125276
Abhd14b	5.50312	0.35989
Abhd3	3.03177	0.120045
Abhd4	0.798361	-0.0933305
Abhd6	3.4699	-0.145726
Abi1	4.09498	-0.133722
Abr	2.43094	-0.0158955
Acaa1a	5.01244	0.256234
Acaa2	12.7943	-0.00487785
Acaca	3.5277	0.0337541
Acad9	9.23559	-0.0714862
Acadl	12.7515	0.0318933
Acadm	4.36582	-0.0599467
Acads	11.916	-0.0570641
Acadsb	4.50948	-0.162534
Acadvl	7.51512	0.00115583
Acap2	2.96649	0.0173654
Acat1	10.1102	-0.161658
Acat2	4.63482	-0.208419
Acat2	4.63482	-0.0674256
Acbd3	4.21162	0.00537392
Acbd6	2.05625	-0.265379
Acin1	5.32627	-0.281598
Acly	4.17409	0.0397799
Aco1	7.04812	0.0475782
Aco2	10.0514	0.027979
Acot2	14.9116	0.00334631
Acot7	3.94767	-0.201121
Acot9	8.2578	-0.289274
Acox1	2.4598	0.0133775
Acp1	5.63189	-0.0412262
Acp2	4.62754	-0.0473184
Acp6	12.9144	-0.151103
Acsbg1	2.35861	0.0303472
Acsf2	12.204	-0.0332217
Acsf3	6.9193	-0.0914259
Acsl1	4.68024	-0.116978
Acsl3	2.01644	0.0144133
Acsl6	5.07435	-0.0235317
Acss1	7.6989	0.229484
Acss2	5.77599	0.0697877
Actbl2	10.795	0.0754065
Actc1	6.52212	-0.00618021
Actg1	6.83058	0.0893541
Actl6a	5.91828	0.0481099
Actn1	6.06032	-0.0779936
Actn4	4.66893	-0.155966
Actn4	4.66893	0.0446176
Actr10	4.35508	-0.0530491
Actr1a	4.8819	-0.0794254
Actr1b	5.96247	0.182491
Actr2	5.35638	-0.0620415
Actr3	6.62881	-0.115258
Acy3	8.7059	-0.0233221
Adar	0.853988	0.137839
Add1	7.41326	-0.12423
Add2	5.65743	-0.234035
Add3	3.38509	0.0766644
Adh5	8.58231	-0.104514
Adnp	0.839386	-0.0308802
Adprh	5.3804	-0.0940355
Adprhl2	7.49007	-0.0773166
Adrbk1	1.74657	-0.187099
Adrm1	3.55978	-0.0261965
Adsl	6.2407	-0.102746
Adss	3.4618	-0.237866
Afap1	1.70681	-0.196757
Afg3l2	7.75167	-0.0427067
Agap2	2.17464	0.0117146
Agap3	4.9922	-0.135323
Agfg1	3.47236	-0.141269
Agk	7.93179	-0.233136
Agl	8.81977	-0.0982107
Agpat1	3.37934	-0.138956
Agpat3	6.35391	-0.113767
Agrn	23.5911	-0.0594318
Agtpbp1	3.0593	-0.335078
Ahctf1	1.66274	0.225202
Ahcy	11.205	-0.0652904
Ahcyl1	8.1247	-0.163688
Ahnak	2.17547	0.304663
Ai314180	2.64526	-0.0691842
Aifm1	10.927	-0.170925
Aimp1	5.3086	-0.12449
Aimp2	4.89486	-0.0323111
Ak1	5.77161	-0.0264094
Ak2	11.3705	-0.00498553
Ak3	7.94786	-0.0627496
Ak4	7.34982	-0.101232
Akap12	3.70217	-0.506086
Akap7	6.24461	-0.197693
Akap9	1.31448	-0.136435
Akr1a1	6.77151	-0.147311
Akr1b1	6.30983	-0.0618734
Akr7a2	7.57253	0.000180927
Akt1	2.6714	0.0857158
Alcam	4.86675	-0.159165
Aldh16a1	3.80603	0.325786
Aldh18a1	3.5095	-0.114908
Aldh1l1	14.7893	-0.0269239
Aldh1l2	23.2521	-0.145558
Aldh2	6.76931	0.952881
Aldh3a2	4.56279	-0.0244898
Aldh4a1	8.5113	-0.0129785
Aldh5a1	12.3848	0.00535688
Aldh6a1	12.842	0.0041828
Aldh7a1	11.8996	0.0507787
Aldh9a1	7.94065	0.0163905
Aldoa	3.9296	-0.0508116
Aldoc	4.84046	-0.0926799
Alg2	4.27976	-0.202896
Als2	3.46899	-0.00564743
Ampd2	4.12962	-0.1389
Ampd3	6.41191	0.00719576
Amph	5.92856	-0.236542
Amt	13.7432	0.0582753
Anapc1	2.04171	0.029106
Anapc5	1.75294	-0.226318
Ank2	3.62226	0.0317618
Ank2	3.62226	0.117593
Ank3	1.53859	-0.0883419
Ankfy1	4.04353	0.0544907
Ankrd13a	2.38987	0.0106607
Ankrd17	0.92564	-0.0310784
Ano6	3.8092	-0.0604725
Anp32a	4.73444	-0.00324202
Anp32b	4.90206	-0.0754469
Anp32e	3.34777	0.169799
Anxa1	4.12638	-0.0356124
Anxa11	3.26987	0.126541
Anxa2	3.1125	0.026715
Anxa3	3.41126	1.31691
Anxa4	4.81561	0.167281
Anxa5	5.60218	0.0455741
Anxa6	7.37213	-0.0276932
Anxa7	4.12916	-0.0600588
Aox1	7.09038	0.220425
Ap1b1	5.10685	-0.019432
Ap1s1	3.83515	-0.113981
Ap2a1	5.8981	-0.10414
Ap2a2	4.97684	-0.0254825
Ap2b1	5.94684	-0.055813
Ap2m1	5.35046	-0.124559
Ap2s1	3.89314	-0.134417
Ap3b1	3.38337	0.148918
Ap3b2	4.3748	-0.155293
Ap3d1	3.69789	-0.0650103
Ap3m1	3.64027	-0.104367
Ap3m2	4.57429	-0.155901
Ap3s1	5.10773	-0.0735907
Apaf1	4.24974	-0.00249736
Apc	0.485705	-0.0723242
Apeh	6.31597	-0.1399
Apex1	6.58294	0.0749739
Api5	2.82523	-0.0149298
Apoa1bp	10.2658	0.00657289
Apoe	2.61395	0.494059
Apool	13.8741	-0.0249242
Appl1	4.77063	-0.125347
Appl2	3.19481	0.664124
Aprt	7.32533	0.0193309
Aqp4	12.851	0.339017
Aqr	1.90434	0.0587038
Arap1	3.16396	-0.148137
Arcn1	3.23535	-0.0738308
Arf1	4.14289	-0.122828
Arf4	1.90398	-0.0544802
Arf5	3.19058	-0.0840891
Arf6	6.10075	-0.0527762
Arfgap2	2.38682	-0.0301709
Arfgef1	3.29575	-0.0480117
Arfgef2	2.87944	-0.145698
Arfip1	3.50943	-0.0102439
Arhgap1	3.24619	-0.0907794
Arhgap21	3.02514	-0.186912
Arhgap23	3.0437	2.04966
Arhgap32	1.40824	-0.0959558
Arhgap35	2.60859	-0.142065
Arhgap5	2.40518	0.0264032
Arhgdia	6.4271	0.128597
Arhgdib	3.21319	0.736117
Arhgef11	2.3217	0.136567
Arhgef12	3.09273	-0.154725
Arhgef2	1.96391	-0.0681858
Arhgef7	3.86581	-0.16819
Arhgef7	3.86581	-0.0926682
Arid1a	1.34662	-0.0016553
Arid1b	1.48726	-0.519524
Arl1	2.80477	-0.0773057
Arl2	3.49389	-0.120203
Arl3	3.43537	-0.0381578
Arl6	3.89957	-0.0315049
Arl6ip1	2.48872	0.18551
Arl6ip5	4.14151	-0.210329
Arl8a	3.70734	-0.101751
Arl8b	2.11469	-0.0196143
Armc10	6.65491	-0.0800404
Armc9	1.15472	0.139082
Arpc1a	5.44937	-0.10186
Arpc1b	4.07228	0.134168
Arpc2	5.73547	-0.0840076
Arpc3	4.55155	-0.0673239
Arpc4	4.91475	-0.0758846
Arpc5	4.4046	-0.0917976
Arpc5l	4.55305	-0.113253
Arrb1	5.3533	-0.183273
Arvcf	4.18153	0.0652156
Asah1	6.29058	-0.0569944
Asap1	3.72375	-0.00539907
Asap2	5.23425	-0.131988
Asl	7.63198	0.0383935
Asmtl	8.20767	0.279193
Asna1	4.98662	-0.0247718
Asns	2.8848	-0.238896
Asph	5.74844	-0.00774725
Asrgl1	4.76763	-0.169501
Atad1	3.04037	0.0123963
Atat1	4.39024	-0.0576811
Atg3	3.95508	0.0474064
Athl1	7.39729	0.162231
Atic	7.01113	0.0581795
Atl1	3.17219	-0.290104
Atp13a1	3.65097	0.0584056
Atp1a2	5.24846	0.0238564
Atp1a3	3.61932	-0.272389
Atp1b1	3.77176	-0.20046
Atp1b2	6.46571	-0.045523
Atp1b3	4.30386	-0.159425
Atp2b1	6.06482	-0.18358
Atp2b2	4.62247	-0.276413
Atp2b4	6.58815	-0.103364
Atp5b	9.42709	-0.0326922
Atp5c1	8.56505	-0.100958
Atp5d	6.55272	-0.0999278
Atp5f1	9.35582	-0.0816176
Atp5h	12.2039	-0.0346439
Atp5i	8.86617	-0.0205017
Atp5j2	11.4449	-0.0636796
Atp5o	9.49153	-0.120938
Atp6v0a1	3.63023	0.14745
Atp6v0d1	3.91711	-0.101547
Atp6v1a	3.65459	-0.134952
Atp6v1b2	4.23097	-0.0676298
Atp6v1c1	3.14299	-0.224588
Atp6v1d	2.18712	-0.0434894
Atp6v1e1	2.47347	-0.0938185
Atp6v1f	1.85521	-0.0827642
Atp6v1h	3.17997	-0.104024
Atp8a1	2.66968	-0.180664
Atp8a1	2.66968	-0.137893
Atpif1	7.64135	-0.066559
Atxn10	1.07569	-0.117071
Atxn2	1.70092	-0.139639
Atxn2l	2.09018	0.00903838
Auh	7.24595	-0.037248
Bag3	4.52382	-0.0996538
Bag6	1.97903	-0.0499689
Baiap2	1.88847	-0.518649
Bak1	9.83363	-0.0375633
Basp1	15.3303	-0.0738959
Basp1	15.3303	0.0567117
Bax	3.01723	-0.132473
Baz1b	1.07801	0.0331994
Bcan	4.27504	-0.119908
Bcap31	3.52785	-0.152705
Bcas2	2.64807	-0.141501
Bcat1	2.34645	-0.289606
Bckdha	5.98513	0.0914064
Bckdhb	9.74007	0.0145971
Bcl2l13	8.0007	0.141671
Bclaf1	3.24854	-0.0724959
Bcr	2.39238	0.0675023
Bcs1l	10.433	-0.16613
Bdh1	7.90196	-0.0331815
Bdh2	9.21678	0.208902
Bgn	18.59	0.0596065
Bid	2.68218	-0.127765
Bin1	6.1043	-0.257748
Birc6	1.63814	-0.0453959
Bles03	3.39207	-0.277505
Blmh	7.2735	-0.0506694
Blvra	6.11296	-0.00806815
Blvrb	9.49745	-0.0505898
Bpgm	2.69184	0.0615647
Bphl	8.85536	-0.0982952
Bpnt1	5.29641	-0.12005
Brd4	0.788332	0.117461
Bre	3.76959	-0.110114
Bri3bp	2.76124	-0.197469
Brox	3.80045	-0.0501657
Brsk1	3.04528	0.181339
Bsg	8.79145	0.0614473
Bsn	2.56771	-0.0880518
Btf3	1.75879	-0.134772
Bub3	3.99247	0.143771
Bzw1	1.97552	-0.123093
Bzw2	2.92681	-0.0452855
C1qa	0.647141	-0.197668
C1qb	0.695233	0.939226
C1qbp	11.7343	-0.0343992
C2cd2l	4.26498	-0.13753
Cab39	2.43541	-0.120338
Cab39l	2.87031	0.0299771
Cacna2d1	5.59936	-0.18436
Cacybp	3.08944	-0.142002
Cad	4.33451	-0.0888258
Cadm2	5.00968	-0.153631
Cadm4	2.13589	-0.216729
Cadps	3.15134	-0.170917
Calb1	2.40184	-0.122196
Calb2	3.52193	0.0434344
Cald1	2.36361	0.211831
Calr	4.58814	0.032149
Calu	3.73282	-0.100534
Camk1d	2.50289	0.1942
Camk2a	3.01912	-0.243454
Camk2b	3.81403	-0.28619
Camk2d	4.20708	-0.0833377
Camk2g	5.0255	-0.0835533
Camkv	4.01547	-0.344512
Camlg	2.94116	-0.296147
Camsap2	3.04536	-0.203231
Camsap3	4.22659	-0.22675
Cand1	5.63222	-0.0213462
Cand2	3.07448	-0.0812907
Canx	4.77978	-0.087997
Cap1	4.86898	0.109403
Cap2	3.68218	-0.0686641
Capg	4.75978	0.185045
Capn2	6.76757	-0.0459819
Capns1	5.62312	0.0020883
Caprin1	1.35646	0.0626584
Capza1	6.26384	0.0661913
Capza2	5.06947	-0.0283544
Capzb	4.34632	-0.0322479
Carkd	10.7463	-0.192319
Cars	4.86633	-0.13321
Cask	6.35275	-0.202131
Caskin1	5.66007	-0.0854189
Casp3	2.6077	-0.158621
Cat	3.15615	-0.0211714
Cbr1	7.89921	-0.18835
Cbr4	5.98339	-0.0107931
Cbs	11.3464	0.608287
Cbx3	2.72807	0.0519669
Cbx5	1.54987	0.0581793
Ccar1	2.54835	-0.0630695
Ccbl1	7.40246	-0.110655
Ccdc132	3.6308	0.0900869
Ccdc22	6.84409	-0.070426
Ccdc47	2.77809	-0.113608
Ccdc88a	2.36292	-0.0550408
Ccdc93	6.5084	-0.325187
Ccny	5.63484	-0.13297
Ccs	3.73193	-0.190517
Cct2	4.97248	-0.102332
Cct3	5.17898	-0.092678
Cct4	5.18467	-0.018162
Cct5	4.72689	-0.0993749
Cct7	4.49622	-0.0746988
Cct8	4.38501	-0.0912808
Cd151	1.75067	-0.470049
Cd180	2.50893	1.02428
Cd200	6.35356	-0.120036
Cd38	12.8541	0.62318
Cd44	4.72814	-0.0972527
Cd47	5.19732	-0.00397751
Cd68	0.900784	0.648323
Cd81	1.95892	0.12794
Cd9	6.45531	0.0950273
Cd99	10.347	0.0507076
Cdc37	3.05883	-0.0459562
Cdc42	4.84222	-0.209261
Cdc42	4.84222	0.0900166
Cdc42bpa	2.97159	0.610116
Cdc42bpb	3.25492	0.118388
Cdc5l	1.91726	0.206501
Cdh13	5.82974	-0.300361
Cdh2	2.305	0.555468
Cdipt	3.20805	-0.143069
Cdk5	3.58711	-0.0525861
Cds2	4.28924	-0.248771
Cdv3	3.39968	-0.0446903
Celf2	2.92441	-0.0936843
Celsr2	1.03526	-0.0574477
Cend1	7.41299	0.0466319
Cenpv	15.6108	-0.0352121
Cep170b	1.99905	-0.0293205
Cers1	2.12856	-0.0749856
Cfl1	5.02345	-0.0257265
Cfl2	6.36998	-0.121594
Champ1	1.73036	0.013297
Chchd3	7.90464	-0.0786919
Chchd6	5.82963	-0.125144
Chd3	1.65617	0.21128
Chd4	1.32065	0.147607
Chl1	0.790058	-0.349897
Chmp2a	2.00675	-0.0116287
Chmp2b	1.92106	0.0639995
Chmp3	2.45044	0.154594
Chmp5	2.95016	-0.124505
Chmp6	6.23015	-0.0457183
Chordc1	3.23956	0.0615453
Ciapin1	2.72387	-0.00271006
Cisd1	4.83349	-0.0741709
Ckap4	9.03852	-0.0214211
Ckap5	1.80936	0.0711068
Ckb	5.83829	0.0356624
Clasp1	2.20368	-0.0995524
Clasp2	2.81791	-0.081926
Clic1	3.88225	0.183203
Clic4	2.95345	0.102531
Clint1	3.13925	-0.307275
Clint1	3.13925	-0.220243
Clip1	2.12699	-0.0194331
Clip2	3.66358	0.164274
Clns1a	2.14431	-0.0568177
Clpp	7.98151	-0.135563
Clptm1	1.00677	-0.17355
Clta	2.69693	-0.112427
Cltb	4.64976	-0.10714
Cltc	4.59257	-0.00542053
Clu	4.39142	0.0563867
Cluh	1.55675	-0.124801
Cmas	8.08313	0.00457422
Cmbl	6.82311	-0.217646
Cmpk1	6.04146	0.217577
Cmpk2	5.78181	0.455068
Cnbp	1.03475	-0.134202
Cndp2	6.02883	0.190971
Cnn3	2.34287	0.135196
Cnot1	3.19045	0.138856
Cnp	5.30962	-0.224505
Cnrip1	6.68037	-0.174789
Cntfr	4.81619	-0.01193
Cntn1	6.40991	-0.0431156
Coasy	6.75156	-0.0660296
Col4a2	44.2265	-0.787926
Commd3	5.46397	0.136618
Commd5	6.82934	0.00311333
Commd7	6.03329	-0.208165
Commd9	5.6945	0.529797
Comt	5.20823	0.156425
Comtd1	17.643	0.0564894
Copa	3.58375	0.0122558
Copb1	4.10921	-0.00910269
Copb2	3.68472	0.0692854
Cope	3.67395	0.0080132
Copg1	3.18579	-0.0838436
Copg2	3.06533	-0.0272367
Cops2	5.14619	-0.119109
Cops3	5.55471	-0.0891894
Cops4	5.4842	-0.152573
Cops5	4.65659	-0.185247
Cops6	5.36739	-0.0853287
Cops7a	3.6681	-0.0630557
Cops7b	6.24209	-0.0754399
Coq9	4.1665	0.132486
Coro1a	4.63935	0.418153
Coro1b	4.37577	0.0542721
Coro1c	5.32414	-0.148532
Coro2b	4.9473	0.00911271
Coro7	5.2361	0.125902
Cotl1	8.19368	0.0424341
Cox4i1	5.68222	-0.0729469
Cp	2.51434	0.221156
Cpd	1.1616	0.0204064
Cpne6	2.18542	0.18555
Cpped1	7.63063	0.00189037
Cpsf1	3.17571	-0.116514
Cpsf3	2.20958	-0.0917588
Cpsf6	3.4802	0.169155
Cpt1a	8.74429	0.00510727
Cpt2	12.1815	0.0308575
Crat	6.74548	-0.038451
Crebbp	0.793531	-0.141534
Crip2	4.26413	0.0579514
Crk	4.63351	0.00613427
Crkl	3.89998	-0.0248032
Crmp1	14.7966	-0.0860367
Cryl1	21.2525	-0.0817336
Crym	5.25808	-0.0221717
Cryz	11.1039	0.0363056
Cs	9.41798	-0.169755
Csde1	1.22673	-0.175891
Cse1l	3.93533	0.0872332
Csk	3.25357	0.106708
Csnk1a1	0.661009	-0.0772995
Csnk2a1	3.2263	-0.106848
Csnk2a2	4.33374	-0.173584
Csnk2b	3.87	-0.0303129
Cspg4	2.25823	-0.137986
Cspg5	3.70614	-0.0435152
Csrp1	4.82646	0.0726651
Cstf3	5.17894	0.0645349
Ctbp1	3.51378	-0.105492
Ctnna1	3.92503	0.0422995
Ctnna2	5.71314	-0.0977832
Ctnnb1	2.59045	-0.00405866
Ctnnbl1	1.6231	0.21146
Ctnnd1	2.51709	0.00356178
Ctnnd2	4.06149	-0.0806906
Ctsb	2.22945	0.115374
Ctsd	4.89887	-0.0334352
Ctsh	4.41362	-0.272759
Ctsz	3.31633	0.246936
Cttn	5.77874	-0.020106
Cul1	2.15322	-0.0583353
Cul2	4.02138	-0.332243
Cul3	2.62363	-0.0510703
Cul4a	2.687	0.115891
Cul4b	3.18968	0.111242
Cul5	4.15676	-0.0184779
Cul7	1.18601	0.126598
Cul9	2.68016	0.335883
Cxadr	14.3838	-0.24094
Cyb5a	4.04485	0.0242003
Cyb5r1	10.7375	0.090453
Cyb5r3	6.92295	-0.0131515
Cyc1	6.08238	-0.0984122
Cycs	8.17858	-0.0800368
Cyfip1	4.04353	0.0621151
Cyfip2	3.54885	-0.246621
Cyp51a1	1.12592	-0.11366
D2hgdh	11.0106	0.204548
Daam1	1.84353	0.335287
Dag1	2.9697	-0.0250418
Dak	5.94494	-0.0271198
Dap3	5.18848	-0.132419
Dars	4.95809	-0.0747084
Dazap1	7.06797	0.044504
Dbi	10.8191	-0.0809074
Dbn1	6.26955	-0.0425528
Dbnl	4.42918	0.0375991
Dbt	9.48141	-0.360482
Dcakd	4.22995	-0.0119528
Dchs1	1.29139	0.391398
Dclk1	4.20419	-0.15768
Dclk2	3.19079	0.452473
Dcps	6.959	-0.110766
Dctn1	4.12131	0.0291781
Dctn2	3.99996	-0.0299679
Dctn3	4.31759	-0.0257672
Dctn4	3.8961	0.106216
Dcun1d1	4.23439	-0.158308
Dcx	2.91882	-0.079085
Dcxr	5.60878	0.270879
Ddah1	11.4581	-0.154921
Ddah2	9.88265	0.016815
Ddb1	1.86193	-0.0323762
Ddost	5.87743	-0.072838
Ddr1	0.746665	0.137329
Ddrgk1	2.23292	-0.0964491
Ddx1	5.08976	0.0227225
Ddx17	2.46711	0.0311973
Ddx21	1.09357	-0.109597
Ddx23	2.99397	0.0455454
Ddx39a	4.74682	-0.168809
Ddx39b	5.74568	-0.0182182
Ddx3y	1.42504	-0.052437
Ddx42	1.80852	0.022596
Ddx46	3.50399	0.114158
Ddx5	0.852537	-0.0362373
Ddx58	4.14758	0.27136
Ddx6	2.11536	-0.124188
Decr1	15.4539	-0.377366
Dennd5a	2.32105	0.0507463
Dhcr7	6.98503	-0.106061
Dhfr	5.32941	0.244582
Dhrs1	6.57627	-0.00963339
Dhrs4	10.556	-0.0439297
Dhrs7b	3.37272	-0.0297202
Dhtkd1	10.1356	0.122933
Dhx15	3.28834	0.0473763
Dhx30	2.0863	-0.0629362
Dhx57	2.70335	-0.177483
Dhx58	1.78372	0.424358
Dhx9	3.9057	-0.044404
Dido1	2.0538	-0.0496076
Dip2b	3.79877	-0.0332005
Dip2c	2.97842	-0.174547
Diras2	2.6367	-0.230624
Dis3	2.25031	-0.0316504
Dis3l2	4.58026	-0.0638661
Dlat	10.2898	-0.251632
Dld	10.5629	-0.048763
Dlg1	5.01296	-0.116393
Dlg3	2.13239	-0.282127
Dlg4	3.66584	-0.24987
Dlst	11.1861	-0.144638
Dmd	4.9288	0.0892677
Dmxl2	3.12805	-0.175226
Dnaja1	1.27223	-0.0736639
Dnaja2	2.58986	-0.115136
Dnajb11	4.85288	0.0482853
Dnajc10	2.11637	0.0507025
Dnajc11	7.97297	-0.1221
Dnajc13	4.26889	0.147123
Dnajc5	6.50218	-0.104569
Dnajc6	3.32468	-0.241944
Dnal1	1.04646	-0.0131705
Dnm1	3.01565	-0.166292
Dnm1l	3.13775	-0.118704
Dnm2	4.36406	0.0223628
Dnm3	3.96377	-0.0330447
Dnmt3a	0.843115	-0.0154848
Dnpep	7.08952	-0.0156648
Dnph1	9.65252	-0.12813
Dock2	2.93516	0.801708
Dock3	1.46453	-0.204991
Dock7	3.21232	-0.0117944
Dock9	3.12219	-0.00865831
Dpm1	4.59759	-0.132962
Dpp3	5.88062	-0.0202902
Dpp6	2.66981	-0.164894
Dpp7	7.29513	-0.0826523
Dpp8	3.20486	-0.0745833
Dpysl2	8.44811	0.0278238
Dpysl3	14.9242	-0.0382184
Dpysl4	7.15846	0.112288
Dpysl5	15.3967	-0.0773073
Drap1	2.36734	0.0822248
Drg1	1.69222	-0.128779
Drg2	2.52593	-0.0456441
Dsp	26.4458	0.195753
Dst	1.6113	-0.107289
Dstn	4.85272	-0.00263716
Dtd1	5.5709	-0.0951451
Dtna	3.09842	0.254773
Dtnb	3.95982	-0.20822
Dtx3l	2.13119	0.128629
Dusp3	3.8513	-0.129657
Dync1h1	3.90255	-0.0136434
Dync1i1	2.94569	0.214709
Dync1i2	4.37689	-0.0921283
Dync1li1	3.2898	-0.127278
Dync1li2	3.36435	-0.170249
Dync2h1	3.48695	0.0600974
Dynll1	3.319	-0.218047
Ech1	5.00813	0.0445215
Echdc1	6.99433	0.024518
Echs1	10.4985	0.0253103
Eci1	12.2638	0.0545623
Eci2	10.351	-0.14711
Edc4	2.10556	-0.0337116
Eea1	4.04579	0.0380842
Eef1a1	4.68917	-0.114648
Eef1a2	2.33777	-0.273951
Eef1b2	7.02044	-0.0669503
Eef1d	6.04381	-0.106697
Eef1e1	7.71337	-0.127037
Eef1g	7.30116	-0.149058
Eef2	3.11258	0.0033789
Efhd1	1.51577	-0.131916
Efhd2	3.58927	-0.0545461
Eftud1	4.65745	0.0270872
Eftud2	4.16439	-0.0143745
Egfr	1.41313	-0.196714
Ehbp1	3.07654	-0.00343415
Ehd1	3.6378	-0.073737
Ehd3	3.59749	0.0159583
Eif2b1	3.28417	-0.250532
Eif2b4	3.22133	-0.206236
Eif2b5	4.49464	-0.00818759
Eif2s1	3.7084	-0.121845
Eif2s2	4.30847	-0.135588
Eif2s3	3.90948	1.0264
Eif3a	3.1786	-0.0629212
Eif3b	4.9345	-0.0784327
Eif3c	3.11853	-0.114679
Eif3d	3.62618	-0.104738
Eif3e	4.16153	-0.129695
Eif3f	4.0369	0.0162922
Eif3g	2.72329	-0.155156
Eif3h	3.75641	-0.0423068
Eif3i	2.54077	-0.154353
Eif3j	3.94843	-0.0923634
Eif3k	3.6792	-0.104136
Eif3m	4.89458	-0.238229
Eif4a1	2.57835	-0.0770604
Eif4a2	3.29757	-0.106865
Eif4a3	2.99194	-0.0273665
Eif4b	4.39985	-0.0735209
Eif4e	4.37391	-0.0161817
Eif4g1	1.5062	-0.0492838
Eif4g2	2.24929	-0.056472
Eif4g3	3.111	-0.0435806
Eif4h	3.21826	-0.0662816
Eif5	5.38787	-0.0201353
Eif5a	3.79902	-0.0814027
Eif5b	2.40157	-0.00817919
Eif6	2.91496	-0.0561965
Elavl1	3.37144	-0.00588128
Elavl3	2.12061	-0.110911
Elavl4	2.20499	-0.0657706
Elmo2	3.67696	-0.131511
Elovl5	1.36633	-0.195805
Elp2	3.55165	0.0305248
Elp3	2.24603	-0.0434955
Emc1	3.63084	-0.107945
Emc10	1.01665	-0.0558731
Emc2	4.53045	0.185897
Emc3	2.02382	-0.0716133
Emc8	3.97987	-0.118599
Eml2	3.67312	-0.0518068
Eml4	6.02435	0.0113947
Emr1	0.930061	0.815529
Enah	4.31637	-0.108734
Endog	3.29419	0.104413
Eno1	6.0755	-0.0380387
Eno2	4.14806	-0.133521
Enoph1	6.05512	-0.0923769
Entpd2	8.25547	0.133025
Ep400	1.15504	0.0381409
Epb41l1	7.46245	-0.195784
Epb41l2	7.01432	-0.0160879
Epb41l3	5.80071	-0.0828775
Epdr1	4.77722	-0.300301
Epha4	1.94611	-0.355642
Epha5	2.40702	-0.132305
Ephx1	3.26513	0.0659925
Ephx2	7.59233	-0.127041
Epm2aip1	2.60514	-0.100101
Epn1	4.13318	-0.0453676
Epn3	3.27162	-0.25819
Eprs	3.35616	0.0405271
Eps15	3.68876	0.0884863
Eps15l1	6.01255	-0.0382611
Erap1	3.77433	0.115853
Erc1	3.30021	-0.220588
Ergic1	6.20492	-0.0164152
Eri3	5.69293	-0.0561485
Erlin2	5.68929	-0.00895913
Ermp1	5.37371	-0.0692397
Ero1l	4.40865	0.0307422
Erp29	3.89236	0.0392203
Erp44	4.81533	-0.00215273
Esd	7.90576	-0.0527312
Esyt1	9.89324	0.458339
Etf1	2.28759	-0.0661792
Etfa	11.0671	0.0373134
Etfb	11.6194	-0.0357426
Etfdh	10.6098	0.0711742
Ethe1	11.1543	-0.0803937
Ewsr1	5.08948	0.0400738
Exoc2	3.98277	-0.118073
Exoc3	3.53978	-0.00989502
Exoc4	3.44624	-0.0195595
Exoc7	4.28917	-0.144393
Exoc8	4.01138	-0.112684
Ezr	5.05583	-0.0069248
Fabp3	4.38082	-0.217302
Fabp5	7.36323	0.0936313
Fabp7	12.8509	0.0113831
Fads1	1.62652	0.060418
Fads2	0.824915	0.144944
Fam120a	3.74193	-0.0504679
Fam120b	2.50369	-0.162186
Fam120c	4.00068	-0.116299
Fam129a	3.71861	0.113994
Fam162a	7.31493	-0.119354
Fam169a	4.34588	-0.178302
Fam213a	4.17248	1.35029e-05
Fam49a	1.60209	-0.0909869
Fam49b	4.6352	0.0168988
Fam65a	2.10695	-0.357038
Fam91a1	3.88798	0.055214
Fam98b	6.97329	-0.0330192
Farp1	6.31403	-0.0707119
Farsa	6.6917	-0.320124
Farsb	7.65259	-0.0745617
Fasn	3.58269	0.039938
Fbl	4.93202	-0.0781012
Fbxo2	8.49263	0.157745
Fbxo6	3.33863	0.0514331
Fdft1	0.999675	-0.0877483
Fdps	2.23903	-0.0819024
Fdxr	19.7834	-0.18832
Fech	6.50374	0.404514
Fermt2	4.61706	0.148003
Fgf2	5.29642	-0.0242296
Fh	8.4203	0.00982149
Fhl1	3.81946	0.063555
Fis1	4.43472	0.0632762
Fkbp10	3.88276	-0.0419639
Fkbp15	3.73408	0.0538556
Fkbp1a	3.00394	-0.149057
Fkbp3	3.91022	-0.055156
Fkbp4	2.51589	-0.0802575
Fkbp8	1.02676	-0.102817
Flii	2.91836	-0.160224
Flna	6.49755	0.153033
Flnb	6.48878	0.130712
Flnc	7.39621	0.194739
Flot1	0.801514	-0.0638939
Flot2	3.00294	0.0240267
Fmnl2	3.41991	0.24603
Fmr1	3.10614	0.117474
Fn1	0.57243	-0.282583
Fn3krp	6.09894	-0.0615761
Folh1	6.81421	-0.0167426
Fry	2.01738	-0.107328
Fryl	2.56301	-0.0255121
Fscn1	4.21105	-0.196383
Fscn1	4.21105	-0.133595
Fth1	1.90172	0.053886
Fubp1	3.87337	0.0213632
Fuca1	4.92306	-0.103687
Fuk	7.01901	-0.0871934
Fus	4.21889	-0.027928
Fv1	0.755353	-0.147231
Fxr1	2.65273	0.384712
Fxr2	2.1764	-0.201018
Fyco1	1.16613	-0.34638
Fyn	4.13256	-0.143223
G3bp1	3.31052	-0.00643292
G3bp2	2.86458	-0.141219
G6pc	1.62358	-0.051154
G6pc3	5.11978	0.0712643
G6pdx	7.29754	0.237768
Gaa	3.59758	0.0152385
Gabbr1	2.6976	-0.123529
Gad2	2.76638	-0.199193
Gak	2.48914	0.0891474
Galk1	6.15876	-0.0670167
Galm	9.59019	-0.00816382
Galns	8.89159	-0.0961385
Gamt	5.31319	-0.0200815
Ganab	4.27937	-0.0258593
Gap43	27.0363	-0.409158
Gapdh	6.37223	-0.00335806
Gapvd1	2.56107	0.0300308
Gars	3.43661	-0.150825
Gart	2.78953	-0.00694572
Gatm	3.17704	0.0468651
Gba	5.49925	-0.169377
Gbas	11.5387	-0.0168633
Gbe1	6.06484	-0.14976
Gbe1	6.06484	0.00344613
Gbf1	2.17611	0.0528538
Gbp2	1.37557	0.220147
Gbp5	1.35051	0.673709
Gca	3.79547	-0.222138
Gcdh	9.13195	0.0298238
Gclc	7.26946	-0.518563
Gclm	3.51694	-0.125745
Gcn1l1	3.44291	-0.0138293
Gda	3.49673	-0.239736
Gdap1	7.28141	-0.129651
Gdap1l1	3.80955	-0.311223
Gde1	4.00966	-0.101947
Gdi1	5.27474	-0.0929319
Gdi2	5.98232	0.020125
Gdpd1	4.77041	0.0252992
Gdpd2	13.4935	0.00840648
Get4	4.3132	-0.161094
Gfap	11.12	0.109535
Gfm1	2.14979	-0.115141
Gfpt1	2.6544	-0.0657706
Gga1	3.39232	-0.180616
Ghitm	0.905378	-0.152313
Gipc1	3.34083	-0.0537301
Git1	3.7437	-0.18741
Gja1	2.29885	0.0636716
Gla	8.15727	-0.140084
Glb1	13.5661	0.22398
Gldc	6.15182	-0.0617883
Glg1	1.56177	-0.0192296
Glo1	5.9328	-0.00891708
Glod4	5.80225	0.0495962
Glrx3	3.41763	-0.122208
Gls	3.79548	-0.290088
Glud1	27.1445	-0.0297969
Glul	6.17812	-0.0269318
Glyr1	1.53682	0.263172
Gm2a	5.96564	-0.0871281
Gmds	7.75368	-0.233728
Gmfb	4.4704	0.00422475
Gmppa	5.58434	-0.00700735
Gmppb	6.30602	0.0251895
Gmpr	4.08367	0.467815
Gmps	2.91796	0.0156755
Gna11	4.48516	-0.03228
Gna13	5.28994	-0.0687846
Gnai1	4.46597	-0.143828
Gnai3	2.91783	-0.0347308
Gnao1	9.26093	-0.123188
Gnaq	6.17955	-0.232964
Gnas	3.86078	-0.0684122
Gnb1	7.70485	-0.15832
Gnb2	8.33189	-0.0647496
Gnb2l1	4.1663	-0.089024
Gnb4	7.16051	-0.0458044
Gnb5	6.24866	-0.0649259
Gnl1	4.75194	-0.0662428
Gnpda1	5.81918	0.116723
Gnpda2	8.00517	-0.00861194
Golga2	1.72814	-0.201248
Golga3	2.63342	-0.0796745
Golga4	2.89041	-0.237331
Golgb1	1.84393	-0.00928995
Golph3	2.64128	-0.0917991
Gorasp2	4.40999	-0.110103
Gosr2	2.21129	-0.0886596
Got1	5.01232	-0.116386
Got2	8.42344	-0.117893
Gpam	0.696792	-0.31512
Gpc1	28.2045	-0.140661
Gpc2	59.7106	-0.402107
Gpc4	15.1504	-0.145444
Gpd1	4.23125	-0.287509
Gpd1l	5.83853	-0.140413
Gpd2	9.61934	-0.0529368
Gphn	4.66025	-0.151854
Gpi	5.73521	0.0726557
Gpm6a	4.16085	-0.238831
Gpm6b	4.52423	-0.0616941
Gpr37l1	2.34901	0.035242
Gprc5b	1.52166	0.143752
Gps1	4.92438	0.172254
Gpsm1	2.87935	-0.153041
Gpt2	3.01338	-0.0767328
Gpx1	5.43274	0.0512241
Gpx4	2.05909	-0.0822033
Grb2	2.08445	0.0359045
Grhpr	8.47517	-0.0185506
Gria2	1.95307	-0.0720472
Grin1	1.61439	-0.01462
Grin2b	1.80156	0.0841952
Grip1	1.8061	-0.316229
Grm5	2.90783	-0.307592
Grpel1	3.12754	-0.104267
Gsdmd	6.93144	0.220769
Gsk3a	3.16765	-0.255679
Gsk3b	3.06917	-0.193345
Gspt1	3.36459	0.00741165
Gss	5.30246	-0.106764
Gsta3	8.65248	0.0465872
Gsta4	9.41254	-0.00597016
Gstk1	9.09488	0.104419
Gstm1	8.32119	0.134345
Gstm2	7.63106	0.205378
Gstm3	7.6297	-0.0265515
Gstm3	7.6297	0.121298
Gstm4	11.7657	-0.0856671
Gstm5	8.92444	0.0114764
Gsto1	5.76756	-0.0460684
Gstp1	11.4885	-0.071557
Gstt2	11.8839	0.0137146
Gstt3	7.79615	0.0152227
Gstz1	9.18253	-0.0320001
Gtf2i	0.977264	-0.110918
Gtpbp1	2.04408	-0.028664
Guk1	5.55165	-0.136013
Gusb	15.3548	0.163078
Gys1	6.13936	0.183107
H1f0	7.82588	0.010535
H1fx	3.42475	0.0140524
H2afy	10.167	0.109901
H2afy2	10.6181	-0.0725743
Hadh	17.5527	0.124912
Hadha	9.38304	-0.0171576
Hadhb	6.81726	0.066871
Hagh	5.5128	-0.0743334
Hars	4.42933	-0.0999744
Hcfc1	3.08345	-0.00465776
Hcls1	2.05263	0.967388
Hdac1	2.76738	0.032928
Hdac2	2.60648	-0.0252984
Hdac4	2.56401	0.210783
Hdac6	5.37498	0.068682
Hddc2	9.64514	0.0173404
Hdgf	7.2067	0.033297
Hdgfrp3	9.04724	-0.0691395
Hdhd2	7.30432	-0.19381
Hdhd2	7.30432	0.0499116
Hdlbp	2.09829	-0.0444107
Heatr5a	3.00958	-0.866948
Heatr5b	2.18174	0.13123
Hectd1	0.975166	0.0253791
Hecw2	1.5278	-0.17626
Herc1	1.53769	-0.274035
Herc4	4.50095	-0.160043
Hgs	3.02755	-0.126989
Hibadh	10.801	0.108156
Hibch	9.02	0.0109649
Hint1	5.08677	0.0798808
Hip1	2.78504	-0.129632
Hip1r	2.947	-0.252758
Hist1h1a	7.22837	-0.00179963
Hist1h1b	27.4631	0.0505295
Hist1h1e	9.59526	0.0446901
Hist1h4b	16.317	-0.00878415
Hist2h2ac	14.8475	0.0105989
Hist2h3c2	16.7314	-0.0221465
Hk1	7.44108	-0.0533548
Hk1	7.44108	0.0702129
Hk2	2.73364	0.25975
Hmbs	4.25896	-0.142572
Hmgb2	7.63685	0.0506933
Hmgb3	4.658	0.0552754
Hmgcl	6.25125	-0.0471184
Hmgcs1	0.863285	1.31773
Hmox1	0.335496	-0.102515
Hmox2	3.20884	-0.146253
Hnrnpa0	3.09341	0.0396461
Hnrnpa1	6.81939	-0.0610584
Hnrnpa2b1	5.59535	-0.0410187
Hnrnpa3	5.52671	-0.0806796
Hnrnpab	3.69691	-0.0861622
Hnrnpc	2.81558	0.280449
Hnrnpf	2.61981	0.0594669
Hnrnph1	4.00508	0.0371464
Hnrnph2	4.58294	0.0287176
Hnrnph3	5.35529	0.000720292
Hnrnpk	3.485	0.0569652
Hnrnpl	7.74034	0.0870869
Hnrnpm	5.92106	0.00328993
Hnrnpr	4.23639	0.177334
Hnrnpu	5.06414	-0.028189
Hnrnpul1	3.68342	0.0434655
Hnrnpul2	4.22821	-0.00514279
Homer1	4.81832	-0.231256
Hook3	3.15108	0.0122023
Hp1bp3	7.24296	-0.051707
Hpca	2.41569	-0.318539
Hpgds	4.25033	0.756941
Hprt1	2.82659	-0.0221593
Hrsp12	9.30003	0.0299663
Hsd17b10	9.99374	0.0320965
Hsd17b11	3.59871	0.0172585
Hsd17b12	4.24196	-0.145748
Hsd17b4	3.17559	-0.0137511
Hsd17b8	8.62911	-0.0218384
Hsdl1	4.81593	-0.168157
Hsdl2	7.34778	-0.0554804
Hsp90aa1	3.48299	0.00380675
Hsp90ab1	2.80745	-0.0025478
Hsp90b1	4.08267	0.0405645
Hspa12a	4.86452	-0.260062
Hspa2	3.91587	-0.0792461
Hspa4	4.0953	-0.0299429
Hspa4l	3.77932	0.0553798
Hspa5	3.98596	0.0847112
Hspa8	3.15013	-0.0533038
Hspa9	3.61459	0.0242621
Hspb1	2.68893	-0.0962204
Hspb8	1.69333	0.0893324
Hspbp1	2.02493	-0.0929462
Hspd1	9.58277	-0.111872
Hspe1	11.886	-0.125574
Hsph1	2.66238	0.0498655
Htatsf1	3.47294	0.148232
Htra1	12.3237	-0.320198
Htra2	9.27268	-0.23082
Htt	3.74508	0.0115006
Huwe1	3.00001	-0.0165928
Huwe1	3.00001	-0.0106567
Hyou1	3.67645	-0.0236238
Iah1	6.98447	0.0628979
Iars	3.93234	-0.106772
Iars2	8.37637	-0.162634
Ide	3.49725	0.046122
Idh1	9.58438	-0.0697701
Idh2	9.85457	0.0450739
Idh3a	8.85737	-0.181868
Idh3b	5.84003	-0.457696
Idh3g	5.82815	-0.112624
Idi1	5.53856	-0.04049
Ifi47	1.90563	0.882408
Ifitm3	0.965195	0.250024
Igdcc4	2.55596	-0.00667763
Igf2r	0.939194	-0.279717
Igfbp5	0.606643	-0.330232
Igsf8	4.46767	-0.186308
Igtp	2.56931	0.328332
Ik	0.777604	0.0127752
Ikbkap	3.26013	-0.0487295
Ilf2	7.00093	-0.158438
Ilf3	5.99292	-0.0222545
Immt	7.14349	-0.0846115
Impa1	6.66434	-0.0629152
Impact	3.09542	0.0187072
Impad1	1.74825	-0.0197568
Impdh2	1.41571	-0.175399
Ina	7.79027	-0.290201
Inpp1	6.64147	0.00401723
Inpp4a	3.10297	0.0819254
Inppl1	3.38985	-0.030078
Ipo4	3.21626	-0.067751
Ipo5	3.26958	0.0431637
Ipo7	2.87288	-0.0113134
Ipo9	2.79114	-0.0908748
Irgm	3.5531	0.324175
Irgq	2.8822	1.41264
Isg15	3.07218	0.369866
Isoc1	6.31016	-0.0245972
Ist1	3.5672	0.0298426
Isyna1	4.32615	-0.0266253
Itch	2.19186	-0.0852157
Itfg1	1.66206	-0.398573
Itga6	4.36677	0.0201184
Itgav	5.88703	-0.0944647
Itgb2	1.87236	0.569899
Itgb4	3.30728	0.0310856
Itih5	4.53982	-0.652002
Itpa	5.98391	0.150051
Itpr1	3.31775	0.211091
Itpr2	4.33773	-0.0215352
Itpr2	4.33773	0.0837424
Itsn1	5.98161	-0.0260362
Ivd	8.55757	-0.170237
Jagn1	3.99951	-0.0374682
Jak1	0.690486	-0.185825
Jup	7.14839	-0.0370637
Kalrn	2.90572	-0.732934
Kars	4.62608	-0.034709
Kbtbd11	9.5826	-0.0738645
Kcnab2	4.08698	-0.157622
Kdm5b	0.37051	0.134796
Khdrbs1	3.73381	0.335474
Khsrp	3.12672	-0.00169693
Kidins220	1.39595	-0.136738
Kif1a	0.422835	-0.0806511
Kif21a	2.7741	-0.0351311
Kif21b	2.0937	-0.0449268
Kif3a	1.67087	-0.0183117
Kif3b	2.3763	0.0216215
Kif5b	2.94955	0.00511491
Kif5c	1.75568	-0.0960908
Kif5c	1.75568	0.0229858
Kifap3	1.14462	-0.109708
Klc1	1.99749	-0.135489
Kpna1	1.59768	-0.366032
Kpna3	2.67879	-0.0136439
Kpna4	2.17042	-0.1751
Kpna6	1.4857	-0.0732008
Kpnb1	4.2293	-0.0694534
Kras	7.12912	-0.138401
Ktn1	3.41934	0.0273976
L1cam	5.732	-0.326698
Lactb	7.59822	-0.19007
Lama5	10.7349	0.144764
Lamb2	7.63859	-0.749183
Lamc1	4.57939	-0.116182
Lamp1	1.54377	0.0237638
Lamp2	1.18516	0.0913065
Lancl2	7.32687	-0.198272
Lap3	7.97436	-0.124638
Larp1	1.61202	0.0687187
Lars	3.67832	-0.121769
Lasp1	5.21825	-0.0297671
Lcp1	3.46565	0.492547
Ldha	5.67319	-0.12058
Ldhb	7.04208	-0.0605121
Letm1	10.6754	-0.0869658
Letmd1	8.57245	-0.027952
Lgals1	6.93163	-0.058813
Lgals3	3.19792	-0.0184234
Lgalsl	4.29562	-0.181999
Lgmn	1.03183	0.0781449
Lhpp	10.4995	0.0657918
Lima1	2.97896	-0.0274636
Limch1	2.36633	0.358813
Lims1	4.56581	-0.0376309
Lin7c	5.2859	0.0809852
Llgl1	6.49413	-0.0032893
Lman2	2.46048	0.0955386
Lman2l	4.19211	-0.0654077
Lmna	9.24336	-0.0666062
Lmnb1	13.703	-0.00565752
Lmnb2	16.1067	-0.0285321
Lnpep	2.53127	0.267959
Loc100362216	5.98166	0.0145325
Loc684270	8.24144	0.114294
Lonp1	8.29173	-0.0366832
Lonp2	1.16029	-0.206712
Lpcat3	4.56755	-0.0389845
Lphn1	2.29475	-0.172068
Lrba	4.02479	-0.0603763
Lrp1	1.54849	-0.102726
Lrp4	1.70651	0.0560084
Lrpap1	2.40364	-0.00592754
Lrpprc	4.10229	-0.133413
Lrpprc	4.10229	-0.0525349
Lrrc16a	4.39088	-0.120222
Lrrc40	3.85	-0.0851614
Lrrc47	5.9308	-0.0662897
Lrrc4b	5.26833	-0.10141
Lrrc57	5.46683	-0.0882231
Lrrc59	4.65141	-0.0659167
Lrrc7	3.01796	-0.233211
Lrrc8a	4.97031	-0.124233
Lsamp	4.96982	-0.471756
Lsm12	1.61974	-0.135771
Lss	4.78738	-0.00198769
Lta4h	7.55933	-0.011572
Ltn1	1.78501	0.0521132
Luc7l2	1.65217	-0.250964
Lxn	10.9139	-0.116857
Ly6h	4.40052	-0.245898
Lypla1	5.05153	-0.117649
Lypla2	4.96068	-0.0755262
Lztfl1	3.17786	0.129158
M6pr	2.36477	0.0565752
Macf1	3.45364	0.0840706
Macrod1	6.73846	0.0343095
Madd	2.32093	-0.349686
Magi1	1.7715	-0.519999
Man2c1	8.01283	-0.0128044
Manf	5.78467	-0.103401
Maoa	8.59727	-0.0709044
Maob	6.93242	0.160412
Map1a	2.49244	0.147376
Map1b	2.24066	0.003117
Map1lc3a	3.02869	-0.125225
Map1lc3b	2.09286	-0.140773
Map1s	3.92383	-0.106717
Map2	3.2146	-0.16133
Map2	3.2146	0.0577573
Map2k1	3.24899	-0.149177
Map2k4	3.9632	0.140358
Map3k4	2.43338	-0.665837
Map4	5.44211	-0.0340769
Map4	5.44211	0.102212
Map4k4	2.41715	-0.147052
Map6	4.13334	-0.165376
Map7d1	1.75242	0.013977
Mapk1	4.55724	-0.0681968
Mapk14	3.67048	-0.0784186
Mapk3	4.92509	-0.0128743
Mapk8ip3	1.99358	-0.0514403
Mapre1	4.55725	-0.126413
Mapre2	3.5596	-0.148902
Mapre3	3.76777	-0.143071
Mapt	11.5262	-0.266415
Mapt	11.5262	-0.123532
March5	3.67044	-0.125213
Marcks	7.76191	0.0111693
Marcksl1	9.64377	-0.129193
Mark3	2.57814	-0.05004
Mars	4.2799	-0.0232775
Mat2a	1.3932	0.137053
Mat2b	2.59966	0.0567551
Matr3	2.68002	-0.136956
Mblac2	2.74019	-0.251711
Mbnl1	3.60948	0.158156
Mccc1	8.17642	0.025125
Mccc2	3.95937	0.124379
Mcm5	1.59733	-0.153714
Mcts1	5.83776	-0.0514757
Mcu	11.6377	-0.11427
Mdh1	5.36264	0.00805433
Mdh2	10.292	0.0494284
Me1	8.31125	-0.117034
Me1	8.31125	0.151086
Me2	8.03837	-0.0289323
Mecp2	9.34574	0.0192727
Memo1	6.29658	-0.144035
Mesdc2	2.52278	-0.119958
Mest	3.96859	0.000791677
Metap1	3.25402	-0.213289
Mettl7a	4.61207	0.151772
Mfge8	18.0648	-0.255123
Mfn2	4.33932	-0.0848317
Mgea5	2.35307	-0.0893911
Mgll	2.29085	0.106138
Mgst3	5.46206	-0.406074
Mical3	3.57308	-0.399066
Mif	11.1799	-0.0523878
Mios	7.05292	0.487506
Mlc1	1.16639	0.46487
Mlec	6.35836	-0.0499954
Mllt4	3.81684	-0.0964259
Mms19l	4.23255	-0.164219
Mob4	4.24992	-0.190424
Mon2	2.60683	0.00268123
Mpc2	9.13202	-0.0449664
Mpdu1	6.25779	0.0115453
Mpi	7.86328	-0.36319
Mpp2	2.78458	-0.230878
Mprip	1.36625	0.314417
Mpst	10.2717	0.113936
Mri1	6.2955	-0.0422518
Mrpl15	4.18046	-0.392148
Mrpl4	6.73181	-0.134401
Mrpl44	6.15797	-0.0871511
Mrpl45	4.44394	-0.22277
Mrps2	5.61379	-0.233837
Mrps27	6.65114	0.034276
Mrps34	4.90424	-0.213517
Mrps7	5.09819	0.09535
Mrps9	5.14231	-0.117772
Msi2	3.42377	-0.119665
Msmo1	2.39991	-0.300509
Msn	4.83125	0.0621184
Mta1	1.96498	0.0289712
Mta2	2.66212	0.00438728
Mtap	7.57569	-0.0794048
Mtch1	4.63517	-0.117119
Mtch2	8.51825	0.0218409
Mtdh	5.65655	0.125464
Mthfd1	5.92133	0.0256175
Mthfd1l	9.00271	-0.218826
Mtmr9	1.7343	-0.0289053
Mtor	4.61151	-0.0233605
Mtpn	3.6819	-0.0852011
Mtss1l	2.0959	0.0413064
Mtx1	6.77591	0.0118854
Mtx2	6.72934	-0.0880379
Mvd	4.59426	-0.174385
Mvk	7.0311	-0.20684
Mvp	3.04274	0.101155
Mx1	1.7125	0.533533
Mx2	2.06821	0.407438
Mx2	2.06821	0.602766
Mybbp1a	1.40328	-0.0598175
Mycbp2	1.62569	-0.0855405
Myef2	6.66186	-0.154096
Myg1	4.95734	-0.0452321
Myh10	4.99548	0.0115085
Myh11	5.36375	-0.0438706
Myh14	5.0675	0.0131446
Myh9	3.26599	0.113213
Myl6	2.09571	0.063437
Myo18a	3.61693	-0.0228044
Myo1b	2.92159	0.148486
Myo1e	2.09877	0.143817
Myo5a	3.03002	-0.104454
Myo6	4.93343	0.0106926
Naa15	3.69494	-0.162504
Naa25	3.79238	0.280124
Naa50	2.61649	-0.0192742
Naaa	3.38661	0.674936
Naca	3.02173	-0.0142927
Nacad	3.89263	-0.126189
Nae1	6.64298	-0.0968325
Naga	8.21313	-0.00805704
Nampt	4.19326	0.138474
Nans	11.2557	0.0542424
Nap1l1	3.9499	-0.116446
Nap1l4	3.48101	-0.0157956
Napa	2.4788	-0.0404594
Napb	2.91713	-0.223898
Napg	3.55657	-0.145817
Nars	3.91961	-0.129334
Nasp	3.69019	-0.0377836
Ncam1	8.79575	-0.258175
Ncam1	8.79575	-0.117127
Ncam1	8.79575	-0.0978956
Ncan	2.38914	-0.233666
Ncbp1	2.62423	-0.0407724
Ncdn	1.2732	-0.184151
Nckap1	4.15587	0.000538366
Nckipsd	2.6207	-0.00993165
Ncl	3.08673	-0.0356145
Ncln	10.5438	-0.167575
Ncor2	0.718315	0.087654
Ncstn	2.11234	-0.024649
Ndrg1	15.8535	-0.181681
Ndrg2	3.25408	0.00396233
Ndrg3	2.0879	-0.0351387
Ndufa10	6.78145	0.0474939
Ndufa13	5.96739	-0.0630034
Ndufa6	6.00564	-0.0843576
Ndufa8	9.63103	-0.114243
Ndufa9	6.66149	-0.0996976
Ndufb10	10.6555	-0.129734
Ndufb5	17.5951	-0.155239
Ndufb7	6.77735	-0.164824
Ndufb9	12.4266	-0.10141
Ndufc2	9.10653	-0.171303
Ndufs1	6.22848	-0.00618421
Ndufs2	7.27807	0.176376
Ndufs3	8.2892	-0.113618
Ndufs4	3.65123	-0.0324629
Ndufs7	6.56447	-0.0791872
Ndufv1	5.87834	-0.075195
Ndufv2	6.72631	-0.0806826
Necap2	4.16923	0.0846624
Nedd4	0.775902	-0.0485843
Nedd4l	3.05741	-0.137696
Nefl	7.59543	-0.151388
Nefm	7.63332	-0.368111
Negr1	5.37602	-0.351702
Nek6	1.74277	-0.121997
Nek9	2.81635	0.0782846
Nemf	2.32256	0.0880215
Neo1	5.69091	0.0314175
Nes	1.43211	-0.379384
Nf1	3.95907	-0.000242638
Nfasc	6.9661	-0.272044
Nfs1	4.64191	-0.228846
Nhlrc2	5.46249	-0.181101
Nipsnap1	11.6629	-0.110001
Nisch	0.417019	0.0695413
Nit1	6.43887	0.0104272
Nit2	9.57228	-0.0471114
Nlgn2	2.55665	-0.03848
Nlgn3	2.60566	-0.138277
Nln	6.29722	-0.0347375
Nlrx1	9.09091	0.0329603
Nme1	7.25346	-0.0267707
Nme2	7.40891	-0.0578155
Nmral1	7.36769	-0.0240382
Nmt1	3.00073	-0.486804
Nmt2	4.8517	-0.0244175
Nnt	10.8254	0.140268
Nol3	5.02268	-0.0358447
Nolc1	3.48583	-0.186439
Nomo1	8.50955	-0.103468
Nono	4.04459	-0.0521401
Nop56	4.15639	-0.111222
Nop58	6.8781	-0.141148
Nova2	1.68344	-0.149644
Npepps	7.38919	-0.0535171
Npl	6.42809	0.225569
Nploc4	3.58009	0.0218464
Npm1	4.94414	-0.169793
Npm3	4.07516	-0.170489
Nptn	5.30974	-0.0858265
Nqo1	9.09366	-0.0402056
Nras	8.51912	-0.0526003
Nrbp2	3.27243	0.017696
Nrcam	2.5846	-0.0773426
Nrd1	2.53263	-0.101716
Nrxn1	2.88551	-0.426087
Nrxn2	10.9614	-0.171719
Nrxn3	2.60745	-0.26832
Nsdhl	3.67149	-0.105046
Nsf	3.59302	0.124453
Nsfl1c	3.98358	-0.0582966
Nt5c1a	4.83832	0.15279
Nt5c2	3.13077	0.000378742
Ntrk2	0.723811	-0.118901
Nub1	1.24908	-0.0183731
Nucb1	1.10557	-0.107282
Nucb2	3.25128	-0.171026
Nudc	2.64113	0.039977
Nudt16	3.74038	0.213071
Nudt16l1	1.3019	0.0139658
Nudt2	6.80423	-0.0371888
Nudt21	2.33858	0.00470483
Nudt5	5.51083	0.0847901
Nudt9	3.67079	-0.150497
Numa1	1.84085	0.074718
Nup107	9.2621	0.160938
Nup133	9.08558	0.00105903
Nup153	1.84914	0.119954
Nup155	9.37389	-0.0791934
Nup160	13.1902	-0.0306871
Nup205	14.091	0.0405661
Nup210	11.337	-0.0733656
Nup214	4.57145	0.0689539
Nup85	7.78991	-0.415313
Nup98	9.68594	0.045591
Nxn	2.74913	-0.0898536
Oas1a	2.08119	0.324596
Oat	4.71548	0.770754
Ociad1	2.07456	-0.029139
Ogdh	5.70107	0.0220458
Ogdhl	4.68049	-0.323066
Ogfr	3.15862	0.0198806
Ogt	3.14433	0.00627729
Ogt	3.14433	0.0707605
Ola1	4.77896	-0.137429
Opa1	6.46568	-0.138279
Opcml	5.07908	-0.375833
Oplah	8.0967	0.604962
Osbp	4.65213	-0.370038
Osbpl11	2.41496	0.0539498
Osbpl1a	3.03504	0.0441657
Osbpl6	3.26455	-0.00477041
Osbpl8	2.82332	-0.00841705
Osgep	7.94538	0.0107149
Ostf1	2.98583	0.143153
Otub1	4.27742	-0.0531464
Otud6b	3.65449	-0.405587
Oxct1	6.48014	-0.0615962
Oxsr1	6.26598	-0.18519
P4ha1	1.96974	0.220451
P4hb	4.3528	0.0416932
Pa2g4	5.07393	-0.160032
Pacs1	3.8944	0.130746
Pacs2	4.719	-0.0550604
Pacsin1	3.77078	0.129956
Pacsin3	1.92839	0.0781775
Padi2	4.54115	0.0442899
Pafah1b1	2.83808	-0.032453
Pafah1b2	5.21077	0.482221
Pafah1b3	6.34662	-0.0643688
Paics	3.58301	-0.103043
Pak2	3.65148	-0.00474258
Palm	9.4091	-0.212712
Pam16	1.67161	-0.168759
Pank4	4.58484	0.0991482
Papss1	2.4081	-0.115017
Park7	7.19466	0.0669263
Parp1	2.41258	0.109962
Parp14	1.73281	0.310801
Parp9	1.75245	0.22873
Parvb	2.72746	0.029079
Pbdc1	3.98263	-0.0963907
Pbrm1	1.83922	0.0253737
Pc	8.13749	-0.0962829
Pcbp2	3.3853	0.0504386
Pcbp3	3.61465	0.0140925
Pcbp4	2.31606	0.0616034
Pccb	12.103	-0.184608
Pccb	12.103	-0.0588824
Pcdh1	3.08269	-0.110374
Pcdhgc3	0.682843	-0.0543418
Pck2	9.81411	0.0967378
Pclo	2.53563	-0.165469
Pcm1	0.435722	-0.00829624
Pcmt1	5.02348	-0.0454205
Pcna	0.945973	0.0617625
Pcnp	2.46656	0.0594985
Pcyox1	4.17568	-0.101536
Pcyox1l	5.27186	-0.0197094
Pcyt1a	3.48874	-0.0341773
Pcyt2	4.21175	-0.0733852
Pdap1	3.92313	-0.173108
Pdcd10	2.02718	-0.122327
Pdcd11	6.1319	0.0510906
Pdcd6	3.49727	-0.0488801
Pdcd6ip	6.59228	-0.0597717
Pde2a	3.88874	-0.340573
Pdhb	10.0153	-0.0465271
Pdhx	6.78538	-0.097069
Pdia3	3.95199	0.0588015
Pdia4	4.24134	-0.0201529
Pdia4	4.24134	0.109858
Pdia6	4.5541	-0.022718
Pdk1	6.43888	0.112868
Pdlim5	3.81541	-0.0462074
Pds5b	2.87028	0.0153338
Pdxdc1	3.02269	-0.00415447
Pdxdc1	3.02269	0.0347644
Pdxk	6.07995	-0.443765
Pdxp	6.25197	-0.366397
Pebp1	8.3811	0.062653
Pecr	5.55244	0.0240113
Pef1	3.38826	-0.0383196
Pelp1	3.83943	0.141755
Pepd	4.07429	0.382775
Pfas	12.1363	0.0539068
Pfdn1	2.01489	-0.119666
Pfkl	5.06877	0.0195035
Pfkm	6.39789	0.0827173
Pfkp	5.38961	-0.119732
Pfn2	4.29677	-0.0561283
Pgap1	4.03097	0.0175103
Pgd	6.31956	-0.0203565
Pgls	7.83942	0.118969
Pgm1	8.26284	0.0822288
Pgm2	10.6493	-0.13045
Pgm2l1	2.40746	-0.418443
Pgm3	9.18314	-0.944657
Pgp	6.29856	-0.124401
Pgrmc1	4.74973	-0.0532819
Pgrmc2	3.89938	-0.0744726
Phb	9.51596	-0.209584
Phb2	9.5403	-0.0942528
Phf2	1.38429	0.102964
Phgdh	6.6851	0.0804238
Phkb	6.49268	0.37496
Phyhd1	5.61786	0.0383051
Phyhip	1.71193	-0.422635
Phyhipl	2.93198	-0.17442
Pi4ka	3.79119	-0.0799872
Picalm	2.72345	0.017179
Pigk	3.93165	-0.48904
Pigs	3.50233	-0.113182
Pik3c2a	2.35629	0.143359
Pik3r4	2.14975	-0.217125
Pip4k2b	5.03564	-0.161051
Pir	6.83438	0.00463635
Pithd1	3.71812	-0.164995
Pitpna	4.72865	-0.0204848
Pitpnb	2.2199	-0.0649332
Pitpnm1	3.90082	0.138717
Pitpnm2	3.60579	-0.0990848
Pitrm1	5.94596	0.0488636
Pkm	4.04032	-0.00157142
Pkm	4.04032	0.204816
Pkn1	2.40664	0.100261
Pkp4	2.41381	0.00523961
Plaa	5.08476	-0.0166464
Plcb1	5.58067	-0.216096
Plcb3	5.87984	-0.0139424
Plcd1	15.5151	-0.103723
Plcd1	15.5151	-0.0835309
Plcd3	7.66863	-0.000439667
Plcg1	2.25288	-0.102989
Plcl1	3.82535	-0.192699
Pld2	6.09409	-0.033361
Pld3	0.726065	-0.13328
Plec	11.2559	-0.260942
Plec	11.2559	-0.00696908
Plec	11.2559	0.128143
Plod1	0.677558	0.18006
Plod3	1.78731	0.131779
Plp1	4.39012	-0.786056
Plxna2	3.04789	-0.0875785
Plxna3	4.18567	-0.291756
Plxna4a	5.31425	-0.190961
Plxnb1	5.77912	0.0907584
Plxnb2	3.47651	0.157979
Pm20d2	9.50516	0.0350838
Pml	2.15245	0.300823
Pmm1	1.24971	-0.0464268
Pmpca	4.30329	-0.0685195
Pnn	3.64705	0.514645
Pnp	6.3567	0.041218
Pnpla6	2.29383	-0.08961
Pnpo	6.10918	0.0378045
Pnpt1	5.242	-0.328706
Pofut1	3.6489	-0.0869426
Pogz	2.08794	-0.00865764
Poldip2	1.81285	-0.117987
Polr2a	1.21012	0.106928
Polr2b	2.21244	0.028976
Pon2	3.99661	0.312146
Por	3.50132	-0.0745115
Ppa1	5.70304	-0.0755819
Ppa2	10.4647	-0.01743
Ppap2b	1.57305	-0.0507083
Ppfia3	3.27115	-0.410891
Ppia	6.12258	-0.0513746
Ppib	4.27267	-0.0275345
Ppid	5.13801	-0.119514
Ppm1a	2.9714	-0.0234068
Ppm1e	3.94618	-0.0467326
Ppm1f	7.60579	-0.159763
Ppm1g	2.28382	0.0948054
Ppme1	2.65515	-0.0652759
Ppox	4.09509	-0.104421
Ppp1ca	2.63675	0.0085105
Ppp1cb	2.24161	-0.0643446
Ppp1cc	2.25058	-0.145691
Ppp1r10	0.731571	0.842055
Ppp1r12a	2.88906	-0.0764783
Ppp1r12c	3.11223	0.190747
Ppp1r1b	4.1078	0.111192
Ppp1r7	4.3539	-0.114954
Ppp1r9a	2.07566	-0.168474
Ppp1r9b	3.03827	-0.0211316
Ppp2ca	2.00893	-0.0417458
Ppp2cb	3.02103	-0.107169
Ppp2r1a	2.81695	-0.0103171
Ppp2r2a	4.02131	-0.13774
Ppp2r4	6.28099	-0.128172
Ppp2r5a	3.68529	-0.0485198
Ppp2r5e	3.11952	-0.123937
Ppp3ca	3.55169	-0.234175
Ppp3cb	3.70459	-0.192039
Ppp5c	3.98311	-0.0938846
Ppp6c	3.34359	-0.00412243
Ppp6r2	2.51332	0.0173348
Ppp6r3	2.60671	-0.0432226
Ppt1	2.20128	-0.226963
Prdx1	6.52144	0.0186244
Prdx2	7.04481	-0.0153578
Prdx3	8.01245	-0.0504183
Prdx4	3.83188	-0.000357114
Prdx6	7.84713	0.178842
Prep	5.30565	-0.0811237
Prepl	0.541055	-0.21855
Prex1	2.48923	0.156974
Prkaca	5.30057	-0.0935443
Prkacb	4.34549	-0.18185
Prkar1a	1.94841	-0.0774937
Prkar2a	12.2216	-0.158569
Prkar2b	15.4254	-0.025712
Prkca	4.77899	-0.174577
Prkcb	2.85931	-0.106516
Prkce	2.58235	0.0263123
Prkcg	1.68463	-0.285791
Prkci	3.68818	-0.316196
Prkcsh	3.43011	0.169266
Prkd1	3.33834	0.00259381
Prkra	6.16728	0.052286
Prmt1	3.54368	-0.0180023
Prmt5	5.89636	-0.104849
Prnp	1.21186	0.155051
Prodh	8.7808	0.268281
Prosc	4.88777	-0.093461
Prpf19	2.81353	-0.0180645
Prpf3	3.02628	0.124975
Prpf40a	4.05658	-0.0577534
Prpf6	1.54948	0.0258764
Prpf8	1.68479	0.054324
Prps1	4.47601	-0.183332
Prps2	5.29406	-0.058866
Prpsap1	4.50373	-0.0823883
Prpsap2	5.29088	-0.0343547
Prtfdc1	4.84031	-0.0273215
Psap	1.90461	0.093828
Psat1	5.71713	-0.000133725
Psd2	1.77214	-0.319358
Psd3	3.31421	-0.29684
Psip1	3.07555	0.00404487
Psma1	6.57757	0.000103951
Psma2	6.65938	0.143626
Psma3	7.11954	-0.0255594
Psma4	6.16372	-0.0260032
Psma5	6.14382	0.013856
Psma6	6.08057	-0.0167455
Psma7	6.73717	0.0503337
Psmb1	5.69304	-0.00521509
Psmb10	7.32734	0.384213
Psmb2	5.89126	-0.0625387
Psmb3	6.16765	-0.0341966
Psmb4	6.09935	0.023198
Psmb5	5.47673	-4.91583
Psmb6	5.45829	-0.190794
Psmb7	6.23069	-0.152592
Psmb8	6.22735	-0.0432961
Psmb9	5.24013	0.1478
Psmc1	4.67097	-0.0793388
Psmc2	4.89005	-0.128895
Psmc3	5.6443	-0.0833216
Psmc4	6.27845	-0.200901
Psmc5	5.20026	0.0496282
Psmc6	5.16288	-0.0939844
Psmd1	4.99231	-0.0723916
Psmd11	4.61838	-0.0521556
Psmd12	6.03845	-0.0293257
Psmd13	5.32624	-0.0708792
Psmd14	7.062	-0.0965431
Psmd2	4.3758	-0.0541655
Psmd3	5.70856	-0.105918
Psmd4	3.47782	-0.15217
Psmd5	5.44083	0.142955
Psmd6	5.50079	-0.0548775
Psmd7	5.32455	-0.0436119
Psmd8	4.5127	-0.0794648
Psmd9	3.26917	-0.0142255
Psme1	5.13781	0.0612408
Psme2	5.54541	0.291512
Psme4	3.25772	-0.015087
Psmg1	3.26146	-0.0890022
Pspc1	4.80218	-0.00807163
Psph	4.89108	-0.140677
Ptbp1	4.80572	0.0404644
Ptbp1	4.80572	0.0691546
Ptbp2	3.0324	0.035488
Ptcd3	6.7273	-0.108203
Ptdss1	6.50345	0.00311229
Ptdss2	5.75566	0.0733036
Ptges2	5.78114	-0.120386
Ptges3	3.75731	-0.0227798
Ptgfrn	4.38126	0.00888968
Ptgr2	8.03745	0.0695383
Ptk2	3.16776	-0.0349767
Ptk2b	3.38961	0.11265
Ptk7	4.7919	0.120913
Ptma	2.49035	-0.0724941
Ptms	2.82892	-0.015081
Ptn	1.36539	-0.502785
Ptp4a2	2.73362	0.0921772
Ptplb	7.01314	-0.0821851
Ptpn11	3.41218	-0.108466
Ptpn23	3.16979	0.132171
Ptpn6	2.29912	0.540243
Ptpra	3.58555	-0.0635763
Ptpra	3.58555	0.0438678
Ptprc	1.80129	0.559336
Ptprd	1.35894	-0.0771996
Ptprf	1.15311	0.0782209
Ptprs	1.9082	-0.922646
Ptprz1	1.19414	-0.078071
Puf60	1.41159	-0.0145613
Pum1	1.64749	-0.212007
Pum2	1.4889	-0.0257266
Pura	7.90708	-0.0994783
Purb	7.57207	-0.0757784
Pvrl1	3.23715	-0.146937
Pycr2	5.57494	-0.0775664
Pycrl	7.38083	0.0106725
Pygb	10.3923	-0.003256
Pygb	10.3923	0.0543421
Pygl	4.25544	0.229372
Pygm	10.8048	-0.0313834
Pyroxd2	11.7445	0.0123285
Qdpr	5.92909	-0.067793
Qki	1.08875	1.85487
Rab10	4.31087	-0.0313202
Rab11b	2.46038	-0.122901
Rab12	3.2063	-0.190278
Rab13	4.73817	0.0430966
Rab14	2.93851	-0.0345761
Rab18	1.98193	-0.056172
Rab1a	3.72139	0.0853249
Rab21	3.04292	-0.0652795
Rab23	5.10559	0.0292588
Rab2a	3.30227	-0.0782586
Rab2b	3.04816	-0.114859
Rab31	3.00047	-0.138399
Rab35	6.30793	-0.0711634
Rab3a	2.26347	-0.143953
Rab3c	3.07143	-0.158669
Rab3gap2	3.09601	0.0281741
Rab4a	3.07901	-0.0643622
Rab4b	3.33197	-0.0495839
Rab5a	3.67643	0.0431598
Rab5b	3.51914	-0.00644307
Rab5c	3.3161	-0.0358618
Rab6a	1.90974	-0.0693138
Rab6b	0.97629	-0.232238
Rab7a	2.60098	-0.0714758
Rab7b	5.58862	-0.169483
Rab8a	3.27311	0.481827
Rab8b	2.89618	-0.0886116
Rab9a	2.60564	-0.124223
Rabep1	3.5211	-0.0566135
Rabgap1	2.60686	0.016376
Rabggta	6.8775	-0.0105699
Rabggtb	3.96627	-0.235502
Rac1	7.62138	-0.21348
Rac2	1.37995	0.244785
Rad21	1.91913	0.090473
Rad23b	3.89209	-0.0530781
Rala	9.51527	-0.159995
Ralb	7.75618	-0.0602102
Ralgapa1	4.15572	-0.076335
Ralgapb	2.86759	-0.121479
Raly	1.6557	-0.0301415
Ran	4.49195	-0.184554
Ranbp1	5.12735	-0.113671
Ranbp2	2.31712	-0.126877
Ranbp3	2.84726	-0.0856334
Rangap1	1.95106	-0.121147
Rap1a	5.83661	-0.106181
Rap1b	5.05434	-0.00451985
Rap1gds1	3.49264	-0.129401
Rap2b	5.11315	-0.179591
Rapgef2	3.1719	-0.226051
Rars	6.52036	0.0163165
Rasa1	3.39912	-0.153525
Rasa3	2.26739	0.237065
Rasgrp2	4.88061	-0.069492
Rassf2	1.38715	0.0272185
Raver1	1.97329	0.0990719
Rbbp4	1.72392	-0.140011
Rbm14	5.16574	-0.228586
Rbm3	2.61253	-0.0661801
Rbm3	2.61253	-0.0577649
Rbm39	1.99262	-0.091777
Rbmx	6.16464	-0.125134
Rbmxrtl	6.4086	-0.0538842
Rbp1	6.08836	-0.0484376
Rcc1	7.45556	-0.032688
Rcn1	5.94693	-0.159462
Rdh11	3.88626	-0.0761369
Rdh14	6.00138	-0.166378
Rdx	4.81856	-0.0401774
Reep5	3.72524	-0.0774917
Rer1	3.40472	-0.169264
Retsat	2.77833	0.0861703
Rexo2	4.02261	-0.164567
Rgd1309362	1.09574	0.331398
Rgd1309534	8.5007	0.404598
Rgd1310429	2.99338	-0.259475
Rgd1311345	6.54488	1.07212
Rgd1566265	1.67843	-0.0418658
Rgs7	5.25968	-0.107117
Rheb	2.11154	-0.10929
Rhoa	3.79833	-0.0208972
Rhob	3.91586	-0.259575
Rhoc	4.8441	-0.184476
Rhot1	4.00545	-0.16762
Rhot2	5.48846	-0.0582131
Ric8a	2.4572	-0.183598
Rlbp1	2.98059	-0.564709
Rnf14	1.95327	-0.102477
Rnf213	1.52298	0.379977
Rnh1	6.1713	0.0497237
Rnmt	3.22453	0.129601
Rnpep	5.85297	-0.0851733
Rnps1	4.32267	-0.212755
Robo2	1.7276	-0.170043
Rock1	3.04869	-0.0209992
Rock2	3.4528	-0.0328408
Rogdi	3.85	-0.201588
Rp2	5.71436	0.0129213
Rpl10	4.31019	-0.104922
Rpl10a	6.96076	-0.12959
Rpl11	7.91426	0.0222531
Rpl12	12.1343	-0.0114147
Rpl13	7.44779	-0.0296366
Rpl13a	5.37279	-0.103961
Rpl14	7.67523	-0.0466454
Rpl15	5.93119	-0.143559
Rpl18	5.77725	-0.0506521
Rpl18a	5.63339	-0.129426
Rpl19	4.86681	-0.164131
Rpl21	7.2313	-0.0718343
Rpl23	8.28446	-0.00373317
Rpl23a	9.47526	-0.0565825
Rpl24	5.66284	-0.10345
Rpl26	8.39286	-0.0935791
Rpl27a	7.22639	-0.00545466
Rpl28	6.56803	-0.0647052
Rpl3	7.16418	-0.0834928
Rpl32	7.39124	-0.0595387
Rpl35	7.32802	-0.140983
Rpl36a	7.59064	-0.146781
Rpl4	7.069	-0.0727461
Rpl5	7.07527	-0.0847118
Rpl6	6.76235	-0.06825
Rpl8	6.67817	-0.109021
Rpl9	5.80743	-0.0272245
Rplp0	5.8038	-0.0423268
Rpn1	4.6906	-0.161843
Rpn2	5.40701	-0.0652088
Rprd1b	2.40756	0.0873175
Rps10	9.13639	-0.113864
Rps11	7.12528	-0.122017
Rps12	10.3757	0.0338384
Rps13	8.4177	-0.0999421
Rps14	11.4451	0.0335445
Rps16	6.50172	-0.120489
Rps17	8.14986	0.0564777
Rps19	8.68567	-0.1002
Rps2	6.57693	-0.0998078
Rps20	8.7988	-0.0859495
Rps21	5.35703	-0.119868
Rps23	6.06134	-0.107535
Rps25	7.1681	-0.116833
Rps26	8.45415	-0.144143
Rps27a	1.48198	0.019487
Rps3	6.15215	-0.109023
Rps3a	6.31844	-0.0999206
Rps4x	6.66733	-0.0698838
Rps5	6.25584	-0.0509737
Rps6	6.45665	-0.0542518
Rps6ka3	3.63051	-0.271138
Rps6ka5	4.8897	0.0253711
Rps7	7.4234	-0.0757831
Rps8	6.38857	-0.100688
Rps9	5.76368	-0.125563
Rpsa	6.81743	0.182976
Rptor	5.20594	-0.335696
Rqcd1	4.50488	-0.0859
Rraga	3.28182	0.0844334
Rras	4.19374	0.020081
Rras2	10.1476	-0.232433
Rrbp1	3.34049	0.0435868
Rrm1	2.01352	0.030437
Rsu1	4.37129	-0.0523412
Rtcd1	4.86671	0.372808
Rtn1	3.25422	-0.14362
Rtn3	2.36137	-0.105262
Rtn3	2.36137	-0.0759836
Rtn4	2.97152	-0.0457106
Rufy3	2.64415	-0.198934
Ruvbl1	4.80979	0.0336272
Ruvbl2	4.58291	-0.0775148
Ryr2	3.49451	-0.213269
S100a16	3.27355	0.156658
S1pr1	3.15656	-0.517489
Sacm1l	3.72534	-0.176142
Sacs	3.71599	-0.145897
Sae1	5.0581	-0.133029
Safb	2.37545	-0.0318426
Samd4b	2.34792	0.01161
Samm50	9.45753	-0.14904
Sap18	2.39159	-0.0629295
Sar1a	2.75689	-0.0673686
Sar1b	2.87191	0.0175633
Sarm1	6.3713	-0.0622543
Sarnp	2.91261	-0.0108261
Sars	3.38991	-0.0475439
Sart3	4.36951	-0.0261294
Sbds	2.17378	-0.0440606
Sbf1	4.39592	-0.0557288
Scaf4	1.89652	0.0300625
Scamp1	3.28662	-0.0596574
Scamp2	2.77711	0.103444
Scamp3	3.45698	0.0318249
[truncated: 550 more rows]

## Sheet: t = 2h
Gene name	Half life (days)	Log2H/M 2h expected	Log2H/M 2h measured	-Log10(p value) 2h vs. 0h	Log2(fold change) 2h vs. 0h
Apoe	2.61395	-0.0286603	-0.76199	1.68422	-1.25605
C1qb	0.695233	-0.107419	-0.214429	1.85092	-1.15365
Sparc	0.608176	-0.122719	-0.981462	2.77395	-1.05302
Sparcl1	3.38854	-0.0221145	-1.3391	2.21225	-1.11546
Zwint	0.726515	-0.102813	-0.454088	1.59796	-0.623855
A2m	1.19755	-0.0624749	-1.15718	1.26776	-0.92894
Aacs	2.12645	-0.0352218	0.343379	0.714047	0.37594
Aadat	6.19202	-0.0121067	0.0907077	0.102834	0.0494672
Aak1	3.45657	-0.0216796	-0.00112331	0.0517005	-0.0206191
Aars	2.92567	-0.0256097	-0.0735246	0.138982	-0.0378565
Aarsd1	3.18177	-0.0235502	0.0490047	0.526258	0.228569
Abat	6.27598	-0.0119448	-0.0446431	0.538721	0.0847942
Abca1	1.91154	-0.0391756	0.00581689	0.162392	0.115613
Abca2	0.777387	-0.0961115	0.0308101	0.256138	0.193654
Abcb6	4.48107	-0.0167262	0.0439153	0.0373827	-0.0156455
Abcb7	6.58137	-0.0113908	-0.261697	0.373552	-0.302078
Abcc4	5.38182	-0.0139283	0.0489948	0.116749	-0.0461312
Abcd3	3.487	-0.0214906	-0.0398436	0.976145	0.244982
Abce1	2.79718	-0.0267849	-0.0694868	0.0398132	-0.0109968
Abcf1	2.38481	-0.0314107	0.0052918	0.179795	0.0523061
Abcf3	1.17426	-0.0637111	0.0813408	0.355672	0.101397
Abhd10	6.69972	-0.0111897	-0.133168	0.24352	-0.0805185
Abhd12	3.12554	-0.0239735	0.0771472	0.0984922	-0.0481292
Abhd14b	5.50312	-0.0136215	0.114674	0.489855	-0.245216
Abhd3	3.03177	-0.0247143	0.0330129	0.147785	-0.0870324
Abhd4	0.798361	-0.093596	-0.206471	0.309647	-0.11314
Abhd6	3.4699	-0.0215964	-0.131299	0.0559849	0.0144269
Abi1	4.09498	-0.0183021	-0.0641421	0.174666	0.06958
Abr	2.43094	-0.0308154	0.00225425	0.0404733	0.0181498
Acaa1a	5.01244	-0.0149541	-0.14777	0.853017	-0.404004
Acaa2	12.7943	-0.00586064	0.0474226	0.167865	0.0523004
Acaca	3.5277	-0.0212428	-0.0150257	0.210425	-0.0487797
Acad9	9.23559	-0.00811822	-0.00263679	0.275018	0.0688494
Acadl	12.7515	-0.00588034	0.107335	0.528396	0.0754418
Acadm	4.36582	-0.0171675	0.0598891	0.344125	0.119836
Acads	11.916	-0.00629255	0.032116	0.255899	0.0891801
Acadvl	7.51512	-0.00997603	-0.0146323	0.0540994	-0.0157881
Acap2	2.96649	-0.0252577	-0.0343477	0.107376	-0.0517131
Acat1	10.1102	-0.00741612	-0.0845892	0.277233	0.0770687
Acat2	4.63482	-0.0161717	-0.015915	0.230711	0.0515106
Acat2	4.63482	-0.0161717	0.0485341	0.413701	0.256953
Acbd3	4.21162	-0.0177956	0.0311661	0.0794727	0.0257922
Acbd6	2.05625	-0.0364226	-0.182167	0.126959	0.0832123
Acin1	5.32627	-0.0140735	-0.466988	0.0825158	-0.185389
Acly	4.17409	-0.0179555	0.0633269	0.0891382	0.0235469
Aco1	7.04812	-0.0106368	0.0813004	0.10304	0.0337222
Aco2	10.0514	-0.00745946	0.00770929	0.0815409	-0.0202698
Acot2	14.9116	-0.00502867	0.072336	0.14382	0.0689897
Acot7	3.94767	-0.0189846	-0.374481	0.209802	-0.17336
Acot9	8.2578	-0.00907914	-0.0784766	0.479922	0.210797
Acox1	2.4598	-0.0304543	0.0494868	0.0545541	0.0361093
Acp1	5.63189	-0.0133102	0.0248895	0.374318	0.0661157
Acp2	4.62754	-0.0161972	0.0480866	0.31785	0.095405
Acp6	12.9144	-0.00580617	-0.023637	0.591744	0.127466
Acsbg1	2.35861	-0.0317592	0.0699795	0.089928	0.0396322
Acsf2	12.204	-0.00614406	0.0894073	0.499346	0.122629
Acsf3	6.9193	-0.0108347	0.31325	0.517103	0.404675
Acsl1	4.68024	-0.0160149	-0.0622524	0.150428	0.0547252
Acsl3	2.01644	-0.0371406	-0.0152812	0.0569151	-0.0296945
Acsl6	5.07435	-0.0147718	-0.0404876	0.0364756	-0.0169559
Acss1	7.6989	-0.00973798	0.0707339	0.301754	-0.15875
Acss2	5.77599	-0.0129783	0.0872857	0.0623872	0.017498
Actbl2	10.795	-0.00694578	-0.209578	0.471237	-0.284984
Actc1	6.52212	-0.0114942	0.133053	0.154774	0.139234
Actg1	6.83058	-0.0109754	0.140065	0.0820195	0.0507111
Actl6a	5.91828	-0.0126664	0.0462677	0.010671	-0.00184226
Actn1	6.06032	-0.0123697	-0.053317	0.0316076	0.0246766
Actn4	4.66893	-0.0160537	0.147103	0.361954	0.102485
Actr10	4.35508	-0.0172098	-0.057564	0.0163363	-0.00451497
Actr1a	4.8819	-0.0153538	0.228195	1.00938	0.30762
Actr1b	5.96247	-0.0125726	0.0813104	0.285353	-0.10118
Actr2	5.35638	-0.0139944	-0.0167135	0.235951	0.045328
Actr3	6.62881	-0.0113093	0.0171362	1.08497	0.132394
Acy3	8.7059	-0.00861198	0.0337991	0.08248	0.0571212
Adar	0.853988	-0.0875208	-0.0220066	0.604157	-0.159846
Add1	7.41326	-0.0101131	-0.0507925	0.140606	0.0734377
Add2	5.65743	-0.0132501	-0.186165	0.0676959	0.0478703
Add3	3.38509	-0.022137	0.20258	0.274616	0.125915
Adh5	8.58231	-0.00873596	0.0280944	0.784979	0.132608
Adnp	0.839386	-0.0890378	-0.0293821	0.00276954	0.00149808
Adprh	5.3804	-0.013932	0.0666089	0.415091	0.160644
Adprhl2	7.49007	-0.0100094	-0.0487525	0.0740474	0.028564
Adrbk1	1.74657	-0.0428697	-0.035092	0.610988	0.152007
Adrm1	3.55978	-0.0210515	0.0366171	0.115366	0.0628137
Adsl	6.2407	-0.0120123	-0.0867031	0.0320369	0.0160428
Adss	3.4618	-0.0216468	-0.180503	0.0943257	0.057363
Afap1	1.70681	-0.0438667	-0.100527	0.207933	0.09623
Afg3l2	7.75167	-0.00967172	-0.0976128	0.215795	-0.0549061
Agap2	2.17464	-0.0344423	-0.582628	0.511618	-0.594342
Agap3	4.9922	-0.0150147	-0.191072	0.0931402	-0.0557488
Agfg1	3.47236	-0.0215811	-0.0313142	0.416381	0.109955
Agk	7.93179	-0.00945217	-0.173269	0.189411	0.0598671
Agl	8.81977	-0.00850083	-0.0118011	0.380327	0.0864096
Agpat1	3.37934	-0.0221746	-0.0198612	0.587695	0.119095
Agpat3	6.35391	-0.0117984	-0.0980274	0.0393906	0.0157392
Agrn	23.5911	-0.00317878	-0.0253688	0.0444269	0.034063
Agtpbp1	3.0593	-0.0244921	-1.16255	0.511929	-0.827469
Ahctf1	1.66274	-0.0450271	-0.0249324	0.651823	-0.250135
Ahcy	11.205	-0.00669169	0.00621188	0.182223	0.0715023
Ahcyl1	8.1247	-0.00922781	-0.0725157	0.221805	0.0911722
Ahnak	2.17547	-0.0344292	0.159006	0.222702	-0.145657
Ai314180	2.64526	-0.0283214	-0.0144782	0.271316	0.054706
Aifm1	10.927	-0.0068619	-0.0264733	0.847989	0.144452
Aimp1	5.3086	-0.0141203	-0.0461924	0.271739	0.0782975
Aimp2	4.89486	-0.0153131	-0.0678827	0.0567831	-0.0355717
Ak1	5.77161	-0.0129881	-0.175823	0.367608	-0.149414
Ak2	11.3705	-0.00659431	0.0490717	0.205766	0.0540572
Ak3	7.94786	-0.00943307	0.0209233	0.327001	0.083673
Ak4	7.34982	-0.0102003	-0.122656	0.0287184	-0.0214233
Akap12	3.70217	-0.0202425	-0.0814681	0.579547	0.424618
Akap7	6.24461	-0.0120048	-0.17531	0.0428527	0.0223837
Akap9	1.31448	-0.0569297	0.0108603	0.583378	0.147295
Akr1a1	6.77151	-0.0110711	-0.0233679	0.430489	0.123943
Akr1b1	6.30983	-0.0118808	0.0520157	0.346472	0.113889
Akr7a2	7.57253	-0.00990043	0.309249	0.747198	0.309069
Akt1	2.6714	-0.0280447	0.368479	0.325096	0.282763
Alcam	4.86675	-0.0154015	-0.0296628	0.231704	0.129502
Aldh16a1	3.80603	-0.0196906	0.219173	0.109541	-0.106613
Aldh18a1	3.5095	-0.0213529	-0.0734189	0.0857965	0.0414887
Aldh1l1	14.7893	-0.00507024	0.0837181	0.325404	0.110642
Aldh1l2	23.2521	-0.00322512	0.0192451	0.523408	0.164803
Aldh2	6.76931	-0.0110747	0.191367	0.449324	-0.761515
Aldh3a2	4.56279	-0.0164269	0.0669758	0.282858	0.0914655
Aldh4a1	8.5113	-0.00880882	0.0998485	0.420988	0.112827
Aldh5a1	12.3848	-0.00605438	-0.00242591	0.0211865	-0.00778279
Aldh6a1	12.842	-0.00583891	0.0752553	0.370385	0.0710725
Aldh7a1	11.8996	-0.00630118	0.0384011	0.0382945	-0.0123775
Aldh9a1	7.94065	-0.00944162	0.0179161	0.00640502	0.00152559
Aldoa	3.9296	-0.0190718	-0.0443902	0.016831	0.00642142
Aldoc	4.84046	-0.0154851	-0.0270236	0.231898	0.0656563
Alg2	4.27976	-0.0175125	0.041003	1.65951	0.243899
Als2	3.46899	-0.021602	-0.00253724	0.00363952	0.00311019
Ampd2	4.12962	-0.0181487	-0.0105288	0.345649	0.128372
Ampd3	6.41191	-0.0116917	0.0432151	0.109961	0.0360194
Amph	5.92856	-0.0126444	-0.321345	0.0879991	-0.0848035
Amt	13.7432	-0.00545611	0.106322	0.171893	0.048047
Anapc1	2.04171	-0.0366816	0.0137346	0.0459299	-0.0153714
Anapc5	1.75294	-0.0427141	0.0187483	0.64557	0.245067
Ank2	3.62226	-0.0206887	0.0788732	0.187644	-0.0387197
Ank2	3.62226	-0.0206887	-0.155231	0.295187	-0.186993
Ank3	1.53859	-0.0486535	-0.121831	0.0640948	-0.0334891
Ankfy1	4.04353	-0.0185348	0.0155776	0.105413	-0.0389131
Ankrd13a	2.38987	-0.0313443	0.011468	0.00111871	0.000807245
Ankrd17	0.92564	-0.080768	-0.151304	0.583154	-0.120225
Ano6	3.8092	-0.0196742	0.0374152	0.116005	0.0978877
Anp32a	4.73444	-0.0158317	0.689315	0.465743	0.692557
Anp32b	4.90206	-0.0152907	0.158791	0.911812	0.234238
Anp32e	3.34777	-0.0223835	0.0743187	0.188718	-0.0954806
Anxa1	4.12638	-0.0181629	0.0489313	0.128571	0.0845437
Anxa11	3.26987	-0.0229163	0.114069	0.0274779	-0.0124719
Anxa2	3.1125	-0.0240739	0.0382817	0.0132566	0.0115668
Anxa3	3.41126	-0.0219673	0.490512	0.588044	-0.826402
Anxa4	4.81561	-0.015565	0.150942	0.0300528	-0.0163388
Anxa5	5.60218	-0.0133807	-0.200723	0.388758	-0.246298
Anxa6	7.37213	-0.0101695	0.0179139	0.181088	0.0456071
Anxa7	4.12916	-0.0181508	1.10739	0.512048	1.16745
Aox1	7.09038	-0.0105734	-0.00251087	0.466756	-0.222936
Ap1b1	5.10685	-0.0146778	0.0246344	0.218765	0.0440664
Ap1s1	3.83515	-0.0195412	0.0224012	0.447662	0.136382
Ap2a1	5.8981	-0.0127097	-0.065807	0.137442	0.0383331
Ap2a2	4.97684	-0.015061	-0.0389896	0.051586	-0.0135071
Ap2b1	5.94684	-0.0126056	0.00530295	0.310442	0.061116
Ap2m1	5.35046	-0.0140099	-0.0961029	0.0877021	0.0284563
Ap2s1	3.89314	-0.0192503	-0.0991598	0.109581	0.035257
Ap3b1	3.38337	-0.0221483	0.0837349	0.312904	-0.0651833
Ap3b2	4.3748	-0.0171323	-0.186997	0.0697587	-0.0317033
Ap3d1	3.69789	-0.0202659	-0.119899	0.204574	-0.0548891
Ap3m1	3.64027	-0.0205864	0.0748662	0.483378	0.179234
Ap3m2	4.57429	-0.0163856	-0.0158368	0.325553	0.140064
Ap3s1	5.10773	-0.0146753	-0.0370054	0.149782	0.0365853
Apaf1	4.24974	-0.0176361	0.168158	0.253064	0.170656
Apc	0.485705	-0.153467	-0.198326	0.326241	-0.126002
Apeh	6.31597	-0.0118692	-0.00652288	0.824953	0.133377
Apex1	6.58294	-0.0113881	-0.00749716	0.237913	-0.082471
Api5	2.82523	-0.0265192	0.327193	0.371118	0.342123
Apoa1bp	10.2658	-0.00730375	0.135203	0.782607	0.12863
Apool	13.8741	-0.00540462	-0.0962382	0.190572	-0.0713139
Appl1	4.77063	-0.0157117	-0.140979	0.0364989	-0.0156313
Appl2	3.19481	-0.0234543	-0.23944	0.430342	-0.903564
Aprt	7.32533	-0.0102344	0.0417572	0.0799281	0.0224263
Aqp4	12.851	-0.00583481	0.0243614	0.433502	-0.314656
Aqr	1.90434	-0.0393235	-0.283672	1.03185	-0.342376
Arap1	3.16396	-0.0236827	0.0585963	0.631976	0.206734
Arcn1	3.23535	-0.0231606	-0.00248245	0.401914	0.0713483
Arf1	4.14289	-0.0180906	-0.171741	0.0886741	-0.0489129
Arf4	1.90398	-0.039331	-0.0686177	0.0327681	-0.0141375
Arf5	3.19058	-0.0234853	-0.0430519	0.158941	0.0410372
Arf6	6.10075	-0.0122877	0.0345642	0.175084	0.0873404
Arfgap2	2.38682	-0.0313843	-0.0613892	0.101944	-0.0312184
Arfgef1	3.29575	-0.0227365	-0.317786	0.531439	-0.269774
Arfgef2	2.87944	-0.0260204	0.0831541	0.299003	0.228852
Arfip1	3.50943	-0.0213534	1.14583	0.505786	1.15608
Arhgap1	3.24619	-0.0230834	0.0127027	0.574758	0.103482
Arhgap21	3.02514	-0.0247685	-0.102304	0.225172	0.0846075
Arhgap23	3.0437	-0.0246175	-0.0297135	0.730067	-2.07937
Arhgap32	1.40824	-0.0531477	-0.271837	0.31887	-0.175881
Arhgap35	2.60859	-0.0287192	-0.0448771	0.737814	0.0971883
Arhgap5	2.40518	-0.031145	0.019792	0.0237132	-0.00661122
Arhgdia	6.4271	-0.0116641	-0.0755019	0.328671	-0.204099
Arhgdib	3.21319	-0.0233202	0.30132	0.321072	-0.434797
Arhgef11	2.3217	-0.0322635	-0.455712	0.925224	-0.592279
Arhgef12	3.09273	-0.0242276	-0.0605478	0.222773	0.0941773
Arhgef2	1.96391	-0.0381324	-0.118328	0.618148	-0.0501423
Arhgef7	3.86581	-0.0193863	-0.120543	0.198087	0.0476468
Arhgef7	3.86581	-0.0193863	-0.0342129	0.293965	0.0584553
Arid1a	1.34662	-0.0555744	-0.000703738	0.00408617	0.000951567
Arid1b	1.48726	-0.0503294	-0.206324	0.248272	0.313199
Arl1	2.80477	-0.0267124	0.0711531	0.971455	0.148459
Arl2	3.49389	-0.0214482	0.0593552	0.724987	0.179558
Arl3	3.43537	-0.0218133	0.0477323	0.35806	0.0858901
Arl6	3.89957	-0.0192186	-0.0102109	0.0624841	0.021294
Arl6ip1	2.48872	-0.0301008	-0.0517652	0.426739	-0.237275
Arl6ip5	4.14151	-0.0180966	0.021373	0.920833	0.231702
Arl8a	3.70734	-0.0202143	-0.0672132	0.117624	0.0345379
Arl8b	2.11469	-0.0354174	0.0498243	0.259401	0.0694386
Armc10	6.65491	-0.011265	0.0464233	0.995697	0.126464
Armc9	1.15472	-0.0647864	-0.0742134	0.370585	-0.213295
Arpc1a	5.44937	-0.0137557	-0.0783242	0.080057	0.0235355
Arpc1b	4.07228	-0.0184041	0.109318	0.0474336	-0.0248502
Arpc2	5.73547	-0.0130699	-0.0552729	0.121672	0.0287346
Arpc3	4.55155	-0.0164674	0.0160683	0.228559	0.0833921
Arpc4	4.91475	-0.0152512	-0.0102461	0.459848	0.0656385
Arpc5	4.4046	-0.0170164	-0.00257984	0.71759	0.0892178
Arpc5l	4.55305	-0.016462	0.00329414	0.541615	0.116547
Arrb1	5.3533	-0.0140025	0.0132161	0.751887	0.196489
Arvcf	4.18153	-0.0179236	0.229363	0.47376	0.164148
Asah1	6.29058	-0.0119171	0.0266341	0.263205	0.0836285
Asap1	3.72375	-0.0201253	-0.00543658	5.86725e-05	-3.75116e-05
Asap2	5.23425	-0.0143208	-0.000238778	0.354665	0.131749
Asl	7.63198	-0.00982334	0.0126968	0.0622425	-0.0256967
Asmtl	8.20767	-0.00913458	-0.0315643	0.378184	-0.310757
Asna1	4.98662	-0.0150315	-0.153734	0.40789	-0.128962
Asns	2.8848	-0.0259721	-0.105975	0.25348	0.132921
Asph	5.74844	-0.0130404	-0.0375704	0.158096	-0.0298231
Asrgl1	4.76763	-0.0157215	-0.0463296	0.308724	0.123171
Atad1	3.04037	-0.0246445	0.0333504	0.0532235	0.0209541
Atat1	4.39024	-0.0170721	-0.262044	0.448146	-0.204363
Atg3	3.95508	-0.018949	0.000302448	0.0552883	-0.047104
Athl1	7.39729	-0.0101349	0.25331	0.115	0.0910795
Atic	7.01113	-0.0106929	0.0631101	0.0205826	0.00493067
Atl1	3.17219	-0.0236213	-0.101777	0.286235	0.188327
Atp13a1	3.65097	-0.0205262	-0.0732586	0.55081	-0.131664
Atp1a2	5.24846	-0.014282	-0.0484628	0.366133	-0.0723192
Atp1a3	3.61932	-0.0207055	-0.317298	0.0457181	-0.0449086
Atp1b1	3.77176	-0.0198693	-0.303558	0.156636	-0.103098
Atp1b2	6.46571	-0.0115945	0.0814665	0.256547	0.12699
Atp1b3	4.30386	-0.0174145	-0.00833393	0.476365	0.151091
Atp2b1	6.06482	-0.0123605	0.0496	0.217591	0.23318
Atp2b2	4.62247	-0.0162149	-0.585321	0.527921	-0.308907
Atp2b4	6.58815	-0.0113791	-0.157342	0.150993	-0.0539777
Atp5b	9.42709	-0.00795335	0.0481074	0.345298	0.0807996
Atp5c1	8.56505	-0.00875355	-0.0317661	0.473814	0.0691916
Atp5d	6.55272	-0.0114406	-0.0455343	0.151681	0.0543935
Atp5f1	9.35582	-0.00801392	-0.001525	0.328508	0.0800926
Atp5h	12.2039	-0.00614411	0.00890219	0.159259	0.0435461
Atp5i	8.86617	-0.00845636	0.0178563	0.184759	0.038358
Atp5j2	11.4449	-0.00655149	-0.0470506	0.0742739	0.016629
Atp5o	9.49153	-0.00789937	-0.0553928	0.297485	0.0655448
Atp6v0a1	3.63023	-0.0206433	0.520806	0.190603	0.373356
Atp6v0d1	3.91711	-0.0191326	-0.0510922	0.151409	0.0504551
Atp6v1a	3.65459	-0.0205058	0.00631387	0.367103	0.141266
Atp6v1b2	4.23097	-0.0177143	-0.041031	0.080529	0.0265988
Atp6v1c1	3.14299	-0.0238406	-0.0690958	0.403253	0.155493
Atp6v1d	2.18712	-0.034246	-0.0841534	0.226476	-0.040664
Atp6v1e1	2.47347	-0.0302861	-0.800427	0.442442	-0.706609
Atp6v1f	1.85521	-0.0403631	-0.294742	0.695739	-0.211978
Atp6v1h	3.17997	-0.0235636	-0.0917627	0.0355873	0.0122616
Atp8a1	2.66968	-0.0280627	-0.157458	0.0493362	0.0232066
Atp8a1	2.66968	-0.0280627	-0.123629	0.0194445	0.014264
Atpif1	7.64135	-0.00981131	-0.0405354	0.13412	0.0260236
Atxn10	1.07569	-0.0695326	-0.0651133	0.190054	0.0519573
Atxn2	1.70092	-0.0440181	-0.134995	0.00760526	0.00464358
Atxn2l	2.09018	-0.0358322	0.00990511	0.00297	0.00086673
Auh	7.24595	-0.0103465	0.0134588	0.176917	0.0507069
Bag3	4.52382	-0.0165683	0.263418	0.98084	0.363072
Bag6	1.97903	-0.0378416	-0.0718483	0.107719	-0.0218794
Baiap2	1.88847	-0.0396534	-0.36824	0.184969	0.150409
Basp1	15.3303	-0.00489134	0.0414889	0.0440463	-0.0152228
Basp1	15.3303	-0.00489134	0.0394548	0.201455	0.113351
Bax	3.01723	-0.0248333	-0.0530361	0.266071	0.0794365
Baz1b	1.07801	-0.0693836	0.0134428	0.042436	-0.0197566
Bcan	4.27504	-0.0175318	-0.365881	0.554203	-0.245973
Bcap31	3.52785	-0.021242	0.0220262	0.59591	0.174731
Bcas2	2.64807	-0.0282915	-0.0420583	0.264576	0.0994425
Bcat1	2.34645	-0.0319236	-0.141406	0.182512	0.148199
Bckdha	5.98513	-0.012525	0.124832	0.0385333	0.0334261
Bckdhb	9.74007	-0.00769786	0.13451	0.322182	0.119913
Bcl2l13	8.0007	-0.00937078	0.0496592	0.219226	-0.0920122
Bclaf1	3.24854	-0.0230667	-0.0806437	0.0315262	-0.00814774
Bcr	2.39238	-0.0313114	-0.117208	0.473277	-0.18471
Bdh1	7.90196	-0.00948784	-0.0534626	0.0321135	-0.0202811
Bdh2	9.21678	-0.00813477	0.208039	0.00141979	-0.000862694
Bgn	18.59	-0.00403379	-0.351106	0.801943	-0.410713
Bid	2.68218	-0.027932	0.261991	0.617278	0.389756
Bin1	6.1043	-0.0122806	0.0023385	1.14642	0.260087
Birc6	1.63814	-0.0457022	-0.024532	0.127844	0.0208639
Bles03	3.39207	-0.0220915	-0.100134	0.250153	0.177372
Blmh	7.2735	-0.0103073	0.0190254	0.68881	0.0696948
Blvra	6.11296	-0.0122632	-0.0162279	0.0311342	-0.00815976
Blvrb	9.49745	-0.00789445	-0.0118649	0.142452	0.0387249
Bpgm	2.69184	-0.0278319	0.205033	0.212248	0.143469
Bphl	8.85536	-0.00846668	0.0318987	0.542683	0.130194
Bpnt1	5.29641	-0.0141528	-0.129493	0.0265417	-0.0094424
Brd4	0.788332	-0.0947821	-0.0449661	0.239655	-0.162427
Bre	3.76959	-0.0198808	0.144082	0.636389	0.254196
Bri3bp	2.76124	-0.0271331	-0.239412	0.0782808	-0.0419429
Brox	3.80045	-0.0197194	0.0353701	0.39624	0.0855359
Brsk1	3.04528	-0.0246048	1.47889	0.262747	1.29755
Bsg	8.79145	-0.0085282	-0.0226079	0.201569	-0.0840552
Bsn	2.56771	-0.0291759	-0.369825	0.209912	-0.281774
Btf3	1.75879	-0.0425723	-0.131486	0.0142394	0.00328655
Bub3	3.99247	-0.0187717	-0.00362006	0.643899	-0.147391
Bzw1	1.97552	-0.0379087	-0.0303446	0.405768	0.0927479
Bzw2	2.92681	-0.0255997	-0.0291991	0.081824	0.0160864
C1qa	0.647141	-0.115365	-0.106156	0.0223964	0.091512
C1qbp	11.7343	-0.00638992	-0.13126	0.176176	-0.0968612
C2cd2l	4.26498	-0.0175731	-0.235014	0.0364792	-0.0974839
Cab39	2.43541	-0.0307589	-0.0910166	0.12022	0.0293213
Cab39l	2.87031	-0.0261031	0.0673233	0.151065	0.0373462
Cacna2d1	5.59936	-0.0133875	-0.292807	0.132718	-0.108447
Cacybp	3.08944	-0.0242534	-0.0764768	0.27999	0.0655256
Cad	4.33451	-0.0172914	-0.0559226	0.116043	0.0329033
Cadm2	5.00968	-0.0149624	-0.424891	0.256751	-0.271259
Cadm4	2.13589	-0.0350664	-0.242478	0.0345491	-0.0257491
Cadps	3.15134	-0.0237775	-0.211491	0.0782395	-0.0405736
Calb1	2.40184	-0.0311882	-0.261716	0.154668	-0.139521
Calb2	3.52193	-0.0212776	0.116286	0.111028	0.0728518
Cald1	2.36361	-0.0316921	0.249432	0.0354807	0.0376018
Calr	4.58814	-0.0163362	0.0544968	0.0776859	0.0223478
Calu	3.73282	-0.0200765	0.0431521	0.215018	0.143686
Camk1d	2.50289	-0.0299306	-0.0172414	0.27361	-0.211441
Camk2a	3.01912	-0.0248178	-0.478773	0.218157	-0.235319
Camk2b	3.81403	-0.0196493	-0.188096	0.193436	0.0980944
Camk2d	4.20708	-0.0178148	-0.0388708	0.138136	0.0444669
Camk2g	5.0255	-0.0149153	0.00348792	0.25382	0.0870412
Camkv	4.01547	-0.0186643	-1.23917	0.406758	-0.894658
Camlg	2.94116	-0.025475	-0.143535	0.27226	0.152612
Camsap2	3.04536	-0.0246042	-0.164412	0.0965938	0.038819
Camsap3	4.22659	-0.0177326	-0.442255	0.249037	-0.215505
Cand1	5.63222	-0.0133094	0.0399168	0.797836	0.061263
Cand2	3.07448	-0.0243713	-0.00380589	0.149923	0.0774848
Canx	4.77978	-0.0156816	0.0247431	0.83161	0.11274
Cap1	4.86898	-0.0153945	0.241098	0.403448	0.131695
Cap2	3.68218	-0.0203523	0.0374393	0.145672	0.106103
Capg	4.75978	-0.0157474	0.222683	0.0767363	0.0376381
Capn2	6.76757	-0.0110775	0.263947	0.498347	0.309929
Capns1	5.62312	-0.0133309	0.00645176	0.0149419	0.00436347
Caprin1	1.35646	-0.0551718	0.112896	0.111491	0.0502375
Capza1	6.26384	-0.0119679	0.0701274	0.00980004	0.00393609
Capza2	5.06947	-0.014786	0.594664	0.606331	0.623019
Capzb	4.34632	-0.0172445	0.132566	1.22621	0.164814
Carkd	10.7463	-0.00697728	-0.0836183	0.345307	0.108701
Cars	4.86633	-0.0154028	-0.0565317	0.301228	0.0766781
Cask	6.35275	-0.0118005	-0.0160074	0.746095	0.186124
Caskin1	5.66007	-0.0132439	-0.0863896	0.00180251	-0.000970715
Casp3	2.6077	-0.028729	-0.0612683	0.498459	0.0973528
Cat	3.15615	-0.0237413	-0.0807453	0.246217	-0.0595739
Cbr1	7.89921	-0.00949114	-0.0506566	0.774914	0.137694
Cbr4	5.98339	-0.0125286	0.458673	0.376837	0.469466
Cbs	11.3464	-0.00660832	0.72336	0.0400644	0.115072
Cbx3	2.72807	-0.0274627	0.0669617	0.0306022	0.0149948
Cbx5	1.54987	-0.0483001	0.0412861	0.0355027	-0.0168932
Ccar1	2.54835	-0.0293973	-0.00420706	0.320184	0.0588624
Ccbl1	7.40246	-0.0101278	-0.0782786	0.0529633	0.0323761
Ccdc132	3.6308	-0.0206401	-0.0350133	0.209257	-0.1251
Ccdc22	6.84409	-0.0109537	-0.0791926	0.020924	-0.00876652
Ccdc47	2.77809	-0.0269687	0.00718722	0.386377	0.120795
Ccdc88a	2.36292	-0.0317014	-0.143206	0.541378	-0.0881648
Ccdc93	6.5084	-0.0115184	0.0469345	0.970372	0.372121
Ccny	5.63484	-0.0133032	-0.234171	0.11575	-0.101201
Ccs	3.73193	-0.0200812	0.0579271	1.30465	0.248444
Cct2	4.97248	-0.0150742	-0.0360616	0.339349	0.0662708
Cct3	5.17898	-0.0144735	-0.00335206	0.616629	0.0893259
Cct4	5.18467	-0.0144576	0.00602719	0.158945	0.0241892
Cct5	4.72689	-0.015857	0.0277755	0.630348	0.12715
Cct7	4.49622	-0.0166699	-0.072685	0.00728816	0.0020138
Cct8	4.38501	-0.0170924	-0.0166329	0.368975	0.074648
Cd151	1.75067	-0.0427695	-0.105002	0.691414	0.365047
Cd180	2.50893	-0.0298586	0.465978	0.917325	-0.558297
Cd200	6.35356	-0.011799	-0.0907421	0.0239591	0.0292944
Cd38	12.8541	-0.0058334	0.243638	0.237678	-0.379542
Cd44	4.72814	-0.0158528	-0.111313	0.0168575	-0.0140607
Cd47	5.19732	-0.0144225	-0.075566	0.277919	-0.0715885
Cd68	0.900784	-0.0829892	0.422711	0.153005	-0.225612
Cd81	1.95892	-0.0382296	0.140039	0.0274131	0.0120987
Cd9	6.45531	-0.0116131	0.0873818	0.0131762	-0.00764556
Cd99	10.347	-0.00724642	0.0145829	0.0585919	-0.0361247
Cdc37	3.05883	-0.0244959	0.0442784	0.296885	0.0902346
Cdc42	4.84222	-0.0154795	0.0915314	0.00350583	0.00151484
Cdc42	4.84222	-0.0154795	0.263471	0.902134	0.472731
Cdc42bpa	2.97159	-0.0252144	-0.245094	0.65592	-0.85521
Cdc42bpb	3.25492	-0.0230215	-0.120303	0.471538	-0.238691
Cdc5l	1.91726	-0.039059	0.031692	0.319808	-0.174809
Cdh13	5.82974	-0.0128587	-0.130905	0.100495	0.169457
Cdh2	2.305	-0.0324969	0.390035	0.14198	-0.165432
Cdipt	3.20805	-0.0233575	-0.0954979	0.133466	0.047571
Cdk5	3.58711	-0.0208913	-0.0831304	0.152074	-0.0305443
Cds2	4.28924	-0.0174738	0.358143	0.589482	0.606914
Cdv3	3.39968	-0.0220421	0.0297555	0.174131	0.0744458
Celf2	2.92441	-0.0256208	-0.0407055	0.0836319	0.0529788
Celsr2	1.03526	-0.0722402	-0.265715	0.248577	-0.208267
Cenpv	15.6108	-0.00480348	0.0444708	0.655413	0.0796829
Cep170b	1.99905	-0.0374631	-0.203901	0.163768	-0.174581
Cers1	2.12856	-0.035187	-0.14337	0.223917	-0.0683846
Cfl1	5.02345	-0.0149214	0.0196637	0.269956	0.0453901
Cfl2	6.36998	-0.0117686	0.00271267	0.3751	0.124307
Champ1	1.73036	-0.0432706	-0.0440931	0.107117	-0.0573901
Chchd3	7.90464	-0.00948462	-0.00879589	0.241889	0.069896
Chchd6	5.82963	-0.0128589	-0.0725329	0.185615	0.0526114
Chd3	1.65617	-0.0452055	-0.262234	1.51079	-0.473514
Chd4	1.32065	-0.0566645	-0.00836158	1.12429	-0.155969
Chl1	0.790058	-0.0945759	-0.483213	0.113314	-0.133317
Chmp2a	2.00675	-0.0373197	0.0423126	0.153807	0.0539413
Chmp2b	1.92106	-0.0389817	0.00912216	0.140271	-0.0548773
Chmp3	2.45044	-0.0305704	-0.000841432	0.673745	-0.155435
Chmp5	2.95016	-0.0253973	-0.0205205	0.318192	0.103984
Chmp6	6.23015	-0.0120326	-0.0759073	0.0476508	-0.0301891
Chordc1	3.23956	-0.0231306	0.197769	0.358857	0.136223
Ciapin1	2.72387	-0.0275049	-0.316091	0.672476	-0.313381
Cisd1	4.83349	-0.0155074	-0.0150271	0.30662	0.0591438
Ckap4	9.03852	-0.00829516	0.00802295	0.128903	0.0294441
Ckap5	1.80936	-0.0413843	0.030694	0.139912	-0.0404128
Ckb	5.83829	-0.0128399	0.0374564	0.00445483	0.00179403
Clasp1	2.20368	-0.033989	-0.279578	0.812954	-0.180026
Clasp2	2.81791	-0.026588	-0.133084	0.127832	-0.0511585
Clic1	3.88225	-0.0193043	0.128003	0.133629	-0.0551999
Clic4	2.95345	-0.0253691	0.12253	0.047449	0.0199993
Clint1	3.13925	-0.023869	0.74734	0.494592	0.967583
Clint1	3.13925	-0.023869	0.037877	0.363775	0.345152
Clip1	2.12699	-0.0352128	-0.0736418	0.162652	-0.0542087
Clip2	3.66358	-0.0204556	-0.100051	0.399892	-0.264324
Clns1a	2.14431	-0.0349289	0.0264664	0.257144	0.0832842
Clpp	7.98151	-0.00939331	0.044586	0.677965	0.180149
Clptm1	1.00677	-0.0742789	-0.108014	0.160944	0.0655363
Clta	2.69693	-0.0277794	0.00885055	0.505929	0.121277
Cltb	4.64976	-0.0161198	-0.0990532	0.0135611	0.00808721
Cltc	4.59257	-0.0163204	0.0258285	0.110859	0.031249
Clu	4.39142	-0.0170675	-0.320006	0.893107	-0.376393
Cluh	1.55675	-0.0480871	-0.046534	0.154336	0.0782668
Cmas	8.08313	-0.00927526	-0.291377	0.479449	-0.295952
Cmbl	6.82311	-0.0109874	0.188651	0.591256	0.406297
Cmpk1	6.04146	-0.0124083	0.0193716	0.352325	-0.198205
Cmpk2	5.78181	-0.0129652	0.264809	0.329488	-0.190259
Cnbp	1.03475	-0.0722758	-0.0890334	0.178336	0.0451682
Cndp2	6.02883	-0.0124342	-0.0174966	0.483862	-0.208468
Cnn3	2.34287	-0.0319723	0.135562	0.00110962	0.000366349
Cnot1	3.19045	-0.0234862	-0.0318971	0.986643	-0.170753
Cnp	5.30962	-0.0141176	-0.159631	0.100212	0.0648748
Cnrip1	6.68037	-0.0112221	-0.0833594	0.15209	0.0914299
Cntfr	4.81619	-0.0155631	0.0912671	0.14587	0.103197
Cntn1	6.40991	-0.0116953	-0.332821	0.35025	-0.289705
Coasy	6.75156	-0.0111038	-0.0243069	0.118964	0.0417227
Col4a2	44.2265	-0.00169571	-0.839795	0.0153059	-0.0518685
Commd3	5.46397	-0.013719	0.122815	0.0278566	-0.0138032
Commd5	6.82934	-0.0109774	0.0502762	0.106419	0.0471629
Commd7	6.03329	-0.0124251	0.0206259	0.602798	0.228791
Commd9	5.6945	-0.0131639	0.218097	0.297355	-0.3117
Comt	5.20823	-0.0143923	0.0653922	0.410219	-0.0910333
Comtd1	17.643	-0.00425028	0.115618	0.233298	0.0591287
Copa	3.58375	-0.0209109	0.0600064	0.193576	0.0477505
Copb1	4.10921	-0.0182388	-0.00473744	0.0187946	0.00436525
Copb2	3.68472	-0.0203383	-0.0838409	0.757171	-0.153126
Cope	3.67395	-0.0203979	0.0588871	0.16945	0.0508739
Copg1	3.18579	-0.0235206	-0.0677781	0.0562759	0.0160654
Copg2	3.06533	-0.024444	0.0860764	0.662003	0.113313
Cops2	5.14619	-0.0145657	0.0203622	0.783954	0.139471
Cops3	5.55471	-0.013495	-0.015979	0.392544	0.0732104
Cops4	5.4842	-0.0136684	-0.0632777	0.541308	0.0892957
Cops5	4.65659	-0.0160962	-0.107436	0.162231	0.0778108
Cops6	5.36739	-0.0139657	-0.108878	0.107848	-0.023549
Cops7a	3.6681	-0.0204304	-0.0829049	0.0707617	-0.0198491
Cops7b	6.24209	-0.0120096	-0.074535	0.00346974	0.000904843
Coq9	4.1665	-0.0179882	-0.00933316	0.376234	-0.141819
Coro1a	4.63935	-0.0161559	0.267671	0.152206	-0.150482
Coro1b	4.37577	-0.0171285	0.287058	0.397308	0.232786
Coro1c	5.32414	-0.0140791	-0.0770751	0.137223	0.0714571
Coro2b	4.9473	-0.0151509	-0.0289603	0.0870868	-0.0380731
Coro7	5.2361	-0.0143157	0.0856287	0.146918	-0.0402736
Cotl1	8.19368	-0.00915017	0.104441	0.224694	0.0620068
Cox4i1	5.68222	-0.0131923	-0.00846205	0.304333	0.0644848
Cp	2.51434	-0.0297945	0.0482876	0.311061	-0.172868
Cpd	1.1616	-0.0644036	-0.0625632	0.176858	-0.0829696
Cpne6	2.18542	-0.0342726	-0.126265	0.64495	-0.311815
Cpped1	7.63063	-0.00982508	0.152165	0.235677	0.150275
Cpsf1	3.17571	-0.0235952	0.253257	0.610709	0.36977
Cpsf3	2.20958	-0.0338984	0.0318423	0.460288	0.123601
Cpsf6	3.4802	-0.0215325	0.129073	0.117264	-0.0400817
Cpt1a	8.74429	-0.00857419	0.0421143	0.124451	0.037007
Cpt2	12.1815	-0.00615539	-0.0393446	0.219864	-0.0702021
Crat	6.74548	-0.0111138	0.241477	0.675009	0.279928
Crebbp	0.793531	-0.0941635	-0.211424	0.116578	-0.0698903
Crip2	4.26413	-0.0175766	-0.0118739	0.183697	-0.0698253
Crk	4.63351	-0.0161763	0.0445718	0.118787	0.0384376
Crkl	3.89998	-0.0192166	0.0130006	0.104697	0.0378039
Crmp1	14.7966	-0.00506774	0.205123	0.41088	0.291159
Cryl1	21.2525	-0.00352852	0.155092	1.17259	0.236826
Crym	5.25808	-0.0142559	-0.0956728	0.160641	-0.0735011
Cryz	11.1039	-0.00675261	0.113041	0.255687	0.076735
Cs	9.41798	-0.00796104	-0.0445269	0.460715	0.125228
Csde1	1.22673	-0.0609924	-0.110726	0.311087	0.065165
Cse1l	3.93533	-0.0190441	0.14806	0.221019	0.0608267
Csk	3.25357	-0.023031	0.105537	0.00236079	-0.0011714
Csnk1a1	0.661009	-0.112955	-0.196953	0.517329	-0.119654
Csnk2a1	3.2263	-0.0232256	-0.0969502	0.0268695	0.00989802
Csnk2a2	4.33374	-0.0172945	0.0567868	0.904886	0.230371
Csnk2b	3.87	-0.0193653	-0.0243986	0.0241579	0.00591432
Cspg4	2.25823	-0.0331691	0.0742472	0.274086	0.212234
Cspg5	3.70614	-0.0202209	-0.246556	0.280896	-0.203041
Csrp1	4.82646	-0.01553	0.0657197	0.0182696	-0.00694541
Cstf3	5.17894	-0.0144736	-0.111462	0.447723	-0.175997
Ctbp1	3.51378	-0.0213269	-0.0144506	0.570515	0.0910416
Ctnna1	3.92503	-0.019094	0.0720666	0.10559	0.0297671
Ctnna2	5.71314	-0.013121	-0.161027	0.189392	-0.0632437
Ctnnb1	2.59045	-0.02892	-0.0468877	0.0986064	-0.0428291
Ctnnd1	2.51709	-0.029762	-0.0234885	0.0751264	-0.0270502
Ctnnd2	4.06149	-0.0184529	-0.0991492	0.0242091	-0.0184586
Ctsb	2.22945	-0.0335967	0.138228	0.0733288	0.0228542
Ctsd	4.89887	-0.0153006	0.0340323	0.145764	0.0674675
Ctsh	4.41362	-0.0169817	0.139983	0.35772	0.412742
Ctsz	3.31633	-0.0225956	0.0513136	0.304802	-0.195623
Cttn	5.77874	-0.0129721	0.0332199	0.129836	0.0533259
Cul1	2.15322	-0.0347846	-0.0574871	0.00266563	0.000848161
Cul2	4.02138	-0.0186369	-0.11621	0.341069	0.216033
Cul3	2.62363	-0.0285547	-0.0356455	0.0652557	0.0154248
Cul4a	2.687	-0.027882	-0.0954813	0.710202	-0.211373
Cul4b	3.18968	-0.023492	9.53665e-05	0.597695	-0.111146
Cul5	4.15676	-0.0180303	-0.0737883	0.304741	-0.0553104
Cul7	1.18601	-0.0630814	0.151571	0.051292	0.0249736
Cul9	2.68016	-0.0279531	1.00931	0.309069	0.673431
Cxadr	14.3838	-0.00521316	-0.248673	0.0108042	-0.00773289
Cyb5a	4.04485	-0.0185288	0.0435171	0.0578457	0.0193167
Cyb5r1	10.7375	-0.006983	0.0595685	0.0386913	-0.0308845
Cyb5r3	6.92295	-0.010829	0.00243724	0.0663859	0.0155887
Cyc1	6.08238	-0.0123248	-0.0645066	0.131708	0.0339057
Cycs	8.17858	-0.00916705	-0.0796204	0.00133081	0.000416402
Cyfip1	4.04353	-0.0185348	0.0238293	0.173762	-0.0382858
Cyfip2	3.54885	-0.0211163	-0.290193	0.055649	-0.0435719
Cyp51a1	1.12592	-0.0664389	-0.252574	0.395002	-0.138914
D2hgdh	11.0106	-0.00680982	0.12156	0.0858679	-0.0829883
Daam1	1.84353	-0.0406185	-0.431035	0.583239	-0.766323
Dag1	2.9697	-0.0252304	-0.0718854	0.185183	-0.0468436
Dak	5.94494	-0.0126096	0.0326542	0.206435	0.059774
Dap3	5.18848	-0.014447	-0.0465633	0.453913	0.0858559
Dars	4.95809	-0.015118	0.0813543	0.367476	0.156063
Dazap1	7.06797	-0.0106069	-0.049437	0.236708	-0.093941
Dbi	10.8191	-0.00693032	-0.140215	0.0912283	-0.0593076
Dbn1	6.26955	-0.0119571	-0.0702865	0.109996	-0.0277337
Dbnl	4.42918	-0.0169221	0.0423902	0.0125015	0.0047911
Dbt	9.48141	-0.0079078	0.0538753	1.21045	0.414358
Dcakd	4.22995	-0.0177185	0.0322612	0.13162	0.044214
Dchs1	1.29139	-0.0579455	-0.102161	0.518215	-0.493559
Dclk1	4.20419	-0.017827	-0.137334	0.035705	0.0203465
Dclk2	3.19079	-0.0234838	0.0192441	0.649596	-0.433228
Dcps	6.959	-0.0107729	0.00366442	0.337567	0.11443
Dctn1	4.12131	-0.0181853	0.0602796	0.167173	0.0311015
Dctn2	3.99996	-0.0187366	-0.312749	0.612478	-0.282781
Dctn3	4.31759	-0.0173591	-0.0492999	0.0935069	-0.0235328
Dctn4	3.8961	-0.0192357	-0.136219	0.450899	-0.242435
Dcun1d1	4.23439	-0.0177	0.155382	1.18498	0.31369
Dcx	2.91882	-0.0256698	-0.0842442	0.0072907	-0.00515917
Dcxr	5.60878	-0.013365	0.219397	0.0817416	-0.051482
Ddah1	11.4581	-0.00654394	-0.124951	0.0594688	0.02997
Ddah2	9.88265	-0.00758684	0.0857463	0.444858	0.0689313
Ddb1	1.86193	-0.0402178	-0.0362619	0.0127957	-0.00388568
Ddost	5.87743	-0.0127544	-0.168781	0.292351	-0.095943
Ddr1	0.746665	-0.10005	-0.0329545	0.334986	-0.170284
Ddrgk1	2.23292	-0.0335446	0.261476	0.262113	0.357925
Ddx1	5.08976	-0.0147271	0.00622074	0.0856291	-0.0165018
Ddx17	2.46711	-0.0303641	0.0585913	0.106373	0.027394
Ddx21	1.09357	-0.0683993	0.00268058	0.247851	0.112278
Ddx23	2.99397	-0.0250261	0.323215	0.967852	0.27767
Ddx39a	4.74682	-0.0157904	0.000370751	0.542051	0.16918
Ddx39b	5.74568	-0.0130467	0.0155784	0.455376	0.0337966
Ddx3y	1.42504	-0.0525223	0.0997474	0.817039	0.152184
Ddx42	1.80852	-0.0414036	0.00393991	0.074444	-0.0186561
Ddx46	3.50399	-0.0213865	-0.0389191	0.219468	-0.153077
Ddx5	0.852537	-0.0876692	-0.0378525	0.00592061	-0.00161523
Ddx58	4.14758	-0.0180702	0.228095	0.122075	-0.0432649
Ddx6	2.11536	-0.0354063	0.00179025	0.714363	0.125978
Decr1	15.4539	-0.00485222	0.024773	0.617326	0.402139
Dennd5a	2.32105	-0.0322724	-0.222442	0.494227	-0.273189
Dhcr7	6.98503	-0.0107328	0.0138349	0.739896	0.119896
Dhfr	5.32941	-0.0140652	0.158271	0.116624	-0.0863108
Dhrs1	6.57627	-0.0113996	0.12016	0.700916	0.129793
Dhrs4	10.556	-0.00710298	-0.0500378	0.00977922	-0.00610804
Dhrs7b	3.37272	-0.0222181	-0.170454	0.335198	-0.140734
Dhtkd1	10.1356	-0.00739753	0.0686622	0.167721	-0.0542707
Dhx15	3.28834	-0.0227877	0.00855519	0.12495	-0.0388211
Dhx30	2.0863	-0.0358986	-0.0106277	0.236045	0.0523085
Dhx57	2.70335	-0.0277136	-0.191801	0.0278489	-0.0143179
Dhx58	1.78372	-0.0419784	0.363264	0.0966177	-0.0610942
Dhx9	3.9057	-0.0191884	0.0635766	0.936366	0.107981
Dip2b	3.79877	-0.0197282	0.169775	0.407613	0.202976
Dip2c	2.97842	-0.0251566	-0.208078	0.117523	-0.0335304
Diras2	2.6367	-0.0284134	-0.380581	0.108796	-0.149957
Dis3	2.25031	-0.0332856	-0.0203	0.0215737	0.0113503
Dis3l2	4.58026	-0.0163643	-0.0966387	0.0655447	-0.0327727
Dlat	10.2898	-0.00728673	-0.0265831	0.828769	0.225049
Dld	10.5629	-0.00709839	-0.0596845	0.0774559	-0.0109215
Dlg1	5.01296	-0.0149526	-0.059803	0.10971	0.0565899
Dlg3	2.13239	-0.0351238	-0.232397	0.0479112	0.0497295
Dlg4	3.66584	-0.020443	-0.354845	0.106781	-0.104975
Dlst	11.1861	-0.00670301	0.0133351	1.27332	0.157973
Dmd	4.9288	-0.0152077	0.0283828	0.100929	-0.060885
Dmxl2	3.12805	-0.0239543	-0.560006	0.700223	-0.38478
Dnaja1	1.27223	-0.0588159	0.0494232	0.437329	0.123087
Dnaja2	2.58986	-0.0289266	-0.0459856	0.589765	0.0691502
Dnajb11	4.85288	-0.0154455	-0.217511	0.914908	-0.265796
Dnajc10	2.11637	-0.0353894	-0.0549061	0.164658	-0.105609
Dnajc11	7.97297	-0.00940337	-0.207418	0.173893	-0.0853171
Dnajc13	4.26889	-0.017557	0.290824	0.183782	0.143701
Dnajc5	6.50218	-0.0115294	-0.0833847	0.0482225	0.0211843
Dnajc6	3.32468	-0.0225389	-0.440657	0.190091	-0.198713
Dnm1	3.01565	-0.0248463	-0.319873	0.188662	-0.153581
Dnm1l	3.13775	-0.0238803	-0.114598	0.0122983	0.00410608
Dnm2	4.36406	-0.0171744	0.116233	1.46097	0.0938704
Dnm3	3.96377	-0.0189075	0.159009	1.16822	0.192053
Dnmt3a	0.843115	-0.0886455	0.0731448	0.512615	0.0886295
Dnpep	7.08952	-0.0105747	0.0363237	0.183334	0.0519885
Dnph1	9.65252	-0.00776766	0.0197137	0.747678	0.147844
Dock2	2.93516	-0.0255269	0.682075	0.0725211	-0.119633
Dock3	1.46453	-0.0511088	-0.127385	0.262106	0.0776062
Dock7	3.21232	-0.0233265	-0.00935135	0.00676722	0.00244301
Dock9	3.12219	-0.0239992	0.0423837	0.131543	0.051042
Dpm1	4.59759	-0.0163026	-0.0736106	0.140427	0.0593514
Dpp3	5.88062	-0.0127475	0.00270224	0.0855979	0.0229925
Dpp6	2.66981	-0.0280614	-0.222797	0.126639	-0.0579023
Dpp7	7.29513	-0.0102768	-0.0124399	0.256466	0.0702124
Dpp8	3.20486	-0.0233808	-0.0276301	0.117957	0.0469532
Dpysl2	8.44811	-0.00887468	0.0564451	0.0598734	0.0286213
Dpysl3	14.9242	-0.00502442	-0.0210411	0.03346	0.0171773
Dpysl4	7.15846	-0.0104729	-0.129222	0.335466	-0.241511
Dpysl5	15.3967	-0.00487026	-0.116359	0.105031	-0.039052
Drap1	2.36734	-0.0316422	-0.0969049	0.842096	-0.17913
Drg1	1.69222	-0.044244	7.06222e-05	0.255655	0.128849
Drg2	2.52593	-0.0296578	-0.0539213	0.0255919	-0.00827724
Dsp	26.4458	-0.00283568	-0.789684	0.662919	-0.985437
Dst	1.6113	-0.0464621	-0.161728	0.0927707	-0.0544394
Dstn	4.85272	-0.015446	0.0488618	0.290119	0.051499
Dtd1	5.5709	-0.0134558	-0.124206	0.0635514	-0.029061
Dtna	3.09842	-0.0241832	0.0405111	0.325326	-0.214262
Dtx3l	2.13119	-0.0351436	0.249329	0.290835	0.1207
Dusp3	3.8513	-0.0194593	0.0120003	0.240886	0.141657
Dync1h1	3.90255	-0.0192039	-0.0063548	0.0522471	0.00728856
Dync1i1	2.94569	-0.0254358	0.228076	0.00918013	0.0133673
Dync1i2	4.37689	-0.0171241	-0.048029	0.137486	0.0440993
Dync1li1	3.2898	-0.0227776	-0.0180214	0.609253	0.109257
Dync1li2	3.36435	-0.0222734	-0.0430308	0.32684	0.127218
Dync2h1	3.48695	-0.0214909	0.112333	0.11142	0.0522357
Dynll1	3.319	-0.0225774	-0.00528562	0.796549	0.212761
Ech1	5.00813	-0.014967	0.0557113	0.037249	0.0111899
Echdc1	6.99433	-0.0107185	0.0358029	0.0290055	0.0112849
Echs1	10.4985	-0.00714189	0.0717887	0.260537	0.0464784
Eci1	12.2638	-0.00611412	0.0488985	0.0353601	-0.00566373
Eci2	10.351	-0.00724364	-0.0633906	0.556653	0.0837194
Edc4	2.10556	-0.0355708	0.0608307	0.410871	0.0945423
Eea1	4.04579	-0.0185245	-0.00430377	0.145231	-0.042388
Eef1a1	4.68917	-0.0159844	-0.0280922	0.341972	0.0865561
Eef1a2	2.33777	-0.0320419	-0.375299	0.135614	-0.101348
Eef1b2	7.02044	-0.0106787	-0.0177366	0.268123	0.0492137
Eef1d	6.04381	-0.0124034	0.0524528	0.822553	0.159149
Eef1e1	7.71337	-0.00971972	-0.0580615	0.264164	0.0689755
Eef1g	7.30116	-0.0102683	-0.0806148	0.294157	0.0684433
Eef2	3.11258	-0.0240733	0.00687961	0.0156534	0.00350072
Efhd1	1.51577	-0.0493845	-0.207022	0.0710934	-0.0751058
Efhd2	3.58927	-0.0208787	0.00488127	0.155402	0.0594274
Eftud1	4.65745	-0.0160932	-0.105487	0.351966	-0.132574
Eftud2	4.16439	-0.0179973	0.0639323	0.321109	0.0783067
Egfr	1.41313	-0.0529641	-0.187013	0.0176474	0.00970055
Ehbp1	3.07654	-0.024355	-0.0232736	0.0385783	-0.0198395
Ehd1	3.6378	-0.0206004	0.116095	0.53024	0.189832
Ehd3	3.59749	-0.020831	-0.206511	0.404208	-0.22247
Eif2b1	3.28417	-0.0228166	-0.0932927	0.491673	0.15724
Eif2b4	3.22133	-0.0232613	-0.0201265	0.814978	0.18611
Eif2b5	4.49464	-0.0166758	-0.00393897	0.00821114	0.00424862
Eif2s1	3.7084	-0.0202085	-0.0240016	0.460564	0.0978433
Eif2s2	4.30847	-0.0173959	0.175665	0.705603	0.311253
Eif2s3	3.90948	-0.0191699	-0.0236369	0.389213	-1.05004
Eif3a	3.1786	-0.0235738	-0.0308382	0.1283	0.032083
Eif3b	4.9345	-0.0151902	-0.0534734	0.105445	0.0249593
Eif3c	3.11853	-0.0240274	-0.0706725	0.247481	0.0440064
Eif3d	3.62618	-0.0206664	-0.0258805	0.28027	0.0788573
Eif3e	4.16153	-0.0180097	-0.0630595	0.413159	0.0666353
Eif3f	4.0369	-0.0185653	0.00723713	0.0192634	-0.00905504
Eif3g	2.72329	-0.0275108	-0.030429	0.482331	0.124727
Eif3h	3.75641	-0.0199505	0.0310751	0.239101	0.0733819
Eif3i	2.54077	-0.0294848	-0.146991	0.0226278	0.00736142
Eif3j	3.94843	-0.0189809	0.0672902	0.518296	0.159654
Eif3k	3.6792	-0.0203688	-0.0658068	0.144191	0.0383291
Eif3m	4.89458	-0.015314	-0.0770673	0.363609	0.161162
Eif4a1	2.57835	-0.0290555	0.074038	0.501743	0.151098
Eif4a2	3.29757	-0.022724	-0.0552112	0.225035	0.0516536
Eif4a3	2.99194	-0.025043	0.0248721	0.442782	0.0522386
Eif4b	4.39985	-0.0170348	-0.000161066	0.436229	0.0733598
Eif4e	4.37391	-0.0171358	-0.0256411	0.0478835	-0.00945937
Eif4g1	1.5062	-0.0496976	-0.0796673	0.150635	-0.0303835
Eif4g2	2.24929	-0.0333007	0.000419372	0.21607	0.0568914
Eif4g3	3.111	-0.0240855	-0.0955745	0.150097	-0.0519938
Eif4h	3.21826	-0.0232835	0.0257955	0.523436	0.0920771
Eif5	5.38787	-0.0139127	0.120532	0.498488	0.140667
Eif5a	3.79902	-0.0197269	-0.00704755	0.359591	0.0743552
Eif5b	2.40157	-0.0311917	0.0349829	0.198488	0.0431621
Eif6	2.91496	-0.0257037	0.119636	0.689582	0.175833
Elavl1	3.37144	-0.0222265	-0.0527301	0.35167	-0.0468489
Elavl3	2.12061	-0.0353186	-0.0649455	0.227978	0.0459651
Elavl4	2.20499	-0.0339689	-0.0663848	0.0009714	-0.00061418
Elmo2	3.67696	-0.0203812	0.00104705	1.14265	0.132558
Elovl5	1.36633	-0.0547742	-0.0849322	0.538224	0.110872
Elp2	3.55165	-0.0210997	-0.0663859	0.191773	-0.0969108
Elp3	2.24603	-0.033349	-0.0978444	0.158618	-0.054349
Emc1	3.63084	-0.0206399	-0.173331	0.158157	-0.065386
Emc10	1.01665	-0.0735588	-0.0708249	0.0399597	-0.0149519
Emc2	4.53045	-0.016544	-0.0371933	0.329701	-0.22309
Emc3	2.02382	-0.0370054	0.141734	0.4036	0.213347
Emc8	3.97987	-0.0188311	-0.0810907	0.106001	0.0375081
Eml2	3.67312	-0.0204025	-0.202498	0.387292	-0.150691
Eml4	6.02435	-0.0124435	0.118801	0.153112	0.107406
Emr1	0.930061	-0.0803853	0.534086	0.166462	-0.281444
Enah	4.31637	-0.0173641	-0.0419913	0.212043	0.0667424
Eno1	6.0755	-0.0123388	0.0226764	0.272559	0.0607151
Eno2	4.14806	-0.0180681	-0.456795	0.600229	-0.323274
Enoph1	6.05512	-0.0123803	-0.0434073	0.125624	0.0489696
Entpd2	8.25547	-0.0090817	0.149199	0.0394195	0.0161743
Ep400	1.15504	-0.0647683	-0.0184005	0.0960742	-0.0565414
Epb41l1	7.46245	-0.0100464	-0.793948	0.604792	-0.598164
Epb41l2	7.01432	-0.010688	0.0234398	0.180206	0.0395277
Epb41l3	5.80071	-0.012923	-0.13721	0.096835	-0.0543324
Epdr1	4.77722	-0.01569	-0.23381	0.0711961	0.0664907
Epha4	1.94611	-0.0384808	-0.333078	0.0194697	0.022564
Epha5	2.40702	-0.0311212	-0.134569	0.00277048	-0.00226369
Ephx1	3.26513	-0.0229495	0.0497015	0.0416757	-0.016291
Ephx2	7.59233	-0.00987462	0.0294712	0.381821	0.156512
Epm2aip1	2.60514	-0.0287572	-0.179644	0.165181	-0.0795425
Epn1	4.13318	-0.0181331	0.0462269	0.206055	0.0915945
Eprs	3.35616	-0.0223276	0.0648247	0.22307	0.0242975
Eps15	3.68876	-0.0203161	0.262238	0.601266	0.173752
Eps15l1	6.01255	-0.0124679	-0.041215	0.00682645	-0.00295383
Erap1	3.77433	-0.0198558	0.0936805	0.0671795	-0.0221721
Erc1	3.30021	-0.0227058	-0.236663	0.0259954	-0.0160751
Ergic1	6.20492	-0.0120815	-0.181444	0.475106	-0.165029
Erlin2	5.68929	-0.013176	0.0108142	0.0789696	0.0197733
Ermp1	5.37371	-0.0139493	-0.0319922	0.160099	0.0372476
Ero1l	4.40865	-0.0170008	-0.103856	0.383582	-0.134599
Erp29	3.89236	-0.0192542	0.0578663	0.0463615	0.018646
Erp44	4.81533	-0.0155659	0.0903632	0.292884	0.0925159
Esd	7.90576	-0.00948327	-0.0527403	4.56712e-05	-9.10275e-06
Esyt1	9.89324	-0.00757872	0.0296654	0.476234	-0.428674
Etf1	2.28759	-0.0327439	-0.0150237	0.231019	0.0511556
Etfa	11.0671	-0.0067751	0.0960198	0.377588	0.0587063
Etfb	11.6194	-0.00645312	-0.0745322	0.102131	-0.0387897
Etfdh	10.6098	-0.007067	0.0520874	0.0563667	-0.0190868
Ethe1	11.1543	-0.00672209	-0.0113118	0.183344	0.0690819
Ewsr1	5.08948	-0.0147279	0.0527872	0.0529899	0.0127133
Exoc2	3.98277	-0.0188174	-0.0349303	0.55196	0.0831423
Exoc3	3.53978	-0.0211704	0.126347	0.340149	0.136242
Exoc4	3.44624	-0.0217445	-0.431044	0.696939	-0.411484
Exoc7	4.28917	-0.0174741	0.0197642	0.182659	0.164157
Exoc8	4.01138	-0.0186833	-0.151506	0.152415	-0.0388218
Ezr	5.05583	-0.0148259	-0.0278143	0.0462186	-0.0208895
Fabp3	4.38082	-0.0171088	-0.269118	0.0772308	-0.0518162
Fabp5	7.36323	-0.0101817	0.103484	0.0261867	0.00985266
Fabp7	12.8509	-0.00583487	0.0349309	0.0812452	0.0235478
Fads1	1.62652	-0.0460281	-0.342933	0.781872	-0.403351
Fads2	0.824915	-0.0905941	-0.120676	0.350849	-0.26562
Fam120a	3.74193	-0.0200276	0.00176423	0.159998	0.0522321
Fam120b	2.50369	-0.0299211	0.0286945	0.212438	0.19088
Fam120c	4.00068	-0.0187332	-0.00374169	0.188156	0.112557
Fam129a	3.71861	-0.0201531	-0.00530964	0.245492	-0.119303
Fam162a	7.31493	-0.0102489	-0.169518	0.085603	-0.0501633
Fam169a	4.34588	-0.0172462	-0.212354	0.0376998	-0.0340524
Fam213a	4.17248	-0.0179624	0.0769544	0.298561	0.0769409
Fam49a	1.60209	-0.0467287	-0.137799	0.0791253	-0.0468125
Fam49b	4.6352	-0.0161704	0.0593671	0.354944	0.0424683
Fam65a	2.10695	-0.0355473	-0.253365	0.0887241	0.103673
Fam91a1	3.88798	-0.0192758	0.143395	0.284991	0.088181
Fam98b	6.97329	-0.0107509	-0.134844	0.290019	-0.101825
Farp1	6.31403	-0.0118729	-0.0415793	0.0731905	0.0291326
Farsa	6.6917	-0.0112031	0.0228354	0.85038	0.342959
Farsb	7.65259	-0.00979689	-0.0469143	0.121922	0.0276474
Fasn	3.58269	-0.020917	0.0150457	0.0522095	-0.0248923
Fbl	4.93202	-0.0151978	-0.00592677	0.34081	0.0721744
Fbxo2	8.49263	-0.00882817	0.189544	0.108085	0.0317988
Fbxo6	3.33863	-0.0224448	0.0290567	0.0580394	-0.0223764
Fdft1	0.999675	-0.0748043	-0.0595256	0.0278839	0.0282227
Fdps	2.23903	-0.0334532	-0.0543012	0.0904733	0.0276012
Fdxr	19.7834	-0.00379051	0.0146171	0.823212	0.202938
Fech	6.50374	-0.0115267	0.594429	0.101823	0.189915
Fermt2	4.61706	-0.0162339	0.0506313	0.154507	-0.097372
Fgf2	5.29642	-0.0141528	0.0109706	0.0497481	0.0352002
Fh	8.4203	-0.00890399	0.0427378	0.669234	0.0329163
Fhl1	3.81946	-0.0196214	0.0775784	0.0259449	0.0140234
Fis1	4.43472	-0.0169009	0.129107	0.271575	0.0658304
Fkbp10	3.88276	-0.0193017	0.0788013	0.141122	0.120765
Fkbp15	3.73408	-0.0200697	0.122055	0.342184	0.0681998
Fkbp1a	3.00394	-0.0249431	-0.245555	0.149927	-0.0964983
Fkbp3	3.91022	-0.0191663	0.179002	0.676165	0.234158
Fkbp4	2.51589	-0.0297761	0.0269188	0.325869	0.107176
Fkbp8	1.02676	-0.0728367	-0.0674792	0.0966848	0.0353376
Flii	2.91836	-0.0256738	-0.0334876	0.45405	0.126736
Flna	6.49755	-0.0115377	0.106614	0.121574	-0.0464185
Flnb	6.48878	-0.0115532	0.107128	0.0699015	-0.0235842
Flnc	7.39621	-0.0101364	0.0865457	0.198816	-0.108193
Flot1	0.801514	-0.0932291	0.0305273	0.24572	0.0944212
Flot2	3.00294	-0.0249513	-0.0123992	0.0551389	-0.0364259
Fmnl2	3.41991	-0.0219118	-0.157564	0.501956	-0.403593
Fmr1	3.10614	-0.0241232	0.108573	0.0129645	-0.00890176
Fn1	0.57243	-0.130341	-0.311387	0.0252729	-0.0288044
Fn3krp	6.09894	-0.0122914	0.01479	0.294712	0.076366
Folh1	6.81421	-0.0110017	-0.0358851	0.0461909	-0.0191426
Fry	2.01738	-0.0371234	-0.143967	0.0735904	-0.0366389
Fryl	2.56301	-0.0292292	-0.113212	0.244251	-0.0876997
Fscn1	4.21105	-0.017798	-0.0198941	0.703911	0.113701
Fscn1	4.21105	-0.017798	-0.13126	0.317736	0.0651228
Fth1	1.90172	-0.0393775	0.0682166	0.0271555	0.0143306
Fubp1	3.87337	-0.0193485	0.0799424	0.199265	0.0585792
Fuca1	4.92306	-0.0152255	-0.206831	0.20441	-0.103143
Fuk	7.01901	-0.0106809	0.282817	1.07227	0.370011
Fus	4.21889	-0.017765	0.0635981	0.404568	0.0915261
Fv1	0.755353	-0.0989038	-0.151679	0.0117479	-0.00444804
Fxr1	2.65273	-0.0282418	-0.0113129	0.49772	-0.396025
Fxr2	2.1764	-0.0344146	0.0697608	0.85914	0.270778
Fyco1	1.16613	-0.0641537	-0.0929662	0.664545	0.253413
Fyn	4.13256	-0.0181358	-0.160056	0.0431929	-0.0168325
G3bp1	3.31052	-0.0226352	0.00593526	0.0323959	0.0123682
G3bp2	2.86458	-0.0261553	-0.0376694	0.284919	0.103549
G6pc	1.62358	-0.0461112	-0.0274054	0.0895124	0.0237486
G6pc3	5.11978	-0.0146408	-0.048117	0.259307	-0.119381
G6pdx	7.29754	-0.0102734	0.142715	0.150939	-0.0950529
Gaa	3.59758	-0.0208305	0.235583	0.294735	0.220345
Gabbr1	2.6976	-0.0277725	-0.13531	0.0110326	-0.0117813
Gad2	2.76638	-0.0270828	-0.217475	0.0209566	-0.0182822
Gak	2.48914	-0.0300957	0.0184507	0.306507	-0.0706968
Galk1	6.15876	-0.0121721	-0.0632644	0.0108565	0.00375229
Galm	9.59019	-0.00781813	-0.0289545	0.0412083	-0.0207906
Galns	8.89159	-0.00843219	-0.0114267	0.209241	0.0847118
Gamt	5.31319	-0.0141081	0.0106381	0.0482261	0.0307197
Ganab	4.27937	-0.0175141	-0.0481869	0.0583437	-0.0223276
Gap43	27.0363	-0.00277376	-0.293692	0.110241	0.115466
Gapdh	6.37223	-0.0117645	0.0722858	0.1176	0.0756438
Gapvd1	2.56107	-0.0292514	-0.0294704	0.25904	-0.0595012
Gars	3.43661	-0.0218054	-0.138986	0.029328	0.0118392
Gart	2.78953	-0.0268582	0.0157283	0.0698589	0.022674
Gatm	3.17704	-0.0235853	0.0517001	0.00810481	0.0048349
Gba	5.49925	-0.013631	0.0531453	0.798744	0.222522
Gbas	11.5387	-0.00649824	0.0514802	0.25561	0.0683435
Gbe1	6.06484	-0.0123605	0.0236905	0.242405	0.173451
Gbe1	6.06484	-0.0123605	-0.0121964	0.0402143	-0.0156425
Gbf1	2.17611	-0.0344191	0.00386536	0.198723	-0.0489884
Gbp2	1.37557	-0.0544071	0.289309	0.0899966	0.0691627
Gbp5	1.35051	-0.0554146	0.921678	0.209387	0.24797
Gca	3.79547	-0.0197453	-0.0345752	0.651305	0.187562
Gcdh	9.13195	-0.00821032	0.0213536	0.0259805	-0.00847022
Gclc	7.26946	-0.010313	0.0182714	0.495219	0.536834
Gclm	3.51694	-0.0213078	-0.0794438	0.099979	0.0463008
Gcn1l1	3.44291	-0.0217655	-0.0447745	0.136921	-0.0309452
Gda	3.49673	-0.0214308	-0.264887	0.0253903	-0.025151
Gdap1l1	3.80955	-0.0196724	-0.301303	0.024568	0.00992067
Gde1	4.00966	-0.0186913	0.085936	0.595645	0.187883
Gdi1	5.27474	-0.0142109	-0.0457329	0.179646	0.047199
Gdi2	5.98232	-0.0125309	-0.0244095	0.151976	-0.0445345
Gdpd1	4.77041	-0.0157124	0.0833435	0.114542	0.0580442
Gdpd2	13.4935	-0.00555703	0.0591934	0.161382	0.0507869
Get4	4.3132	-0.0173768	-0.1875	0.046071	-0.0264063
Gfap	11.12	-0.00674287	0.1094	0.000191223	-0.000135343
Gfm1	2.14979	-0.0348399	-0.208934	0.158237	-0.0937928
Gfpt1	2.6544	-0.0282241	-0.0382269	0.115266	0.0275437
Gga1	3.39232	-0.0220898	0.125037	1.0493	0.305653
Ghitm	0.905378	-0.0825695	-0.0441771	0.136839	0.108136
Gipc1	3.34083	-0.02243	-0.0115916	0.0654321	0.0421385
Git1	3.7437	-0.0200181	-0.172804	0.0367251	0.0146057
Gja1	2.29885	-0.0325837	-0.0302579	0.132278	-0.0939295
Gla	8.15727	-0.00919099	-0.0831108	0.375587	0.0569731
Glb1	13.5661	-0.0055273	-0.0326816	0.762649	-0.256661
Gldc	6.15182	-0.0121858	0.0116719	0.152127	0.0734602
Glg1	1.56177	-0.0479328	0.0342678	0.13038	0.0534974
Glo1	5.9328	-0.0126354	0.0871432	0.618225	0.0960603
Glod4	5.80225	-0.0129196	0.132705	0.303575	0.0831087
Glrx3	3.41763	-0.0219264	-0.0403002	0.200677	0.0819081
Gls	3.79548	-0.0197453	-0.195214	0.186372	0.0948741
Glud1	27.1445	-0.0027627	0.0305076	0.350339	0.0603045
Glul	6.17812	-0.0121339	-0.108413	0.161651	-0.0814816
Glyr1	1.53682	-0.0487095	-0.101462	0.56974	-0.364634
Gm2a	5.96564	-0.0125659	0.00317664	0.181422	0.0903048
Gmfb	4.4704	-0.0167662	0.0348155	0.0999266	0.0305907
Gmppb	6.30602	-0.0118879	0.16162	0.357552	0.13643
Gmpr	4.08367	-0.0183528	0.0962628	0.653904	-0.371552
Gmps	2.91796	-0.0256773	0.00744052	0.0289904	-0.00823494
Gna11	4.48516	-0.016711	0.174657	0.388609	0.206937
Gna13	5.28994	-0.0141701	-0.0118191	0.153284	0.0569656
Gnai1	4.46597	-0.0167828	-0.196697	0.0885777	-0.0528685
Gnai3	2.91783	-0.0256784	-0.0148451	0.0406831	0.0198857
Gnao1	9.26093	-0.008096	0.0021272	0.520772	0.125315
Gnaq	6.17955	-0.0121311	-0.126092	0.293973	0.106872
Gnas	3.86078	-0.0194115	-0.0676498	0.00206415	0.000762378
Gnb1	7.70485	-0.00973047	-0.114348	0.1132	0.0439723
Gnb2	8.33189	-0.00899843	0.0365071	0.192612	0.101257
Gnb2l1	4.1663	-0.0179891	0.099291	1.4942	0.188315
Gnb4	7.16051	-0.0104699	-0.0931154	0.0835849	-0.047311
Gnl1	4.75194	-0.0157734	0.144296	0.857919	0.210539
Gnpda1	5.81918	-0.012882	0.120223	0.00909046	0.00350006
Gnpda2	8.00517	-0.00936556	-0.0767703	0.163508	-0.0681584
Golga2	1.72814	-0.0433261	0.0232822	0.513853	0.22453
Golga3	2.63342	-0.0284486	0.011873	0.224111	0.0915475
Golga4	2.89041	-0.0259218	0.0374664	0.539573	0.274797
Golgb1	1.84393	-0.0406098	0.0514824	0.203308	0.0607723
Golph3	2.64128	-0.0283641	-0.0522748	0.0587734	0.0395242
Gorasp2	4.40999	-0.0169957	-0.00814309	0.427722	0.10196
Gosr2	2.21129	-0.0338722	0.0139806	0.394029	0.10264
Got1	5.01232	-0.0149545	-0.101987	0.0253595	0.0143984
Got2	8.42344	-0.00890067	0.0769338	0.730371	0.194827
Gpam	0.696792	-0.10718	-0.511242	0.227155	-0.196122
Gpc1	28.2045	-0.00265887	0.0513323	0.310627	0.191993
Gpc2	59.7106	-0.001256	-0.100923	0.246386	0.301184
Gpc4	15.1504	-0.00494942	-0.0282118	0.21526	0.117232
Gpd1	4.23125	-0.0177131	-0.304446	0.0179951	-0.0169375
Gpd1l	5.83853	-0.0128393	-0.0828667	0.23178	0.0575463
Gpd2	9.61934	-0.00779444	-0.044897	0.0263467	0.00803978
Gphn	4.66025	-0.0160835	-0.0740018	0.199005	0.0778526
Gpi	5.73521	-0.0130705	0.00884197	0.234039	-0.0638137
Gpm6a	4.16085	-0.0180126	-0.230567	0.00806767	0.00826478
Gpm6b	4.52423	-0.0165668	0.0321116	0.189783	0.0938058
Gpr37l1	2.34901	-0.0318888	-0.330347	1.34002	-0.365589
Gprc5b	1.52166	-0.0491937	-0.0117958	0.340886	-0.155547
Gps1	4.92438	-0.0152214	0.00765219	0.381032	-0.164602
Gpsm1	2.87935	-0.0260213	-0.139639	0.0278416	0.0134021
Gpt2	3.01338	-0.024865	-0.134529	0.0716663	-0.0577964
Gpx1	5.43274	-0.0137978	0.15816	0.298923	0.106936
Gpx4	2.05909	-0.0363724	-0.0768154	0.0154229	0.0053879
Grb2	2.08445	-0.0359304	-0.0260717	0.345564	-0.0619762
Grhpr	8.47517	-0.00884635	0.0137836	0.116339	0.0323342
Gria2	1.95307	-0.0383438	-0.241036	0.271126	-0.168989
Grin1	1.61439	-0.0463734	-0.165045	0.26838	-0.150425
Grin2b	1.80156	-0.0415632	0.139668	0.0525589	0.0554732
Grip1	1.8061	-0.0414589	-0.04811	0.998447	0.268119
Grm5	2.90783	-0.0257666	-0.237001	0.107204	0.0705907
Grpel1	3.12754	-0.0239582	-0.111616	0.0142828	-0.00734958
Gsdmd	6.93144	-0.0108157	-0.0430054	0.630184	-0.263775
Gsk3a	3.16765	-0.0236552	-0.0992601	0.426125	0.156419
Gsk3b	3.06917	-0.0244134	-0.230086	0.089371	-0.0367403
Gspt1	3.36459	-0.0222718	-0.0321705	0.113584	-0.0395822
Gss	5.30246	-0.0141367	-0.0605921	0.0925988	0.0461718
Gsta3	8.65248	-0.00866514	0.0899081	0.133477	0.0433209
Gsta4	9.41254	-0.00796564	0.0265032	0.101405	0.0324733
Gstk1	9.09488	-0.00824377	0.0608872	0.165049	-0.0435322
Gstm1	8.32119	-0.00901	0.1334	0.00351347	-0.000944549
Gstm2	7.63106	-0.00982453	0.250798	0.0648387	0.0454199
Gstm3	7.6297	-0.00982628	0.352388	0.141083	0.37894
Gstm3	7.6297	-0.00982628	0.0572949	0.32999	-0.064003
Gstm4	11.7657	-0.00637288	0.231526	0.606035	0.317193
Gstm5	8.92444	-0.00840116	0.0264174	0.0396098	0.014941
Gsto1	5.76756	-0.0129972	-0.0448074	0.0085716	0.00126103
Gstp1	11.4885	-0.0065266	-0.0231299	0.157632	0.0484271
Gstt2	11.8839	-0.00630951	0.07102	0.357772	0.0573054
Gstt3	7.79615	-0.00961656	0.0997829	0.216613	0.0845602
Gstz1	9.18253	-0.00816511	-0.039198	0.0302701	-0.00719789
Gtf2i	0.977264	-0.0765145	-0.0262567	0.30164	0.0846615
Gtpbp1	2.04408	-0.0366391	0.216224	0.460589	0.244888
Guk1	5.55165	-0.0135025	-0.0464347	0.294167	0.0895787
Gusb	15.3548	-0.00488354	-0.0223444	1.18693	-0.185422
Gys1	6.13936	-0.0122105	-0.0692407	0.673469	-0.252348
H1f0	7.82588	-0.00958004	-0.00252883	0.0443484	-0.0130639
H1fx	3.42475	-0.0218808	0.289753	0.38464	0.275701
H2afy	10.167	-0.0073747	0.0939452	0.0315421	-0.0159562
H2afy2	10.6181	-0.00706149	-0.18894	0.202794	-0.116366
Hadh	17.5527	-0.00427214	0.0663935	0.186135	-0.0585184
Hadha	9.38304	-0.00799068	0.0603531	0.696232	0.0775107
Hadhb	6.81726	-0.0109968	0.0617007	0.0262368	-0.00517032
Hagh	5.5128	-0.0135975	-0.0965418	0.0619366	-0.0222083
Hars	4.42933	-0.0169215	-0.214074	0.45699	-0.1141
Hcfc1	3.08345	-0.0243005	-0.0241602	0.0539724	-0.0195025
Hcls1	2.05263	-0.0364866	0.556902	0.370624	-0.410487
Hdac1	2.76738	-0.027073	-0.00302672	0.0740623	-0.0359548
Hdac2	2.60648	-0.0287424	-0.0735412	0.216735	-0.0482428
Hdac6	5.37498	-0.013946	-0.0392093	0.483463	-0.107891
Hddc2	9.64514	-0.0077736	0.0264433	0.0189775	0.00910291
Hdgf	7.2067	-0.0104028	0.118236	0.438176	0.0849389
Hdgfrp3	9.04724	-0.00828717	0.0383346	0.814994	0.107474
Hdhd2	7.30432	-0.0102638	-0.118956	0.17673	0.0748535
Hdhd2	7.30432	-0.0102638	0.0567618	0.0182697	0.00685022
Hdlbp	2.09829	-0.0356938	0.00107481	0.157647	0.0454855
Heatr5a	3.00958	-0.0248964	-0.172911	0.240647	0.694037
Heatr5b	2.18174	-0.0343304	-0.0142176	0.445766	-0.145448
Hectd1	0.975166	-0.0766786	-0.309694	0.458766	-0.335073
Hecw2	1.5278	-0.0489965	-0.222012	0.0308977	-0.0457518
Herc1	1.53769	-0.048682	-0.900876	0.192129	-0.626842
Herc4	4.50095	-0.0166524	-0.0724244	0.139812	0.0876189
Hgs	3.02755	-0.0247487	-0.0888798	0.153129	0.0381089
Hibadh	10.801	-0.00694192	-0.00986581	0.26525	-0.118022
Hibch	9.02	-0.00831219	0.0477681	0.0969027	0.0368032
Hint1	5.08677	-0.0147357	0.068435	0.0282029	-0.0114457
Hip1	2.78504	-0.0269015	-0.117549	0.0271396	0.0120821
Hip1r	2.947	-0.0254245	-0.184981	0.126371	0.0677777
Hist1h1a	7.22837	-0.0103716	0.154575	0.298027	0.156375
Hist1h1b	27.4631	-0.00273064	0.147702	0.454212	0.0971724
Hist1h1e	9.59526	-0.007814	0.0784794	0.13579	0.0337894
Hist1h4b	16.317	-0.00459561	0.0536593	0.455462	0.0624434
Hist2h2ac	14.8475	-0.00505039	0.0801244	0.368925	0.0695254
Hist2h3c2	16.7314	-0.00448182	0.0540883	0.62511	0.0762347
Hk1	7.44108	-0.0100753	0.0173727	0.0607009	-0.0528402
Hk1	7.44108	-0.0100753	-0.0368495	0.0590242	0.0165053
Hk2	2.73364	-0.0274068	-0.153213	1.06581	-0.412963
Hmbs	4.25896	-0.0175979	-0.0909743	0.117244	0.0515973
Hmgb2	7.63685	-0.00981708	0.182957	0.334662	0.132264
Hmgb3	4.658	-0.0160913	0.119274	0.160561	0.0639985
Hmgcl	6.25125	-0.011992	0.0252406	0.201323	0.072359
Hmgcs1	0.863285	-0.0865815	0.0460588	0.397699	-1.27167
Hmox1	0.335496	-0.221534	-0.246085	0.146387	-0.14357
Hmox2	3.20884	-0.0233518	0.0114041	0.626471	0.157657
Hnrnpa0	3.09341	-0.0242223	0.0825243	0.238983	0.0428782
Hnrnpa1	6.81939	-0.0109934	0.170452	0.963794	0.23151
Hnrnpa2b1	5.59535	-0.0133971	0.0221275	0.57659	0.0631462
Hnrnpa3	5.52671	-0.0135633	-0.0269642	0.489938	0.0537154
Hnrnpab	3.69691	-0.0202713	0.0193848	0.732813	0.105547
Hnrnpc	2.81558	-0.02661	0.0933728	0.317434	-0.187076
Hnrnpf	2.61981	-0.0285963	0.0711154	0.045714	0.0116485
Hnrnph1	4.00508	-0.0187126	0.0384284	0.00371989	0.00128198
Hnrnph2	4.58294	-0.0163547	0.0635298	0.230206	0.0348122
Hnrnph3	5.35529	-0.0139973	-0.629564	0.394431	-0.630285
Hnrnpk	3.485	-0.0215029	0.075633	0.157848	0.0186678
Hnrnpl	7.74034	-0.00968587	0.00592802	0.224541	-0.0811589
Hnrnpm	5.92106	-0.0126605	0.0879736	1.29483	0.0846837
Hnrnpr	4.23639	-0.0176916	0.00603292	0.277131	-0.171301
Hnrnpu	5.06414	-0.0148015	0.0130275	0.357827	0.0412165
Hnrnpul1	3.68342	-0.0203455	0.13198	0.912669	0.0885149
Hnrnpul2	4.22821	-0.0177259	0.390022	0.586258	0.395164
Homer1	4.81832	-0.0155562	-0.535561	0.27119	-0.304306
Hook3	3.15108	-0.0237794	-0.0836825	0.350897	-0.0958848
Hp1bp3	7.24296	-0.0103507	0.137553	0.789579	0.18926
Hpca	2.41569	-0.0310097	-0.228546	0.121284	0.0899926
Hpgds	4.25033	-0.0176336	0.445294	0.190729	-0.311647
Hprt1	2.82659	-0.0265065	0.0190272	0.294479	0.0411865
Hrsp12	9.30003	-0.00806198	0.0927822	0.157504	0.0628159
Hsd17b10	9.99374	-0.00750253	0.0269232	0.0122668	-0.00517333
Hsd17b11	3.59871	-0.020824	-0.191307	0.216291	-0.208566
Hsd17b12	4.24196	-0.0176684	-0.0682867	0.605256	0.0774612
Hsd17b4	3.17559	-0.0235961	0.0129735	0.133589	0.0267246
Hsd17b8	8.62911	-0.0086886	0.118064	0.634557	0.139902
Hsdl1	4.81593	-0.015564	0.007432	0.985381	0.175589
Hsdl2	7.34778	-0.0102031	-0.0157798	0.073907	0.0397007
Hsp90aa1	3.48299	-0.0215153	0.03079	0.100427	0.0269832
Hsp90ab1	2.80745	-0.026687	0.0233578	0.0941066	0.0259056
Hsp90b1	4.08267	-0.0183573	0.028871	0.0499861	-0.0116936
Hspa12a	4.86452	-0.0154086	-0.188211	0.0649039	0.0718503
Hspa2	3.91587	-0.0191386	0.0675483	0.300126	0.146794
Hspa4	4.0953	-0.0183007	0.0408495	0.357443	0.0707924
Hspa4l	3.77932	-0.0198296	0.0138438	0.0738045	-0.041536
Hspa5	3.98596	-0.0188024	0.0631051	0.0748058	-0.0216061
Hspa8	3.15013	-0.0237866	-0.00444065	0.348225	0.0488632
Hspa9	3.61459	-0.0207326	0.0844694	0.226293	0.0602073
Hspb1	2.68893	-0.027862	0.266959	0.373417	0.363179
Hspb8	1.69333	-0.0442151	0.222393	0.341829	0.133061
Hspbp1	2.02493	-0.036985	0.125513	0.805014	0.218459
Hspd1	9.58277	-0.00782418	-0.0533443	0.276693	0.0585273
Hspe1	11.886	-0.0063084	-0.0396742	0.321489	0.0858997
Hsph1	2.66238	-0.0281396	0.0903212	0.100424	0.0404558
Htatsf1	3.47294	-0.0215775	0.192818	0.0993692	0.0445863
Htra1	12.3237	-0.0060844	-0.167875	0.172314	0.152323
Htra2	9.27268	-0.00808576	-0.0541082	0.233385	0.176711
Htt	3.74508	-0.0200108	-0.0223482	0.120592	-0.0338489
Huwe1	3.00001	-0.0249758	-0.054807	0.173435	-0.0382142
Huwe1	3.00001	-0.0249758	0.0114783	0.10548	0.022135
Hyou1	3.67645	-0.020384	-0.024218	0.00261206	-0.000594243
Iah1	6.98447	-0.0107337	0.0902724	0.139473	0.0273745
Iars	3.93234	-0.0190585	-0.0740422	0.181882	0.0327295
Iars2	8.37637	-0.00895066	-0.0930307	0.305387	0.0696036
Ide	3.49725	-0.0214276	0.103604	0.13535	0.0574816
Idh1	9.58438	-0.00782287	-0.0359937	0.130766	0.0337764
Idh2	9.85457	-0.00760844	0.0716315	0.138318	0.0265576
Idh3a	8.85737	-0.00846476	-0.104255	0.513954	0.0776135
Idh3b	5.84003	-0.012836	-0.0729887	0.669143	0.384707
Idh3g	5.82815	-0.0128622	-0.134873	0.0724574	-0.0222493
Idi1	5.53856	-0.0135343	-0.0937504	0.135294	-0.0532604
Ifi47	1.90563	-0.039297	0.653989	0.172217	-0.22842
Ifitm3	0.965195	-0.0774682	0.0683918	0.766424	-0.181632
Igdcc4	2.55596	-0.0293098	-0.299044	0.574431	-0.292367
Igf2r	0.939194	-0.079606	-0.174746	0.295859	0.104971
Igfbp5	0.606643	-0.123027	-0.75764	0.383366	-0.427408
Igsf8	4.46767	-0.0167764	0.0808723	0.55925	0.267181
Igtp	2.56931	-0.0291578	0.436243	0.173683	0.107911
Ik	0.777604	-0.0960847	-0.0312105	0.103715	-0.0439857
Ikbkap	3.26013	-0.0229847	-0.0511981	0.0108651	-0.00246852
Ilf2	7.00093	-0.0107084	0.0129364	0.797682	0.171375
Ilf3	5.99292	-0.0125087	-0.0311046	0.0304772	-0.00885013
Immt	7.14349	-0.0104948	0.0128008	0.713454	0.0974123
Impa1	6.66434	-0.011249	-0.0401161	0.095228	0.0227991
Impact	3.09542	-0.0242066	-0.00716768	0.0573513	-0.0258749
Impad1	1.74825	-0.0428286	-0.0739117	0.0903795	-0.0541549
Impdh2	1.41571	-0.0528677	-0.37337	0.348815	-0.197971
Ina	7.79027	-0.00962381	-0.450657	0.141181	-0.160456
Inpp1	6.64147	-0.0112878	0.00617678	0.00789247	0.00215955
Inpp4a	3.10297	-0.0241478	-0.42927	1.25647	-0.511196
Inppl1	3.38985	-0.0221059	0.0374628	0.205685	0.0675408
Ipo4	3.21626	-0.0232979	-0.043672	0.109108	0.024079
Ipo5	3.26958	-0.0229184	0.0842	0.153516	0.0410363
Ipo7	2.87288	-0.0260798	-0.080742	0.210598	-0.0694286
Ipo9	2.79114	-0.0268428	-0.0213912	0.518119	0.0694836
Irgm	3.5531	-0.0210911	0.354415	0.061838	0.0302401
Irgq	2.8822	-0.0259956	-0.128827	0.525043	-1.54147
Isg15	3.07218	-0.0243895	0.336317	0.0651638	-0.0335489
Isoc1	6.31016	-0.0118801	-0.139288	0.464729	-0.114691
Ist1	3.5672	-0.0210078	0.0281914	0.00373561	-0.00165123
Isyna1	4.32615	-0.0173248	0.0237944	0.0558849	0.0504198
Itch	2.19186	-0.0341721	-0.0145395	0.0920618	0.0706761
Itga6	4.36677	-0.0171638	0.0380583	0.0529737	0.0179399
Itgav	5.88703	-0.0127336	-0.00649278	0.23964	0.0879719
Itgb2	1.87236	-0.0399942	0.635176	0.0552555	0.0652772
Itgb4	3.30728	-0.0226573	-0.0806873	0.111758	-0.111773
Itpa	5.98391	-0.0125275	-0.0388067	0.329105	-0.188858
Itpr1	3.31775	-0.0225859	0.208724	0.00255884	-0.00236675
Itpr2	4.33773	-0.0172786	-0.0346425	0.217997	-0.118385
Itpr2	4.33773	-0.0172786	-0.0105303	0.0183779	0.0110049
Itsn1	5.98161	-0.0125324	-0.0404268	0.0214191	-0.0143905
Ivd	8.55757	-0.00876121	-0.0551566	0.225933	0.11508
Jagn1	3.99951	-0.0187387	0.0576505	0.205606	0.0951186
Jak1	0.690486	-0.108155	-0.107294	0.113349	0.0785313
Jup	7.14839	-0.0104876	0.184061	0.772081	0.221124
Kalrn	2.90572	-0.0257854	-0.194074	0.278372	0.53886
Kars	4.62608	-0.0162023	0.0503652	0.475043	0.0850743
Kbtbd11	9.5826	-0.00782433	-0.0992085	0.0557927	-0.025344
Kcnab2	4.08698	-0.0183379	0.0768305	0.390754	0.234453
Khdrbs1	3.73381	-0.0200711	0.0544154	0.534969	-0.281058
Khsrp	3.12672	-0.0239645	0.566984	0.497842	0.568681
Kidins220	1.39595	-0.0536143	-0.591609	0.53901	-0.454871
Kif1a	0.422835	-0.176118	-0.294855	0.794004	-0.214204
Kif21a	2.7741	-0.0270075	-0.774049	0.497411	-0.738918
Kif21b	2.0937	-0.035772	-0.292558	0.833654	-0.247631
Kif3a	1.67087	-0.0448084	-0.119765	0.348885	-0.101454
Kif3b	2.3763	-0.0315231	-0.0259596	0.135425	-0.0475811
Kif5b	2.94955	-0.0254026	-0.00257106	0.0363105	-0.00768597
Kif5c	1.75568	-0.0426475	-0.0925448	0.239518	-0.115531
Kif5c	1.75568	-0.0426475	-0.0159105	0.426827	0.0801803
Kifap3	1.14462	-0.0653565	-0.0625142	0.11046	0.0471942
Klc1	1.99749	-0.0374924	-0.168515	0.126291	-0.0330254
Kpna3	2.67879	-0.0279674	0.0192642	0.112316	0.0329081
Kpna4	2.17042	-0.0345092	-0.00706247	0.681372	0.168038
Kpna6	1.4857	-0.0503823	-0.103104	0.0574264	-0.0299035
Kpnb1	4.2293	-0.0177213	0.0290867	0.653558	0.09854
Kras	7.12912	-0.010516	-0.059742	0.359078	0.0786592
Ktn1	3.41934	-0.0219154	0.0161195	0.0301971	-0.0112782
L1cam	5.732	-0.0130778	-0.572056	0.187126	-0.245358
Lactb	7.59822	-0.00986697	0.0963513	0.841108	0.286421
Lama5	10.7349	-0.00698464	-0.0444388	0.551732	-0.189203
Lamb2	7.63859	-0.00981484	-0.27841	0.317462	0.470773
Lamc1	4.57939	-0.0163674	-0.208776	0.199766	-0.0925944
Lamp1	1.54377	-0.0484906	0.0171128	0.0113512	-0.006651
Lamp2	1.18516	-0.0631262	0.0323434	0.162121	-0.0589631
Lancl2	7.32687	-0.0102323	-0.0859449	0.43332	0.112327
Lap3	7.97436	-0.00940173	0.073702	0.36429	0.19834
Larp1	1.61202	-0.0464412	0.119554	0.0668683	0.0508349
Lars	3.67832	-0.0203737	-0.00243607	0.408846	0.119333
Lasp1	5.21825	-0.0143646	0.0284337	0.183374	0.0582009
Lcp1	3.46565	-0.0216229	0.290746	0.12747	-0.201801
Ldha	5.67319	-0.0132133	-0.1236	0.00790833	-0.00302063
Ldhb	7.04208	-0.0106459	-0.00802334	0.267286	0.0524888
Letm1	10.6754	-0.00702357	-0.0126886	0.265664	0.0742772
Letmd1	8.57245	-0.008746	-0.212302	0.476738	-0.18435
Lgals1	6.93163	-0.0108154	0.064245	0.145478	0.123058
Lgals3	3.19792	-0.0234314	0.143662	0.206266	0.162085
Lgalsl	4.29562	-0.0174478	-0.175336	0.0105886	0.00666269
Lgmn	1.03183	-0.0724797	-0.107139	0.224612	-0.185284
Lhpp	10.4995	-0.00714124	0.157616	0.322466	0.0918245
Lima1	2.97896	-0.025152	-0.252711	0.307217	-0.225247
Limch1	2.36633	-0.0316557	0.108774	0.334984	-0.250038
Lims1	4.56581	-0.016416	0.0542339	0.249552	0.0918648
Lin7c	5.2859	-0.0141809	-0.237256	0.697072	-0.318241
Llgl1	6.49413	-0.0115437	-0.0122651	0.0180613	-0.00897581
Lman2	2.46048	-0.0304459	0.00144664	0.16941	-0.0940919
Lman2l	4.19211	-0.0178784	-0.325174	0.413403	-0.259767
Lmna	9.24336	-0.00811139	-0.051207	0.040566	0.0153992
Lmnb1	13.703	-0.00547208	0.0225088	0.164231	0.0281663
Lmnb2	16.1067	-0.0046556	0.044813	0.863728	0.0733452
Lnpep	2.53127	-0.0295953	0.0843832	0.202773	-0.183576
Loc684270	8.24144	-0.00909716	0.0832547	0.155716	-0.0310396
Lonp1	8.29173	-0.009042	-0.0529196	0.0756039	-0.0162364
Lonp2	1.16029	-0.0644757	-0.904665	0.55946	-0.697954
Lpcat3	4.56755	-0.0164098	0.0397522	0.275865	0.0787368
Lrba	4.02479	-0.0186211	-0.118012	0.268319	-0.0576358
Lrp1	1.54849	-0.0483431	-0.271324	0.294201	-0.168597
Lrp4	1.70651	-0.0438743	0.0163697	0.0820284	-0.0396386
Lrpap1	2.40364	-0.031165	-0.0467054	0.14187	-0.0407779
Lrpprc	4.10229	-0.0182695	-0.0593143	0.151106	0.0740988
Lrrc16a	4.39088	-0.0170696	0.0198413	0.403339	0.140063
Lrrc40	3.85	-0.0194659	0.037703	0.315239	0.122864
Lrrc47	5.9308	-0.0126397	0.0162838	0.361403	0.0825736
Lrrc4b	5.26833	-0.0142282	-0.0999943	0.00341361	0.00141532
Lrrc57	5.46683	-0.0137118	-0.0251339	0.227331	0.0630892
Lrrc59	4.65141	-0.0161141	0.0188143	0.45119	0.084731
Lrrc7	3.01796	-0.0248273	-0.10461	0.134046	0.128601
Lrrc8a	4.97031	-0.0150808	0.017066	0.363565	0.141299
Lsamp	4.96982	-0.0150823	-0.330309	0.162138	0.141447
Lsm12	1.61974	-0.0462204	0.0282118	0.296373	0.163983
Lss	4.78738	-0.0156567	-0.0299563	0.121576	-0.0279686
Lta4h	7.55933	-0.00991772	-0.0308731	0.0523276	-0.0193011
Ltn1	1.78501	-0.041948	-0.0428572	0.275685	-0.0949704
Luc7l2	1.65217	-0.0453147	-0.197671	0.0556234	0.0532924
Lxn	10.9139	-0.00687017	-0.055924	0.195345	0.0609325
Ly6h	4.40052	-0.0170322	0.0549547	0.273779	0.300853
Lypla1	5.05153	-0.0148385	0.148291	0.620118	0.26594
Lypla2	4.96068	-0.0151101	-0.0310411	0.237813	0.0444851
Lztfl1	3.17786	-0.0235792	0.224781	0.202851	0.095623
M6pr	2.36477	-0.0316765	0.142125	0.194296	0.0855497
Macf1	3.45364	-0.021698	-0.0553004	0.883957	-0.139371
Macrod1	6.73846	-0.0111253	0.128934	0.309477	0.0946242
Madd	2.32093	-0.0322741	-0.141362	0.291418	0.208323
Magi1	1.7715	-0.0422675	1.05773	0.519515	1.57773
Man2c1	8.01283	-0.00935661	0.0681849	0.337356	0.0809893
Manf	5.78467	-0.0129588	-0.0666521	0.101233	0.0367489
Maoa	8.59727	-0.00872076	0.14329	0.52865	0.214194
Maob	6.93242	-0.0108142	0.181333	0.0560263	0.0209217
Map1a	2.49244	-0.0300558	0.0212481	0.514555	-0.126128
Map1b	2.24066	-0.0334288	0.0532557	0.400422	0.0501387
Map1lc3a	3.02869	-0.0247394	-0.112684	0.0310621	0.0125416
Map1lc3b	2.09286	-0.0357863	0.0970421	0.569266	0.237816
Map1s	3.92383	-0.0190998	-0.074035	0.0863386	0.0326821
Map2	3.2146	-0.02331	0.082697	0.0639534	0.0249397
Map2	3.2146	-0.02331	0.00616304	0.557443	0.167493
Map2k1	3.24899	-0.0230635	0.0914832	0.765374	0.240661
Map2k4	3.9632	-0.0189102	0.157041	0.0357458	0.0166827
Map3k4	2.43338	-0.0307845	-0.0283421	0.374826	0.637495
Map4	5.44211	-0.0137741	-0.0412856	0.00962009	-0.00720876
Map4	5.44211	-0.0137741	0.162226	0.14921	0.0600138
Map4k4	2.41715	-0.030991	-0.13789	0.0280003	0.00916227
Map6	4.13334	-0.0181324	-0.230177	0.0740661	-0.0648007
Map7d1	1.75242	-0.0427267	-0.200497	0.489635	-0.214474
Mapk1	4.55724	-0.0164469	-0.018806	0.212998	0.0493909
Mapk14	3.67048	-0.0204171	0.0711315	0.182181	0.14955
Mapk3	4.92509	-0.0152192	-0.0423586	0.104167	-0.0294843
Mapk8ip3	1.99358	-0.0375658	-0.12528	0.188071	-0.0738394
Mapre1	4.55725	-0.0164468	-0.100922	0.0804468	0.0254906
Mapre2	3.5596	-0.0210526	-0.0899493	0.186537	0.0589527
Mapre3	3.76777	-0.0198903	-0.13589	0.0187233	0.00718091
Mapt	11.5262	-0.00650527	-0.1687	0.0385406	-0.0451678
Mapt	11.5262	-0.00650527	-0.2042	0.105889	0.0622148
March5	3.67044	-0.0204173	-0.133588	0.0110201	-0.00837559
Marcks	7.76191	-0.00965897	0.129424	0.56928	0.118255
Marcksl1	9.64377	-0.00777471	0.0476392	0.617602	0.176833
Mark3	2.57814	-0.029058	-0.113075	0.24728	-0.0630354
Mars	4.2799	-0.0175119	-0.107359	0.0898536	-0.0840815
Mat2a	1.3932	-0.0537201	-0.164306	0.493422	-0.30136
Mat2b	2.59966	-0.0288176	0.0234077	0.0481171	-0.0333474
Matr3	2.68002	-0.0279545	0.0624882	0.231803	0.199444
Mblac2	2.74019	-0.0273413	-0.202551	0.101087	0.0491599
Mbnl1	3.60948	-0.0207619	0.214308	0.127612	0.0561521
Mccc1	8.17642	-0.00916948	-0.0336146	0.160511	-0.0587396
Mccc2	3.95937	-0.0189285	0.209357	0.0825334	0.0849777
Mcm5	1.59733	-0.0468677	-0.273034	0.0875133	-0.11932
Mcts1	5.83776	-0.012841	0.00886834	0.243597	0.060344
Mcu	11.6377	-0.00644298	-0.0700268	0.103335	0.0442429
Mdh1	5.36264	-0.0139781	0.0940186	0.20445	0.0859642
Mdh2	10.292	-0.00728518	0.0192046	0.106954	-0.0302239
Me1	8.31125	-0.00902077	0.15031	0.00225574	-0.000776119
Me1	8.31125	-0.00902077	-0.135342	0.0388396	-0.0183077
Me2	8.03837	-0.00932689	0.045536	0.162634	0.0744683
Mecp2	9.34574	-0.00802256	0.0304909	0.0507567	0.0112181
Memo1	6.29658	-0.0119058	0.0116745	0.86148	0.155709
Mesdc2	2.52278	-0.0296949	-0.0170932	0.338712	0.102865
Mest	3.96859	-0.0188846	0.0313963	0.0664528	0.0306046
Metap1	3.25402	-0.0230279	-0.158541	0.0844887	0.0547483
Mettl7a	4.61207	-0.0162515	0.277925	0.157197	0.126152
Mfge8	18.0648	-0.00415105	-0.0800003	0.183482	0.175123
Mfn2	4.33932	-0.0172723	-0.138964	0.118272	-0.0541328
Mgea5	2.35307	-0.0318338	-0.0997412	0.046765	-0.0103501
Mgll	2.29085	-0.0326973	0.0725979	0.0572802	-0.0335398
Mgst3	5.46206	-0.0137238	-0.180435	0.236316	0.225638
Mif	11.1799	-0.00670672	0.0472105	0.238899	0.0995982
Mios	7.05292	-0.0106295	-0.125178	0.354873	-0.612683
Mlc1	1.16639	-0.0641398	0.0597715	0.880451	-0.405099
Mlec	6.35836	-0.0117901	-0.000654284	0.193012	0.0493411
Mllt4	3.81684	-0.0196348	-0.0157172	0.360503	0.0807087
Mms19l	4.23255	-0.0177077	-0.0110712	0.317268	0.153148
Mob4	4.24992	-0.0176354	-0.10287	0.529861	0.0875539
Mon2	2.60683	-0.0287385	-0.0427728	0.279461	-0.045454
Mpc2	9.13202	-0.00821026	-0.0963225	0.156506	-0.0513561
Mpdu1	6.25779	-0.0119795	0.0745333	0.131235	0.062988
Mpi	7.86328	-0.0095345	-0.00860935	0.541881	0.354581
Mpp2	2.78458	-0.026906	-0.128244	0.115207	0.102634
Mprip	1.36625	-0.0547775	0.0673077	0.519827	-0.247109
Mpst	10.2717	-0.00729953	0.197307	0.169322	0.0833706
Mri1	6.2955	-0.0119078	0.0596241	0.729018	0.101876
Mrpl15	4.18046	-0.0179282	-0.00473383	1.93694	0.387414
Mrpl4	6.73181	-0.0111363	-0.302772	0.318923	-0.16837
Mrpl44	6.15797	-0.0121736	-0.123207	0.0669915	-0.0360562
Mrpl45	4.44394	-0.0168659	-0.165109	0.0969912	0.0576612
Mrps2	5.61379	-0.0133531	-0.0167101	0.323892	0.217127
Mrps34	4.90424	-0.0152838	-0.0791689	0.391464	0.134348
Mrps7	5.09819	-0.0147027	-0.0272623	0.188546	-0.122612
Mrps9	5.14231	-0.0145767	-0.195069	0.0933302	-0.0772977
Msi2	3.42377	-0.0218871	-0.0387526	0.156019	0.0809127
Msmo1	2.39991	-0.0312133	-0.437402	0.232892	-0.136893
Msn	4.83125	-0.0155146	0.145728	0.27135	0.0836094
Mta1	1.96498	-0.0381117	-0.00383498	0.157869	-0.0328061
Mta2	2.66212	-0.0281423	0.0884433	0.344022	0.084056
Mtap	7.57569	-0.0098963	-0.0661149	0.016909	0.0132899
Mtch1	4.63517	-0.0161705	-0.00711005	0.231895	0.110009
Mtch2	8.51825	-0.00880163	0.210571	0.330975	0.18873
Mtdh	5.65655	-0.0132522	0.110583	0.0349256	-0.0148805
Mthfd1	5.92133	-0.0126599	0.0220776	0.0132938	-0.00353988
Mthfd1l	9.00271	-0.00832814	-0.18247	0.0599443	0.0363559
Mtmr9	1.7343	-0.0431724	-0.0258946	0.00628868	0.00301071
Mtor	4.61151	-0.0162534	0.0240456	0.298353	0.047406
Mtpn	3.6819	-0.0203539	0.0410411	0.576784	0.126242
Mtss1l	2.0959	-0.0357344	0.213513	0.346579	0.172207
Mtx1	6.77591	-0.0110639	-0.4068	1.93573	-0.418686
Mtx2	6.72934	-0.0111404	-0.0348839	0.223475	0.053154
Mvd	4.59426	-0.0163144	-0.120568	0.113647	0.0538175
Mvk	7.0311	-0.0106625	0.0607765	0.450485	0.267616
Mvp	3.04274	-0.0246253	0.236667	0.22304	0.135512
Mx1	1.7125	-0.0437211	0.467297	0.0409747	-0.0662354
Mx2	2.06821	-0.0362123	0.587992	0.0141721	-0.0147745
Mx2	2.06821	-0.0362123	0.208859	0.181055	-0.198579
Mybbp1a	1.40328	-0.053335	-0.245968	0.383711	-0.18615
Mycbp2	1.62569	-0.0460514	-0.180875	0.340511	-0.0953341
Myef2	6.66186	-0.0112532	-0.0216896	1.10994	0.132406
Myg1	4.95734	-0.0151202	0.0421414	0.247187	0.0873736
Myh10	4.99548	-0.0150049	-0.00281061	0.108374	-0.0143191
Myh11	5.36375	-0.0139752	-0.295144	0.508871	-0.251274
Myh14	5.0675	-0.0147917	-0.0323314	0.112784	-0.045476
Myh9	3.26599	-0.0229435	0.119722	0.012723	0.00650857
Myl6	2.09571	-0.0357377	0.0477369	0.0409433	-0.0157001
Myo18a	3.61693	-0.0207192	-0.118181	0.576227	-0.0953764
Myo1b	2.92159	-0.0256454	-0.106345	0.332297	-0.254831
Myo1e	2.09877	-0.0356857	0.0902196	0.077161	-0.053597
Myo5a	3.03002	-0.0247286	-0.116955	0.0159889	-0.0125005
Myo6	4.93343	-0.0151935	0.064539	0.195058	0.0538464
Naa15	3.69494	-0.0202821	-0.288476	0.28723	-0.125971
Naa25	3.79238	-0.0197614	-0.0962105	0.646677	-0.376334
Naa50	2.61649	-0.0286326	-0.0896904	0.11029	-0.0704162
Naaa	3.38661	-0.0221271	0.351522	0.414065	-0.323414
Naca	3.02173	-0.0247964	0.0126171	0.0843163	0.0269098
Nacad	3.89263	-0.0192528	-0.191663	0.0956901	-0.0654745
Nae1	6.64298	-0.0112852	-0.0864479	0.0347504	0.0103846
Naga	8.21313	-0.0091285	0.194018	0.416937	0.202075
Nampt	4.19326	-0.0178735	0.127282	0.030204	-0.0111913
Nans	11.2557	-0.00666158	0.121432	0.258674	0.0671893
Nap1l1	3.9499	-0.0189739	-0.0406312	0.270253	0.0758152
Nap1l4	3.48101	-0.0215275	-0.108632	0.267167	-0.0928368
Napa	2.4788	-0.0302211	-0.0300356	0.0291758	0.0104238
Napb	2.91713	-0.0256846	-0.297491	0.0776835	-0.0735929
Napg	3.55657	-0.0210705	-0.117579	0.0823524	0.0282382
Nars	3.91961	-0.0191204	0.104233	0.559765	0.233567
Nasp	3.69019	-0.0203082	-0.0308494	0.0169061	0.00693418
Ncam1	8.79575	-0.00852404	-0.596059	0.647077	-0.498163
Ncam1	8.79575	-0.00852404	-0.200376	0.165993	-0.0832488
Ncam1	8.79575	-0.00852404	-0.0135923	0.197093	0.244583
Ncan	2.38914	-0.0313539	-0.687053	0.641816	-0.453387
Ncbp1	2.62423	-0.0285482	0.0232284	0.286621	0.0640008
Ncdn	1.2732	-0.0587713	-0.277698	0.153124	-0.0935468
Nckap1	4.15587	-0.0180342	0.0915025	0.155621	0.0909642
Nckipsd	2.6207	-0.0285866	0.120595	0.602644	0.130526
Ncl	3.08673	-0.0242747	-0.0439468	0.0372179	-0.00833228
Ncln	10.5438	-0.00711124	-0.0455072	0.477238	0.122067
Ncor2	0.718315	-0.103982	-0.162211	0.804253	-0.249865
Ncstn	2.11234	-0.0354567	-0.0614001	0.129198	-0.0367511
Ndrg1	15.8535	-0.00472996	-0.34597	0.0935108	-0.164289
Ndrg2	3.25408	-0.0230274	0.0352573	0.0488653	0.0312949
Ndrg3	2.0879	-0.0358712	0.00290299	0.0535411	0.0380417
Ndufa10	6.78145	-0.0110549	-0.0563699	0.226112	-0.103864
Ndufa13	5.96739	-0.0125622	-0.0719256	0.0372439	-0.00892215
Ndufa6	6.00564	-0.0124822	-0.058538	0.0892194	0.0258196
Ndufa8	9.63103	-0.00778499	-0.0757029	0.141582	0.0385405
Ndufa9	6.66149	-0.0112539	-0.0628274	0.167833	0.0368702
Ndufb10	10.6555	-0.00703671	-0.0615285	0.291147	0.0682058
Ndufb5	17.5951	-0.00426185	-0.0506332	0.441101	0.104605
Ndufb7	6.77735	-0.0110615	-0.102087	0.241085	0.0627366
Ndufb9	12.4266	-0.00603403	-0.0202596	0.334167	0.0811501
Ndufc2	9.10653	-0.00823323	-0.037196	0.500405	0.134107
Ndufs1	6.22848	-0.0120359	0.00326342	0.0394209	0.00944763
Ndufs2	7.27807	-0.0103008	-0.0291799	0.297773	-0.205556
Ndufs3	8.2892	-0.00904475	0.0864037	0.625861	0.200021
Ndufs4	3.65123	-0.0205247	-0.0158734	0.0384979	0.0165896
Ndufs7	6.56447	-0.0114201	0.174552	1.02464	0.253739
Ndufv1	5.87834	-0.0127524	-0.0525135	0.0666403	0.0226815
Ndufv2	6.72631	-0.0111455	-0.0675672	0.0296158	0.0131154
Necap2	4.16923	-0.0179764	0.102515	0.0284531	0.0178524
Nedd4	0.775902	-0.0962946	-0.2123	0.682568	-0.163716
Nedd4l	3.05741	-0.0245073	-0.108759	0.0749333	0.0289372
Nefl	7.59543	-0.00987059	-0.303626	0.130213	-0.152238
Nefm	7.63332	-0.00982161	-1.13805	0.308107	-0.769936
Negr1	5.37602	-0.0139433	-0.0933693	0.335301	0.258333
Nek6	1.74277	-0.0429631	-0.0533376	0.116584	0.0686598
Nek9	2.81635	-0.0266028	0.0277149	0.140858	-0.0505698
Nemf	2.32256	-0.0322515	-0.0690443	0.174976	-0.157066
Neo1	5.69091	-0.0131722	-0.155076	0.209037	-0.186494
Nes	1.43211	-0.0522636	-0.210944	0.191687	0.16844
Nf1	3.95907	-0.01893	-0.0753832	0.261981	-0.0751406
Nfasc	6.9661	-0.010762	-0.241398	0.033355	0.0306457
Nfs1	4.64191	-0.016147	-0.113199	0.128845	0.115647
Nhlrc2	5.46249	-0.0137227	0.0606022	1.08521	0.241703
Nipsnap1	11.6629	-0.00642908	-0.0537745	0.190756	0.0562267
Nisch	0.417019	-0.178555	-0.188751	0.64023	-0.258292
Nit1	6.43887	-0.0116428	0.0261318	0.0615502	0.0157046
Nit2	9.57228	-0.00783275	0.0138611	0.30293	0.0609725
Nlgn2	2.55665	-0.0293019	-0.036063	0.00384353	0.00241699
Nlgn3	2.60566	-0.0287514	-0.115941	0.0503314	0.0223361
Nln	6.29722	-0.0119045	0.0688314	0.646292	0.103569
Nlrx1	9.09091	-0.00824737	0.0248141	0.0302102	-0.00814617
Nme1	7.25346	-0.0103358	-0.0619366	0.0813696	-0.0351659
Nme2	7.40891	-0.010119	-0.0169919	0.18351	0.0408236
Nmral1	7.36769	-0.0101756	0.0651213	0.697472	0.0891594
Nmt1	3.00073	-0.0249698	0.160324	0.792579	0.647128
Nmt2	4.8517	-0.0154493	0.0868478	0.198736	0.111265
Nnt	10.8254	-0.00692632	0.140165	0.000332504	-0.00010315
Nolc1	3.48583	-0.0214977	-0.2288	0.0310935	-0.0423604
Nomo1	8.50955	-0.00881063	-0.0256905	0.340277	0.0777776
Nono	4.04459	-0.01853	0.0387437	0.615788	0.0908838
Nop56	4.15639	-0.0180319	-0.0440781	0.666018	0.0671437
Nop58	6.8781	-0.0108996	-0.0230649	0.653912	0.118083
Nova2	1.68344	-0.0444746	0.0704482	0.639524	0.220092
Npepps	7.38919	-0.010146	-0.0338354	0.069122	0.0196817
Npl	6.42809	-0.0116623	0.20001	0.0456469	-0.025559
Nploc4	3.58009	-0.0209322	-0.00191814	0.0466871	-0.0237646
Npm1	4.94414	-0.0151606	-0.0516752	0.805963	0.118118
Npm3	4.07516	-0.0183911	-0.0631099	0.227605	0.107379
Nptn	5.30974	-0.0141173	-0.178714	0.257296	-0.0928876
Nqo1	9.09366	-0.00824488	0.0615977	0.357359	0.101803
Nras	8.51912	-0.00880073	-0.0613254	0.0241005	-0.00872507
Nrbp2	3.27243	-0.0228984	0.0904277	0.11948	0.0727317
Nrcam	2.5846	-0.0289854	-0.163903	0.136541	-0.0865605
Nrd1	2.53263	-0.0295795	-0.00952919	0.456167	0.092187
Nrxn1	2.88551	-0.0259658	-0.420252	0.004683	0.00583421
Nrxn2	10.9614	-0.00684038	-0.202472	0.0546737	-0.0307536
Nrxn3	2.60745	-0.0287316	-0.526407	0.265855	-0.258086
Nsdhl	3.67149	-0.0204115	-0.193612	0.202026	-0.0885654
Nsf	3.59302	-0.020857	-0.204255	0.470984	-0.328708
Nsfl1c	3.98358	-0.0188136	0.0458013	0.367899	0.104098
Nt5c1a	4.83832	-0.015492	0.11742	0.0368961	-0.0353703
Nt5c2	3.13077	-0.0239335	0.505215	0.560282	0.504836
Ntrk2	0.723811	-0.103196	-0.179744	0.137752	-0.0608429
Nub1	1.24908	-0.0599038	0.0151145	0.0816698	0.0334876
Nucb1	1.10557	-0.0676586	-0.13409	0.0764765	-0.0268081
Nucb2	3.25128	-0.0230472	-0.0850587	0.153419	0.0859677
Nudc	2.64113	-0.0283657	0.0331644	0.0315576	-0.00681255
Nudt16	3.74038	-0.0200359	0.152516	0.036259	-0.0605551
Nudt16l1	1.3019	-0.0574786	-0.37061	0.577522	-0.384575
Nudt2	6.80423	-0.0110179	-0.0668906	0.0736489	-0.0297017
Nudt21	2.33858	-0.0320309	0.000378915	0.0164528	-0.00432591
Nudt5	5.51083	-0.0136024	0.164076	0.164836	0.0792858
Numa1	1.84085	-0.0406776	0.0414964	0.100016	-0.0332216
Nup107	9.2621	-0.00809498	0.07538	0.47156	-0.085558
Nup133	9.08558	-0.00825221	0.127844	0.345038	0.126785
Nup153	1.84914	-0.0404956	-0.014136	0.825033	-0.13409
Nup155	9.37389	-0.00799847	-0.0352927	0.216876	0.0439007
Nup160	13.1902	-0.00568478	-0.0666151	0.114112	-0.035928
Nup205	14.091	-0.00532146	-0.0715064	0.600931	-0.112073
Nup210	11.337	-0.00661379	0.00688485	0.671956	0.0802505
Nup214	4.57145	-0.0163958	0.0030866	0.200178	-0.0658673
Nup85	7.78991	-0.00962425	-0.0661724	0.399069	0.349141
Nup98	9.68594	-0.00774087	-0.000500274	0.115806	-0.0460913
Nxn	2.74913	-0.0272525	-0.013551	0.165234	0.0763026
Oas1a	2.08119	-0.0359867	0.374844	0.0617962	0.0502483
Oat	4.71548	-0.0158953	0.13436	0.576755	-0.636394
Ociad1	2.07456	-0.0361015	0.04253	0.219587	0.0716689
Ogdh	5.70107	-0.0131487	-0.0554173	0.399482	-0.0774631
Ogdhl	4.68049	-0.0160141	-0.0768407	0.450045	0.246225
Ogfr	3.15862	-0.0237227	-0.0876123	0.1609	-0.107493
Ogt	3.14433	-0.0238304	0.155682	0.108778	0.0849217
Ogt	3.14433	-0.0238304	-0.0288369	0.0849355	-0.0351141
Ola1	4.77896	-0.0156843	-0.135835	0.00445446	0.00159459
Opa1	6.46568	-0.0115945	-0.137104	0.00308147	0.00117481
Opcml	5.07908	-0.014758	-0.650364	0.253646	-0.274531
Oplah	8.0967	-0.00925972	0.212901	0.478741	-0.39206
Osbp	4.65213	-0.0161116	-0.0587061	0.645367	0.311332
Osbpl11	2.41496	-0.031019	0.158325	0.312092	0.104375
Osbpl1a	3.03504	-0.0246878	-0.178416	0.423859	-0.222581
Osbpl6	3.26455	-0.0229537	-0.148053	0.213417	-0.143283
Osbpl8	2.82332	-0.0265372	-0.0225815	0.0445363	-0.0141644
Osgep	7.94538	-0.009436	0.049802	0.153669	0.039087
Ostf1	2.98583	-0.0250942	0.169874	0.0678572	0.0267217
Otub1	4.27742	-0.0175221	-0.0865791	0.144399	-0.0334327
Otud6b	3.65449	-0.0205064	0.0331322	0.600971	0.438719
Oxct1	6.48014	-0.0115686	-0.0956952	0.119939	-0.034099
Oxsr1	6.26598	-0.0119639	0.187	2.30535	0.37219
P4ha1	1.96974	-0.0380199	0.134812	0.227787	-0.0856398
P4hb	4.3528	-0.0172188	0.0694205	0.143354	0.0277273
Pa2g4	5.07393	-0.014773	-0.0731315	0.348551	0.0869007
Pacs1	3.8944	-0.0192441	-0.0420753	0.232561	-0.172821
Pacs2	4.719	-0.0158835	0.0981861	0.64503	0.153247
Pacsin1	3.77078	-0.0198745	-0.346205	0.662441	-0.476161
Pacsin3	1.92839	-0.0388338	-0.00728285	0.162194	-0.0854604
Padi2	4.54115	-0.0165051	-0.0832837	0.19604	-0.127574
Pafah1b1	2.83808	-0.0263993	-0.0544538	0.0702921	-0.0220008
Pafah1b2	5.21077	-0.0143852	-0.0246737	0.480225	-0.506895
Pafah1b3	6.34662	-0.0118119	-0.0321912	0.108878	0.0321776
Paics	3.58301	-0.0209152	-0.0582019	0.103179	0.0448412
Pak2	3.65148	-0.0205233	-0.00535146	0.00192845	-0.000608879
Palm	9.4091	-0.00796855	-0.160869	0.100706	0.0518432
Pam16	1.67161	-0.0447887	-0.0572248	0.36753	0.111534
Pank4	4.58484	-0.0163479	0.154515	0.0662365	0.0553664
Papss1	2.4081	-0.0311073	0.0294328	0.35256	0.14445
Park7	7.19466	-0.0104202	0.0354107	0.12478	-0.0315156
Parp1	2.41258	-0.0310496	0.141375	0.140481	0.0314135
Parp14	1.73281	-0.0432096	0.215106	0.236604	-0.0956946
Parp9	1.75245	-0.042726	0.133104	0.161949	-0.0956261
Parvb	2.72746	-0.0274688	0.329426	0.462929	0.300347
Pbdc1	3.98263	-0.0188181	-0.0553817	0.17559	0.0410091
Pbrm1	1.83922	-0.0407135	0.0459378	0.0614235	0.0205641
Pc	8.13749	-0.00921332	0.00253841	0.48202	0.0988213
Pcbp2	3.3853	-0.0221356	0.0680073	0.0590378	0.0175688
Pcbp3	3.61465	-0.0207323	0.0224255	0.0199125	0.00833304
Pcbp4	2.31606	-0.0323419	-0.14152	0.40369	-0.203124
Pccb	12.103	-0.00619535	-0.462084	0.540711	-0.403202
Pccb	12.103	-0.00619535	0.02349	0.48828	0.208098
Pcdh1	3.08269	-0.0243065	0.0261691	0.15933	0.136543
Pcdhgc3	0.682843	-0.10936	-0.132751	0.11603	-0.0784088
Pck2	9.81411	-0.00763981	0.500989	0.364726	0.404251
Pcm1	0.435722	-0.170946	-0.483282	0.650597	-0.474986
Pcmt1	5.02348	-0.0149213	-0.011132	0.152725	0.0342885
Pcna	0.945973	-0.0790374	0.23997	0.407005	0.178208
Pcnp	2.46656	-0.0303708	0.180169	0.382779	0.12067
Pcyox1	4.17568	-0.0179487	-0.0459146	0.304174	0.0556212
Pcyox1l	5.27186	-0.0142187	-0.0454546	0.0891505	-0.0257452
Pcyt1a	3.48874	-0.0214799	0.0683389	0.45797	0.102516
Pcyt2	4.21175	-0.0177951	-0.0114482	0.142706	0.061937
Pdap1	3.92313	-0.0191032	-0.012	0.473869	0.161108
Pdcd10	2.02718	-0.0369441	-0.0501332	0.220297	0.0721934
Pdcd11	6.1319	-0.0122253	-0.0320181	0.146826	-0.0831087
Pdcd6	3.49727	-0.0214275	0.00014775	0.22581	0.0490279
Pdcd6ip	6.59228	-0.0113719	-0.0143372	0.124844	0.0454345
Pde2a	3.88874	-0.0192721	-0.527874	0.262117	-0.187301
Pdhb	10.0153	-0.00748634	-0.0509216	0.0149555	-0.00439454
Pdhx	6.78538	-0.0110485	-0.129203	0.0640337	-0.0321342
Pdia3	3.95199	-0.0189638	0.0503268	0.0308485	-0.00847472
Pdia4	4.24134	-0.017671	0.0582751	0.197914	0.078428
Pdia4	4.24134	-0.017671	0.43815	1.12212	0.328292
Pdia6	4.5541	-0.0164582	0.133555	0.547293	0.156273
Pdk1	6.43888	-0.0116427	-0.0678893	0.301094	-0.180757
Pdlim5	3.81541	-0.0196422	0.201104	0.634016	0.247311
Pds5b	2.87028	-0.0261034	0.318383	0.452012	0.303049
Pdxdc1	3.02269	-0.0247885	0.0262936	0.0588922	0.030448
Pdxdc1	3.02269	-0.0247885	0.0801796	0.125985	0.0454152
Pdxk	6.07995	-0.0123298	-0.145369	0.415166	0.298395
Pdxp	6.25197	-0.0119907	-0.375175	0.0148213	-0.00877816
Pebp1	8.3811	-0.00894561	0.121394	0.155666	0.0587408
Pecr	5.55244	-0.0135005	0.104026	0.34182	0.0800149
Pef1	3.38826	-0.0221163	0.220557	0.629754	0.258877
Pepd	4.07429	-0.018395	0.199884	0.381096	-0.182891
Pfas	12.1363	-0.00617832	0.0198641	0.277215	-0.0340427
Pfdn1	2.01489	-0.0371691	-0.0807819	0.195439	0.0388838
Pfkl	5.06877	-0.014788	0.00159229	0.0465705	-0.0179112
Pfkm	6.39789	-0.0117173	0.0407841	0.254352	-0.0419332
Pfkp	5.38961	-0.0139082	-0.160564	0.067409	-0.0408318
Pfn2	4.29677	-0.0174432	-0.083914	0.112255	-0.0277857
Pgap1	4.03097	-0.0185925	-0.058975	0.175633	-0.0764853
Pgd	6.31956	-0.0118625	0.0946613	1.22956	0.115018
Pgls	7.83942	-0.0095635	0.208625	0.175156	0.0896568
Pgm1	8.26284	-0.0090736	0.118601	0.267422	0.0363725
Pgm2	10.6493	-0.00704082	0.0653893	0.513153	0.195839
Pgm2l1	2.40746	-0.0311156	-0.863567	0.426554	-0.445123
Pgm3	9.18314	-0.00816457	0.311655	0.695005	1.25631
Pgp	6.29856	-0.011902	-0.0973212	0.0920896	0.0270795
Pgrmc1	4.74973	-0.0157807	0.0162471	0.215897	0.069529
Pgrmc2	3.89938	-0.0192195	-0.0482016	0.0900416	0.026271
Phb	9.51596	-0.0078791	-0.0646276	0.639759	0.144956
Phb2	9.5403	-0.007859	-0.058168	0.159533	0.0360847
Phf2	1.38429	-0.0540652	-0.415918	0.573694	-0.518882
Phgdh	6.6851	-0.0112141	0.162844	0.336854	0.08242
Phkb	6.49268	-0.0115463	-0.184412	1.00136	-0.559372
Phyhd1	5.61786	-0.0133434	0.0618662	0.0577659	0.0235611
Phyhipl	2.93198	-0.0255546	-0.0695834	0.328713	0.104837
Pi4ka	3.79119	-0.0197676	-0.0416016	0.121885	0.0383855
Picalm	2.72345	-0.0275093	0.152346	0.16179	0.135167
Pigs	3.50233	-0.0213966	-0.199025	0.122311	-0.0858437
Pik3c2a	2.35629	-0.0317904	0.225917	0.171958	0.0825589
Pik3r4	2.14975	-0.0348405	0.128741	0.582242	0.345866
Pip4k2b	5.03564	-0.0148853	0.0442532	0.851022	0.205305
Pir	6.83438	-0.0109693	0.0690293	0.255464	0.064393
Pithd1	3.71812	-0.0201557	-0.0401543	0.506958	0.124841
Pitpna	4.72865	-0.015851	0.00561422	0.0715188	0.026099
Pitpnb	2.2199	-0.0337411	0.0149814	0.202043	0.0799146
Pitpnm1	3.90082	-0.0192124	0.0511634	0.173285	-0.0875537
Pitpnm2	3.60579	-0.0207832	0.0216599	0.436082	0.120745
Pitrm1	5.94596	-0.0126075	0.0561921	0.0119924	0.00732852
Pkm	4.04032	-0.0185496	-0.0131296	0.0395277	-0.0115582
Pkm	4.04032	-0.0185496	0.254924	0.0886797	0.0501088
Pkn1	2.40664	-0.0311262	0.186455	0.370075	0.0861936
Pkp4	2.41381	-0.0310337	-0.00254925	0.033884	-0.00778886
Plaa	5.08476	-0.0147415	-0.0183056	0.00477444	-0.00165925
Plcb1	5.58067	-0.0134323	-0.236486	0.0264098	-0.02039
Plcb3	5.87984	-0.0127492	0.0177216	0.0408385	0.031664
Plcd1	15.5151	-0.00483311	0.0353003	0.627075	0.139023
Plcd1	15.5151	-0.00483311	0.168834	0.421431	0.252365
Plcd3	7.66863	-0.00977641	-0.174272	0.205044	-0.173833
Plcg1	2.25288	-0.0332478	-0.128131	0.090528	-0.0251418
Plcl1	3.82535	-0.0195912	-0.0969607	0.0887985	0.0957386
Pld3	0.726065	-0.102877	-0.262511	0.302541	-0.129231
Plec	11.2559	-0.00666145	0.162314	0.082244	0.0341709
Plec	11.2559	-0.00666145	0.174045	0.844529	0.434987
Plod1	0.677558	-0.110209	0.320636	0.157086	0.140576
Plod3	1.78731	-0.041894	-6.04735e-06	0.421583	-0.131785
Plp1	4.39012	-0.0170725	-0.754277	0.0113138	0.0317792
Plxna2	3.04789	-0.0245838	-0.220642	0.51104	-0.133064
Plxna3	4.18567	-0.0179058	-0.385584	0.217555	-0.0938275
Plxna4a	5.31425	-0.0141053	-0.27053	0.118567	-0.0795695
Plxnb1	5.77912	-0.0129713	0.0958183	0.0136443	0.00505991
Plxnb2	3.47651	-0.0215554	0.0524613	0.546223	-0.105518
Pm20d2	9.50516	-0.00788805	0.0717122	0.0437182	0.0366284
Pml	2.15245	-0.034797	0.0831454	0.784987	-0.217677
Pmm1	1.24971	-0.0598734	-0.358122	0.251592	-0.311695
Pmpca	4.30329	-0.0174168	0.0363405	0.201888	0.10486
Pnn	3.64705	-0.0205482	0.366626	0.105888	-0.14802
Pnp	6.3567	-0.0117932	0.0103278	0.100792	-0.0308902
Pnpla6	2.29383	-0.032655	0.140536	0.716976	0.230146
Pnpo	6.10918	-0.0122708	0.0744915	0.102952	0.036687
Pofut1	3.6489	-0.0205378	-0.0421254	0.0954851	0.0448172
Pogz	2.08794	-0.0358705	0.114692	0.358396	0.123349
Poldip2	1.81285	-0.0413048	0.0529784	0.541095	0.170966
Polr2a	1.21012	-0.0618276	-0.132425	1.80248	-0.239352
Polr2b	2.21244	-0.0338546	0.0838641	0.178505	0.0548881
Pon2	3.99661	-0.0187523	0.0445574	0.527444	-0.267589
Por	3.50132	-0.0214027	-0.0427922	0.100143	0.0317193
Ppa1	5.70304	-0.0131442	-0.0693119	0.0391518	0.00626998
Ppa2	10.4647	-0.00716497	-0.00228252	0.0345749	0.0151475
Ppap2b	1.57305	-0.0475897	-0.0804027	0.0570843	-0.0296944
Ppfia3	3.27115	-0.0229074	0.168281	0.531746	0.579173
Ppia	6.12258	-0.0122439	-0.0200372	0.0930261	0.0313374
Ppib	4.27267	-0.0175415	0.0341005	0.391074	0.061635
Ppid	5.13801	-0.0145889	0.47899	0.576561	0.598504
Ppm1a	2.9714	-0.025216	0.0191907	0.108742	0.0425975
Ppm1e	3.94618	-0.0189918	-0.023788	0.0585551	0.0229446
Ppm1f	7.60579	-0.00985715	0.000659149	0.349686	0.160422
Ppm1g	2.28382	-0.0327979	-0.0728466	0.542816	-0.167652
Ppme1	2.65515	-0.0282161	0.0980597	0.507575	0.163336
Ppox	4.09509	-0.0183016	-0.104214	0.000332815	0.00020735
Ppp1ca	2.63675	-0.0284128	-0.0362964	0.165796	-0.0448069
Ppp1cb	2.24161	-0.0334147	-0.148729	0.399837	-0.0843847
Ppp1cc	2.25058	-0.0332817	-0.0869926	0.391884	0.0586987
Ppp1r10	0.731571	-0.102106	-0.343352	0.70897	-1.18541
Ppp1r12a	2.88906	-0.0259339	-0.014818	0.157532	0.0616603
Ppp1r12c	3.11223	-0.024076	0.0368019	0.203555	-0.153945
Ppp1r1b	4.1078	-0.018245	0.12814	0.0274661	0.0169474
Ppp1r7	4.3539	-0.0172145	-0.0774263	0.139084	0.0375282
Ppp1r9a	2.07566	-0.0360824	0.110925	0.278664	0.279399
Ppp1r9b	3.03827	-0.0246615	-0.0514356	0.0582347	-0.030304
Ppp2ca	2.00893	-0.0372792	0.0649298	0.465418	0.106676
Ppp2cb	3.02103	-0.0248021	-0.0118772	0.434605	0.0952917
Ppp2r1a	2.81695	-0.0265971	0.0302152	0.323662	0.0405323
Ppp2r2a	4.02131	-0.0186372	-0.0701927	0.253495	0.0675474
Ppp2r4	6.28099	-0.0119353	-0.00212211	0.699813	0.12605
Ppp2r5a	3.68529	-0.0203352	-0.00354736	0.0481711	0.0449724
Ppp2r5e	3.11952	-0.0240198	-0.0890107	0.11843	0.0349267
Ppp3ca	3.55169	-0.0210995	-0.202644	0.057771	0.0315311
Ppp3cb	3.70459	-0.0202293	-0.256895	0.0825108	-0.0648558
Ppp5c	3.98311	-0.0188158	-0.0922411	0.00910872	0.00164353
Ppp6c	3.34359	-0.0224115	0.0573999	0.355947	0.0615223
Ppp6r2	2.51332	-0.0298065	-0.0126956	0.0959122	-0.0300304
Ppp6r3	2.60671	-0.0287398	0.0982033	0.685074	0.141426
Ppt1	2.20128	-0.0340261	-0.130466	0.258947	0.0964974
Prdx1	6.52144	-0.0114954	0.0461635	0.126106	0.0275391
Prdx2	7.04481	-0.0106418	0.00174684	0.113246	0.0171047
Prdx3	8.01245	-0.00935705	0.054769	0.533676	0.105187
Prdx4	3.83188	-0.0195578	0.123427	0.648557	0.123784
Prdx6	7.84713	-0.00955411	0.259443	0.347078	0.0806008
Prep	5.30565	-0.0141282	0.0529741	0.446312	0.134098
Prex1	2.48923	-0.0300946	0.0529039	0.126787	-0.104071
Prkaca	5.30057	-0.0141417	-0.0325797	0.146183	0.0609645
Prkacb	4.34549	-0.0172478	-0.114698	0.160846	0.0671521
Prkar1a	1.94841	-0.0384354	-0.140762	0.254604	-0.0632686
Prkar2a	12.2216	-0.00613522	-0.102313	0.245889	0.0562557
Prkar2b	15.4254	-0.00486119	-0.112427	0.120233	-0.0867154
Prkca	4.77899	-0.0156842	-0.132278	0.106042	0.0422986
Prkcb	2.85931	-0.0262035	-0.176403	0.126257	-0.0698873
Prkce	2.58235	-0.0290106	0.0628097	0.114894	0.0364973
Prkcg	1.68463	-0.0444431	-0.633275	0.196128	-0.347484
Prkci	3.68818	-0.0203192	-0.0818303	0.785998	0.234366
Prkcsh	3.43011	-0.0218467	-0.000537602	0.34542	-0.169804
Prkd1	3.33834	-0.0224467	0.168411	0.368957	0.165817
Prkra	6.16728	-0.0121552	0.00445688	0.1973	-0.0478291
Prmt1	3.54368	-0.0211471	-0.0226571	0.0181865	-0.00465479
Prmt5	5.89636	-0.0127135	-0.00111295	0.371567	0.103736
Prnp	1.21186	-0.0617392	-0.137998	0.57324	-0.29305
Prodh	8.7808	-0.00853854	0.143443	0.27745	-0.124838
Prosc	4.88777	-0.0153353	-0.0339251	0.192774	0.0595359
Prpf19	2.81353	-0.0266293	0.0174504	0.147651	0.0355149
Prpf3	3.02628	-0.0247591	0.136899	0.0377298	0.0119239
Prpf40a	4.05658	-0.0184753	-0.0779613	0.0829889	-0.0202079
Prpf6	1.54948	-0.0483121	0.00371157	0.0580477	-0.0221648
Prpf8	1.68479	-0.0444389	-0.00406927	0.219741	-0.0583932
Prps1	4.47601	-0.0167452	-0.0506937	0.676627	0.132638
Prps2	5.29406	-0.0141591	0.0476739	0.482395	0.10654
Prpsap1	4.50373	-0.0166421	0.0819576	0.347592	0.164346
Prpsap2	5.29088	-0.0141676	-0.0758519	0.122133	-0.0414972
Prtfdc1	4.84031	-0.0154856	-0.032626	0.00771765	-0.00530447
Psap	1.90461	-0.0393179	-0.227987	0.620107	-0.321816
Psat1	5.71713	-0.0131118	0.1083	0.66273	0.108433
Psd2	1.77214	-0.0422521	-0.0494205	0.923972	0.269938
Psd3	3.31421	-0.02261	-0.801434	0.354826	-0.504594
Psip1	3.07555	-0.0243629	-0.0602575	0.208201	-0.0643023
Psma1	6.57757	-0.0113974	-0.00375994	0.0214965	-0.0038639
Psma2	6.65938	-0.0112574	0.154728	0.0411424	0.0111024
Psma3	7.11954	-0.0105301	0.0468722	0.229294	0.0724316
Psma4	6.16372	-0.0121623	-0.00724367	0.0787998	0.0187595
Psma5	6.14382	-0.0122016	0.114497	0.408334	0.100641
Psma6	6.08057	-0.0123285	0.0194211	0.42909	0.0361666
Psma7	6.73717	-0.0111275	0.0882443	0.127897	0.0379106
Psmb1	5.69304	-0.0131673	0.232037	0.384189	0.237252
Psmb10	7.32734	-0.0102316	0.158401	0.617952	-0.225812
Psmb2	5.89126	-0.0127245	-0.0106438	0.47626	0.0518949
Psmb3	6.16765	-0.0121545	-0.0587796	0.0684469	-0.0245831
Psmb4	6.09935	-0.0122905	-0.017174	0.119356	-0.040372
Psmb5	5.47673	-0.0136871	-0.228477	0.45246	4.68736
Psmb6	5.45829	-0.0137333	-0.102606	0.318392	0.0881876
Psmb7	6.23069	-0.0120316	-0.174439	0.0607688	-0.0218477
Psmb8	6.22735	-0.012038	0.0462821	0.171974	0.0895781
Psmb9	5.24013	-0.0143047	0.133069	0.0754672	-0.0147311
Psmc1	4.67097	-0.0160467	-0.0224497	0.263771	0.0568891
Psmc2	4.89005	-0.0153282	0.258893	0.50112	0.387788
Psmc3	5.6443	-0.0132809	-0.102374	0.077462	-0.0190521
Psmc4	6.27845	-0.0119401	0.126744	0.530648	0.327645
Psmc5	5.20026	-0.0144143	-0.0103873	0.144528	-0.0600154
Psmc6	5.16288	-0.0145186	-0.0361584	0.208866	0.057826
Psmd1	4.99231	-0.0150144	0.0444117	0.963826	0.116803
Psmd11	4.61838	-0.0162293	0.0449329	0.69861	0.0970885
Psmd12	6.03845	-0.0124144	-3.5792	0.465839	-3.54988
Psmd13	5.32624	-0.0140736	0.0177685	0.505688	0.0886477
Psmd14	7.062	-0.0106159	-0.00843676	0.576495	0.0881064
Psmd2	4.3758	-0.0171284	0.0148541	0.282813	0.0690196
Psmd3	5.70856	-0.0131315	0.0245614	0.505696	0.130479
Psmd4	3.47782	-0.0215473	-0.0657449	0.35705	0.0864252
Psmd5	5.44083	-0.0137773	0.1236	0.0369327	-0.0193551
Psmd6	5.50079	-0.0136272	-0.0270246	0.148903	0.0278529
Psmd7	5.32455	-0.014078	-0.0546046	0.0584971	-0.0109928
Psmd8	4.5127	-0.0166091	-0.0175713	0.369614	0.0618935
Psmd9	3.26917	-0.0229213	-0.00805016	0.0161068	0.00617532
Psme1	5.13781	-0.0145894	0.0503291	0.0458791	-0.0109117
Psme2	5.54541	-0.0135176	0.0667169	0.492378	-0.224796
Psme4	3.25772	-0.0230017	0.0884836	0.619887	0.103571
Psmg1	3.26146	-0.0229753	-0.0865325	0.00366272	0.00246972
Pspc1	4.80218	-0.0156085	-0.0191021	0.0334961	-0.0110305
Psph	4.89108	-0.015325	-0.0381861	0.401802	0.102491
Ptbp1	4.80572	-0.015597	0.154635	0.203564	0.0854804
Ptbp1	4.80572	-0.015597	0.0909823	0.0510422	0.0505179
Ptbp2	3.0324	-0.0247092	-0.0998013	0.314439	-0.135289
Ptcd3	6.7273	-0.0111438	-0.0722101	0.0780824	0.0359933
Ptdss1	6.50345	-0.0115272	0.150089	0.325717	0.146977
Ptges2	5.78114	-0.0129667	0.0456968	0.523001	0.166082
Ptges3	3.75731	-0.0199457	-0.0306628	0.0190037	-0.00788298
Ptgfrn	4.38126	-0.017107	-0.212173	0.517121	-0.221063
Ptgr2	8.03745	-0.00932795	-0.000370825	0.120209	-0.0699091
Ptk2	3.16776	-0.0236543	-0.115104	0.2028	-0.0801272
Ptk2b	3.38961	-0.0221075	-0.119247	0.906432	-0.231898
Ptk7	4.7919	-0.0156419	-0.278781	0.846083	-0.399694
Ptma	2.49035	-0.0300811	-0.00868036	0.0938909	0.0638137
Ptms	2.82892	-0.0264847	-0.0239693	0.0295416	-0.00888838
Ptn	1.36539	-0.0548117	-0.628773	0.100133	-0.125988
Ptp4a2	2.73362	-0.0274069	-0.00592754	0.351648	-0.0981048
Ptplb	7.01314	-0.0106898	-0.0712995	0.0147407	0.0108855
Ptpn11	3.41218	-0.0219614	-0.0107767	0.389019	0.097689
Ptpn23	3.16979	-0.0236392	-0.153529	0.979173	-0.285701
Ptpn6	2.29912	-0.03258	0.58326	0.0359357	0.0430173
Ptpra	3.58555	-0.0209004	-0.248323	0.495891	-0.184747
Ptpra	3.58555	-0.0209004	0.0431566	0.00115195	-0.000711245
Ptprc	1.80129	-0.0415695	0.470349	0.0624301	-0.0889872
Ptprd	1.35894	-0.0550714	-0.301137	0.386842	-0.223937
Ptprf	1.15311	-0.0648766	-0.13504	2.15471	-0.213261
Ptprs	1.9082	-0.0392441	-0.0726458	0.451968	0.85
Ptprz1	1.19414	-0.0626529	-0.176102	0.169209	-0.0980305
Puf60	1.41159	-0.0530218	-0.0516717	0.147097	-0.0371105
Pum1	1.64749	-0.0454431	-0.336045	0.202854	-0.124038
Pum2	1.4889	-0.0502739	-0.1978	0.447645	-0.172074
Pura	7.90708	-0.0094817	0.0131426	0.655206	0.112621
Purb	7.57207	-0.00990103	-0.0840632	0.0194581	-0.0082848
Pvrl1	3.23715	-0.0231478	-0.113364	0.0373036	0.0335736
Pycr2	5.57494	-0.0134461	-0.036184	0.0973512	0.0413823
Pycrl	7.38083	-0.0101575	0.0019716	0.0473037	-0.00870088
Pygb	10.3923	-0.00721485	0.0796393	0.0850888	0.0252972
Pygb	10.3923	-0.00721485	0.0386839	0.162177	0.0419399
Pygl	4.25544	-0.0176125	0.138636	0.303858	-0.0907363
Pygm	10.8048	-0.00693948	-0.0475241	0.0284686	-0.0161407
Pyroxd2	11.7445	-0.0063844	0.0311291	0.0344438	0.0188006
Qdpr	5.92909	-0.0126433	-0.0414385	0.103541	0.0263545
Qki	1.08875	-0.0687012	-0.0779013	0.444908	-1.93277
Rab10	4.31087	-0.0173862	0.241105	0.416604	0.272425
Rab11b	2.46038	-0.0304471	-0.0116378	0.475166	0.111263
Rab12	3.2063	-0.0233703	-0.207465	0.0259697	-0.0171866
Rab13	4.73817	-0.0158192	-0.000688796	0.139315	-0.0437854
Rab14	2.93851	-0.0254979	0.0141072	0.295638	0.0486833
Rab18	1.98193	-0.0377863	-0.084011	0.116636	-0.0278391
Rab1a	3.72139	-0.020138	0.075844	0.0232316	-0.00948086
Rab21	3.04292	-0.0246238	-0.036449	0.0815872	0.0288305
Rab23	5.10559	-0.0146814	-0.01942	0.14233	-0.0486787
Rab2a	3.30227	-0.0226917	0.150286	1.47766	0.228545
Rab2b	3.04816	-0.0245816	-0.0622691	0.106098	0.0525899
Rab31	3.00047	-0.0249719	0.283511	0.474629	0.42191
Rab35	6.30793	-0.0118843	-0.0572027	0.0516416	0.0139606
Rab3a	2.26347	-0.0330923	-0.2064	0.0919628	-0.062447
Rab3c	3.07143	-0.0243955	-0.384529	0.199298	-0.225859
Rab3gap2	3.09601	-0.024202	-0.150502	0.594426	-0.178676
Rab4a	3.07901	-0.0243355	-0.120322	0.0815976	-0.0559594
Rab4b	3.33197	-0.0224896	-0.616289	0.655425	-0.566705
Rab5a	3.67643	-0.0203841	0.0426968	0.00155724	-0.000463038
Rab5b	3.51914	-0.0212945	0.0394606	0.16959	0.0459037
Rab6a	1.90974	-0.0392125	-0.0513859	0.0331308	0.0179279
Rab6b	0.97629	-0.0765905	-0.351892	0.156162	-0.119654
Rab7a	2.60098	-0.028803	-0.0279462	0.154465	0.0435296
Rab8a	3.27311	-0.0228937	-0.0258409	0.667266	-0.507668
Rab8b	2.89618	-0.0258702	-0.0250947	0.134793	0.0635169
Rab9a	2.60564	-0.0287517	-0.0342304	0.262681	0.0899924
Rabep1	3.5211	-0.0212826	-0.060669	0.00778863	-0.00405552
Rabgap1	2.60686	-0.0287382	-0.0520133	0.172142	-0.0683893
Rabggta	6.8775	-0.0109005	-0.0160415	0.0087847	-0.00547162
Rac1	7.62138	-0.009837	0.0164148	0.498353	0.229894
Rac2	1.37995	-0.0542347	0.278167	0.0355663	0.0333822
Rad21	1.91913	-0.0390209	0.0802166	0.0309633	-0.0102564
Rad23b	3.89209	-0.0192555	0.195733	1.0563	0.248811
Rala	9.51527	-0.00787967	-0.109155	0.157155	0.0508395
Ralb	7.75618	-0.0096661	0.0721539	1.1425	0.132364
Ralgapa1	4.15572	-0.0180348	-0.117189	0.0270684	-0.0408541
Ralgapb	2.86759	-0.0261279	-0.040919	0.274978	0.0805596
Raly	1.6557	-0.0452184	0.0676767	0.538764	0.0978183
Ran	4.49195	-0.0166858	0.0394269	0.686938	0.223981
Ranbp1	5.12735	-0.0146192	-0.0161314	0.476262	0.0975398
Ranbp2	2.31712	-0.0323271	0.0682647	0.356056	0.195141
Ranbp3	2.84726	-0.0263143	-0.0257733	0.211585	0.0598601
Rangap1	1.95106	-0.0383832	0.0343628	0.627269	0.15551
Rap1a	5.83661	-0.0128435	-0.115998	0.012126	-0.00981715
Rap1b	5.05434	-0.0148302	-0.012335	0.0265285	-0.00781516
Rap1gds1	3.49264	-0.0214559	-0.0650625	0.178722	0.0643385
Rap2b	5.11315	-0.0146597	-0.119796	0.162152	0.059795
Rapgef2	3.1719	-0.0236235	-0.0408893	0.531304	0.185162
Rars	6.52036	-0.0114973	-0.0808424	0.386042	-0.0971589
Rasa1	3.39912	-0.0220457	-0.154998	0.00341591	-0.00147254
Rasa3	2.26739	-0.0330353	-0.0407223	0.42016	-0.277788
Rassf2	1.38715	-0.0539537	-0.0568738	0.0893494	-0.0840923
Raver1	1.97329	-0.0379514	-0.0637529	0.566645	-0.162825
Rbbp4	1.72392	-0.043432	-0.0128785	0.265961	0.127132
Rbm14	5.16574	-0.0145106	0.0217314	0.803199	0.250318
Rbm3	2.61253	-0.0286759	0.00013	0.114321	0.0663101
Rbm3	2.61253	-0.0286759	0.0350003	0.394732	0.0927652
Rbm39	1.99262	-0.0375839	0.113022	0.861638	0.204799
Rbmx	6.16464	-0.0121605	0.0411645	0.886238	0.166298
Rbmxrtl	6.4086	-0.0116977	0.0256603	0.448964	0.0795445
Rbp1	6.08836	-0.0123127	-0.178724	0.144051	-0.130287
Rcc1	7.45556	-0.0100557	0.0743157	0.714009	0.107004
Rcn1	5.94693	-0.0126054	0.0203941	0.876277	0.179856
Rdh11	3.88626	-0.0192844	-0.0429031	0.161206	0.0332338
Rdh14	6.00138	-0.0124911	-0.0202268	0.518224	0.146151
Rdx	4.81856	-0.0155555	0.0522568	0.373596	0.0924342
Reep5	3.72524	-0.0201173	0.0412321	0.587537	0.118724
Rer1	3.40472	-0.0220095	-0.0136822	0.901705	0.155582
Retsat	2.77833	-0.0269664	-0.0593872	0.527491	-0.145558
Rexo2	4.02261	-0.0186312	-0.066216	0.2412	0.0983505
Rgd1309362	1.09574	-0.0682638	0.23665	0.102092	-0.0947481
Rgd1309534	8.5007	-0.0088198	0.30643	0.140224	-0.0981689
Rgd1311345	6.54488	-0.0114543	0.0958433	0.356852	-0.976279
Rgd1566265	1.67843	-0.044607	-0.0922054	0.0970366	-0.0503396
Rgs7	5.25968	-0.0142516	-0.174466	0.0662227	-0.0673489
Rheb	2.11154	-0.0354702	-0.0648471	0.115107	0.0444428
Rhoa	3.79833	-0.0197304	0.0189715	0.157545	0.0398687
Rhob	3.91586	-0.0191387	-0.127885	0.284315	0.13169
Rhoc	4.8441	-0.0154735	-0.048591	0.388148	0.135885
Rhot1	4.00545	-0.0187109	-0.283315	0.155477	-0.115695
Rhot2	5.48846	-0.0136578	-0.201527	0.349115	-0.143314
Ric8a	2.4572	-0.0304865	0.801031	0.50784	0.984629
Rlbp1	2.98059	-0.0251383	-0.405706	0.0916137	0.159003
Rnf14	1.95327	-0.03834	-0.0593125	0.096778	0.0431643
Rnf213	1.52298	-0.0491511	0.38971	0.013542	0.00973376
Rnh1	6.1713	-0.0121473	0.0807535	0.0652759	0.0310298
Rnmt	3.22453	-0.0232383	0.0415143	0.3046	-0.0880868
Rnpep	5.85297	-0.0128077	-0.0106241	0.982666	0.0745492
Rnps1	4.32267	-0.0173388	-0.402295	0.15697	-0.18954
Robo2	1.7276	-0.0433396	-0.893026	0.558876	-0.722983
Rock1	3.04869	-0.0245773	-0.370277	0.474163	-0.349278
Rock2	3.4528	-0.0217032	-0.0858941	0.136175	-0.0530533
Rogdi	3.85	-0.0194659	-0.0672191	0.205489	0.134369
Rp2	5.71436	-0.0131182	0.0386618	0.0588112	0.0257405
Rpl10	4.31019	-0.0173889	-0.00778775	0.64284	0.0971338
Rpl10a	6.96076	-0.0107702	-0.0421307	0.408615	0.087459
Rpl11	7.91426	-0.0094731	-0.00543207	0.0855799	-0.0276852
Rpl12	12.1343	-0.00617938	0.116168	1.08312	0.127582
Rpl13	7.44779	-0.0100662	-0.030381	0.00240156	-0.000744425
Rpl13a	5.37279	-0.0139517	-0.0345508	0.353055	0.0694106
Rpl14	7.67523	-0.009768	0.0206677	0.318359	0.0673131
Rpl15	5.93119	-0.0126388	2.50474	0.483297	2.6483
Rpl18	5.77725	-0.0129754	0.000829493	0.177038	0.0514816
Rpl18a	5.63339	-0.0133066	0.00621479	0.987399	0.135641
Rpl19	4.86681	-0.0154013	-0.0643131	0.744641	0.0998183
Rpl21	7.2313	-0.0103674	-0.146096	0.101947	-0.0742619
Rpl23	8.28446	-0.00904993	-0.0541816	0.120459	-0.0504484
Rpl23a	9.47526	-0.00791293	-0.0118043	0.221283	0.0447782
Rpl24	5.66284	-0.0132375	-0.0519246	0.252449	0.0515252
Rpl26	8.39286	-0.00893308	-0.089937	0.0160018	0.00364216
Rpl27a	7.22639	-0.0103745	-0.00684094	0.00923546	-0.00138627
Rpl28	6.56803	-0.0114139	-0.0557652	0.0344586	0.00894006
Rpl3	7.16418	-0.0104645	-0.0409103	0.180478	0.0425825
Rpl32	7.39124	-0.0101432	-0.0480074	0.0487185	0.0115313
Rpl35	7.32802	-0.0102306	-0.0604661	0.499447	0.0805165
Rpl36a	7.59064	-0.00987682	-0.0274519	0.609759	0.119329
Rpl4	7.069	-0.0106054	-0.0373386	0.181666	0.0354075
Rpl5	7.07527	-0.010596	-0.0346421	0.228028	0.0500697
Rpl6	6.76235	-0.0110861	-0.0459209	0.114063	0.0223291
Rpl8	6.67817	-0.0112258	0.0254561	0.711954	0.134477
Rpl9	5.80743	-0.012908	0.0485112	0.196941	0.0757357
Rplp0	5.8038	-0.0129161	0.00738888	0.280171	0.0497157
Rpn1	4.6906	-0.0159796	-0.142786	0.0560453	0.0190566
Rpn2	5.40701	-0.0138634	0.0378423	0.378351	0.103051
Rprd1b	2.40756	-0.0311142	0.0515419	0.127604	-0.0357756
Rps10	9.13639	-0.00820633	-0.0312592	0.497475	0.0826052
Rps11	7.12528	-0.0105216	-0.0452927	0.426435	0.0767244
Rps12	10.3757	-0.00722638	-0.0346619	0.216204	-0.0685003
Rps13	8.4177	-0.00890673	-0.0247102	0.32651	0.0752319
Rps14	11.4451	-0.00655136	-0.00154732	0.0701758	-0.0350918
Rps16	6.50172	-0.0115303	-0.0397863	0.739776	0.0807027
Rps17	8.14986	-0.00919935	-0.0576598	0.223454	-0.114137
Rps19	8.68567	-0.00863203	-0.0330079	0.265229	0.0671923
Rps2	6.57693	-0.0113985	-0.0153944	0.527651	0.0844134
Rps20	8.7988	-0.00852108	-0.00642004	0.268745	0.0795294
Rps21	5.35703	-0.0139927	-0.0703095	0.17769	0.0495583
Rps23	6.06134	-0.0123676	-0.0300231	0.373323	0.0775119
Rps25	7.1681	-0.0104588	-0.00980859	0.613983	0.107025
Rps26	8.45415	-0.00886835	-0.129963	0.0713116	0.0141797
Rps27a	1.48198	-0.0505083	-0.0120604	0.0866936	-0.0315474
Rps3	6.15215	-0.0121851	-0.0503921	0.3774	0.0586304
Rps3a	6.31844	-0.0118646	-0.0331612	0.441036	0.0667593
Rps4x	6.66733	-0.011244	-0.0476957	0.0875778	0.0221881
Rps5	6.25584	-0.0119832	0.00675096	0.159536	0.0577247
Rps6	6.45665	-0.0116107	-0.0403887	0.0610726	0.0138631
Rps6ka3	3.63051	-0.0206418	0.0652868	1.00131	0.336425
Rps6ka5	4.8897	-0.0153293	0.359816	1.27293	0.334445
Rps7	7.4234	-0.0100993	0.0218493	0.332652	0.0976324
Rps8	6.38857	-0.0117344	0.0145892	0.735503	0.115277
Rps9	5.76368	-0.013006	-0.0347317	0.533469	0.090831
Rpsa	6.81743	-0.0109965	-1.00771	0.552396	-1.19068
Rptor	5.20594	-0.0143986	-0.030173	0.448815	0.305523
Rqcd1	4.50488	-0.0166379	-0.0966825	0.0312805	-0.0107826
Rraga	3.28182	-0.022833	-0.0547239	0.639358	-0.139157
Rras	4.19374	-0.0178714	0.152804	0.316004	0.132723
Rras2	10.1476	-0.00738879	-0.381563	0.222442	-0.14913
Rrbp1	3.34049	-0.0224323	0.0665664	0.097073	0.0229795
Rrm1	2.01352	-0.0371943	0.1315	0.185646	0.101063
Rsu1	4.37129	-0.017146	0.0400949	0.260482	0.0924361
Rtcd1	4.86671	-0.0154016	0.0336478	0.348019	-0.339161
Rtn1	3.25422	-0.0230265	-0.145698	0.00448425	-0.00207868
Rtn3	2.36137	-0.0317222	-0.469639	0.279753	-0.364377
Rtn3	2.36137	-0.0317222	0.0116522	0.237219	0.0876358
Rtn4	2.97152	-0.0252149	-0.164019	0.223198	-0.118308
Rufy3	2.64415	-0.0283333	-0.0114576	0.245579	0.187476
Ruvbl1	4.80979	-0.0155838	0.159602	0.485445	0.125975
Ruvbl2	4.58291	-0.0163548	0.0373444	0.734281	0.114859
S100a16	3.27355	-0.0228906	-0.0617539	0.388801	-0.218412
S1pr1	3.15656	-0.0237382	-0.244018	0.273827	0.273471
Sacm1l	3.72534	-0.0201167	0.0400339	0.682599	0.216176
Sacs	3.71599	-0.0201673	-1.39297	0.375831	-1.24707
Sae1	5.0581	-0.0148192	-0.0479749	0.266153	0.0850539
Safb	2.37545	-0.0315343	-0.11719	0.312395	-0.0853474
Samd4b	2.34792	-0.0319036	0.111702	0.200747	0.100092
Samm50	9.45753	-0.00792776	-0.0269558	0.477619	0.122084
Sap18	2.39159	-0.0313217	0.00377743	0.295615	0.066707
Sar1a	2.75689	-0.0271759	0.00417492	0.228897	0.0715435
Sar1b	2.87191	-0.0260886	-0.0588945	0.358792	-0.0764578
Sarm1	6.3713	-0.0117662	0.429432	0.877816	0.491686
Sarnp	2.91261	-0.0257244	0.0339042	0.333743	0.0447303
Sars	3.38991	-0.0221056	-0.153544	0.279203	-0.106
Sart3	4.36951	-0.017153	0.0149701	0.196066	0.0410995
Sbds	2.17378	-0.0344559	0.108771	0.502824	0.152831
Sbf1	4.39592	-0.01705	-0.141821	0.244162	-0.086092
Scaf4	1.89652	-0.0394855	-0.0952505	0.5123	-0.125313
Scamp1	3.28662	-0.0227996	-0.00046683	0.301733	0.0591905
Scamp2	2.77711	-0.0269782	0.100129	0.00917798	-0.00331465
Scamp3	3.45698	-0.021677	0.0397834	0.0120804	0.00795854
Scamp5	3.55203	-0.0210975	-0.439961	0.563978	-0.255933
Scarb2	3.18287	-0.0235422	0.0886329	0.31196	0.0846351
Sccpdh	6.35081	-0.0118041	-0.051262	0.568137	0.132943
Scfd1	3.45788	-0.0216714	0.0163773	0.0537746	-0.0247592
Scfd2	3.53467	-0.021201	-0.16764	0.434793	-0.282799
Scly	8.89167	-0.00843211	0.377106	0.0751891	-0.353592
Scp2	3.82312	-0.0196026	0.033099	0.244436	0.0443328
Scpep1	8.55488	-0.00876396	0.11399	0.108233	-0.0428417
Scrib	3.83327	-0.0195507	0.0692513	0.0171668	-0.0094466
Scrn1	6.16965	-0.0121506	0.0131188	0.0756173	0.0320059
Scyl2	4.27474	-0.017533	0.152715	0.167276	0.133843
Sdc2	14.4891	-0.00517526	0.0247119	0.300063	0.264947
Sdc4	5.88214	-0.0127442	-0.0309732	0.172934	0.0971323
Sdcbp	13.0486	-0.00574648	0.00366206	0.24807	0.119587
Sdha	6.93689	-0.0108072	-0.00182731	0.37283	0.102089
Sdhb	8.14399	-0.00920598	0.00233211	0.175873	0.0342396
Sdhc	2.95032	-0.0253959	0.0170626	0.753168	0.0961569
Sec13	5.99437	-0.0125057	0.0234993	0.0103259	0.00336272
Sec14l2	10.4522	-0.00717351	0.0943433	0.657884	0.303801
Sec16a	3.04063	-0.0246424	0.0856048	0.0582783	-0.021463
Sec22b	4.14597	-0.0180772	0.00587249	0.0327971	0.0089964
Sec23a	5.36613	-0.013969	0.0263594	0.623859	0.0697827
Sec23b	2.51473	-0.0297898	0.0998345	0.194198	0.0766305
Sec23ip	3.98755	-0.0187949	0.0787027	0.535857	0.098706
Sec24a	3.88277	-0.0193017	-0.0748488	0.161064	0.0514386
Sec24b	3.48488	-0.0215036	-0.114834	0.233889	-0.0977883
Sec24c	3.83787	-0.0195273	0.0982758	0.263304	0.0938195
Sec24d	2.273	-0.0329538	0.0705438	0.243455	0.0386368
Sec31a	5.36039	-0.013984	-0.0140882	0.136277	-0.0212645
Sec61a1	2.40181	-0.0311886	-0.033691	0.741869	0.336475
Sec61a2	3.10597	-0.0241245	0.155783	1.31914	0.278558
Sec62	1.74043	-0.0430205	0.00488215	0.00185159	0.000993014
Sec63	1.40643	-0.0532159	-0.0555767	0.15402	0.0660043
Sel1l	1.70412	-0.0439357	-0.044331	0.0418225	0.0223851
Sephs1	8.64367	-0.00867397	-0.0365289	1.35103	-0.160301
Sept11	9.57664	-0.00782919	0.115352	0.644053	0.118266
Sept2	7.64332	-0.00980877	0.0813101	0.3589	0.0908763
Sept3	5.35909	-0.0139873	-0.173456	0.0135348	0.00840002
Sept5	5.9861	-0.012523	-0.196077	0.141086	0.0607536
Sept6	9.29998	-0.00806203	0.0432356	0.375831	0.199088
[truncated: 491 more rows]

## Sheet: t = 4h
Gene name	Half life (days)	Log2H/M 4h expected	Log2H/M 4h measured	-Log10(p value) 4h vs. 0h	Log2(fold change) 4h vs. 0h
A2m	1.19755	-0.124636	-1.52546	1.85252	-1.29723
Apoe	2.61395	-0.057256	-1.62426	3.51891	-2.11832
C1qb	0.695233	-0.213881	-0.593938	2.35431	-1.53316
Cyp51a1	1.12592	-0.132522	-0.846405	1.77948	-0.732745
Fads2	0.824915	-0.180515	-0.733286	1.43898	-0.87823
Herc4	4.50095	-0.0332833	0.298443	1.45439	0.458486
Mlc1	1.16639	-0.127948	-0.165195	1.56121	-0.630066
Ncor2	0.718315	-0.207069	-0.489489	2.40575	-0.577143
Ptprf	1.15311	-0.129414	-0.443374	1.75717	-0.521595
Sparc	0.608176	-0.244175	-1.68032	3.51884	-1.75189
Sparcl1	3.38854	-0.0441907	-2.66059	2.74951	-2.43694
Tanc2	3.58932	-0.0417228	-0.883041	1.62708	-0.636498
Trim25	2.98247	-0.0501955	-0.370834	1.68485	-0.515764
Zwint	0.726515	-0.204752	-0.769632	1.35256	-0.939399
Aacs	2.12645	-0.0703456	-0.173922	0.857058	-0.141361
Aadat	6.19202	-0.024202	0.0647912	0.036165	0.0235508
Aak1	3.45657	-0.0433224	-0.136535	0.496946	-0.15603
Aars	2.92567	-0.0511679	-0.133748	0.369584	-0.0980801
Aarsd1	3.18177	-0.0470571	-0.0626239	0.256549	0.11694
Abat	6.27598	-0.0238785	-0.290721	0.424593	-0.161284
Abca1	1.91154	-0.0782298	-0.158693	0.0673272	-0.048897
Abca2	0.777387	-0.191462	-0.107429	0.102644	0.0554146
Abcb6	4.48107	-0.0334307	-0.0230912	0.16716	-0.0826521
Abcb7	6.58137	-0.0227715	-0.26406	0.225108	-0.304441
Abcc4	5.38182	-0.0278415	0.0476746	0.0883516	-0.0474514
Abcd3	3.487	-0.042945	-0.10954	0.567831	0.175286
Abce1	2.79718	-0.0535135	-0.0919937	0.119977	-0.0335037
Abcf1	2.38481	-0.0627437	-0.0467367	0.000926453	0.000277649
Abhd10	6.69972	-0.0223696	-0.0046248	0.0851047	0.0480247
Abhd12	3.12554	-0.0479021	-0.162302	0.49439	-0.287578
Abhd14b	5.50312	-0.0272285	-0.0662981	0.940889	-0.426188
Abhd3	3.03177	-0.0493808	0.00242844	0.199461	-0.117617
Abhd4	0.798361	-0.186472	-0.379075	0.955196	-0.285745
Abhd6	3.4699	-0.0431563	-0.160329	0.0453209	-0.0146034
Abi1	4.09498	-0.0365781	-0.059584	0.126331	0.0741381
Abr	2.43094	-0.0615561	-0.16496	0.374999	-0.149064
Acaa1a	5.01244	-0.0298908	-0.0426026	0.651149	-0.298837
Acaa2	12.7943	-0.0117186	-0.096481	0.25073	-0.0916031
Acaca	3.5277	-0.0424504	-0.0590492	0.46365	-0.0928033
Acad9	9.23559	-0.0162313	-0.0961107	0.0665252	-0.0246245
Acadl	12.7515	-0.011758	0.126783	0.427131	0.0948901
Acadm	4.36582	-0.034312	0.0378207	0.196499	0.0977675
Acads	11.916	-0.012582	-0.0654269	0.0176365	-0.00836282
Acadsb	4.50948	-0.0332203	-0.186055	0.0317145	-0.0235212
Acadvl	7.51512	-0.0199444	0.0107636	0.0205459	0.00960773
Acap2	2.96649	-0.0504653	-0.12751	0.464057	-0.144875
Acat1	10.1102	-0.014828	-0.142305	0.0588215	0.0193529
Acat2	4.63482	-0.0323231	-0.103942	0.159144	-0.0365161
Acat2	4.63482	-0.0323231	0.156036	0.540843	0.364456
Acbd3	4.21162	-0.0355666	-0.10935	0.357967	-0.114724
Acbd6	2.05625	-0.0727404	-0.262673	0.00344897	0.00270609
Acin1	5.32627	-0.0281316	0.0603075	0.44792	0.341906
Acly	4.17409	-0.0358859	-0.0772924	0.711516	-0.117072
Aco1	7.04812	-0.0212647	-0.123918	0.662379	-0.171496
Aco2	10.0514	-0.0149146	0.0643945	0.15232	0.0364155
Acot2	14.9116	-0.0100554	0.0138285	0.0224097	0.0104822
Acot7	3.94767	-0.0379411	-0.40491	0.294257	-0.203789
Acot9	8.2578	-0.0181519	-0.0153622	0.850209	0.273912
Acox1	2.4598	-0.0608356	-0.12058	0.219924	-0.133958
Acp1	5.63189	-0.0266066	-0.0386094	0.00930049	0.00261674
Acp2	4.62754	-0.0323739	-0.391035	0.311733	-0.343717
Acp6	12.9144	-0.0116097	-0.235261	0.199547	-0.0841583
Acsbg1	2.35861	-0.0634391	-0.075307	0.261633	-0.105654
Acsf2	12.204	-0.0122852	-0.146079	0.4109	-0.112857
Acsf3	6.9193	-0.0216603	-0.17281	0.0825593	-0.0813843
Acsl1	4.68024	-0.0320098	-0.162173	0.103024	-0.0451958
Acsl3	2.01644	-0.0741723	-0.198071	0.535146	-0.212484
Acsl6	5.07435	-0.0295266	0.0190287	0.0776302	0.0425604
Acss1	7.6989	-0.0194686	0.0375029	0.335743	-0.191981
Acss2	5.77599	-0.0259434	-0.0891758	0.688153	-0.158963
Actbl2	10.795	-0.0138878	0.16186	0.157242	0.0864536
Actc1	6.52212	-0.0229782	0.12647	0.148263	0.13265
Actg1	6.83058	-0.0219414	0.0201883	0.122275	-0.0691657
Actl6a	5.91828	-0.0253203	0.190163	0.31262	0.142053
Actn1	6.06032	-0.0247275	-0.104856	0.0447398	-0.0268625
Actn4	4.66893	-0.0320873	0.0213584	0.0940288	-0.0232592
Actn4	4.66893	-0.0320873	-0.237783	0.214805	-0.0818167
Actr10	4.35508	-0.0343965	-0.212625	0.699249	-0.159576
Actr1a	4.8819	-0.0306892	-0.140263	0.13386	-0.0608373
Actr1b	5.96247	-0.0251329	-0.0543988	0.894935	-0.23689
Actr2	5.35638	-0.0279736	-0.087548	0.0957654	-0.0255065
Actr3	6.62881	-0.0226087	-0.115234	9.84809e-05	2.3908e-05
Acy3	8.7059	-0.0172182	-0.118447	0.149078	-0.0951248
Adar	0.853988	-0.174415	-0.338016	0.933082	-0.475856
Add1	7.41326	-0.0202182	-0.448791	0.52463	-0.324561
Add2	5.65743	-0.0264866	-0.235824	0.00280642	-0.00178917
Add3	3.38509	-0.0442356	-0.0910712	0.42574	-0.167736
Adh5	8.58231	-0.017466	-0.086334	0.0629228	0.0181797
Adnp	0.839386	-0.177426	-0.197307	0.802449	-0.166427
Adprh	5.3804	-0.0278488	-0.10127	0.0145222	-0.00723477
Adprhl2	7.49007	-0.020011	-0.10643	0.0694629	-0.0291132
Adrbk1	1.74657	-0.0855936	-0.192168	0.0143056	-0.00506879
Adrm1	3.55978	-0.0420685	-0.0469797	0.0297665	-0.0207832
Adsl	6.2407	-0.0240134	-0.708502	0.496806	-0.605756
Adss	3.4618	-0.043257	-0.196677	0.0586129	0.0411892
Afap1	1.70681	-0.0875806	-0.133069	0.141935	0.0636881
Afg3l2	7.75167	-0.0193362	-0.16017	0.297714	-0.117464
Agap2	2.17464	-0.0687909	-0.374281	0.44791	-0.385995
Agap3	4.9922	-0.0300119	-0.310691	0.323698	-0.175368
Agfg1	3.47236	-0.0431258	-0.16193	0.12199	-0.0206611
Agk	7.93179	-0.0188974	-0.092363	0.258494	0.140773
Agl	8.81977	-0.0169961	-0.123024	0.0890563	-0.0248129
Agpat1	3.37934	-0.0443107	-0.056523	0.40462	0.0824328
Agpat3	6.35391	-0.0235859	0.199483	0.630379	0.313249
Agrn	23.5911	-0.00635677	0.0919867	0.226904	0.151419
Agtpbp1	3.0593	-0.0489373	-0.724726	0.684881	-0.389648
Ahctf1	1.66274	-0.0898931	-0.0155286	0.637459	-0.240731
Ahcy	11.205	-0.0133799	-0.238644	0.369745	-0.173353
Ahcyl1	8.1247	-0.018449	-0.111258	0.142019	0.0524295
Ahnak	2.17547	-0.0687649	0.242438	0.105089	-0.0622253
Ai314180	2.64526	-0.0565799	0.00161469	0.326917	0.0707988
Aifm1	10.927	-0.0137202	-0.0259661	0.747294	0.144959
Aimp1	5.3086	-0.0282251	-0.108821	0.0417324	0.0156691
Aimp2	4.89486	-0.030608	-0.145455	0.222341	-0.113143
Ak1	5.77161	-0.0259631	-0.102268	0.336278	-0.075859
Ak2	11.3705	-0.0131853	-0.0144649	0.0269669	-0.00947937
Ak3	7.94786	-0.0188592	-0.0552112	0.0188301	0.00753841
Ak4	7.34982	-0.0203926	-0.205739	0.234769	-0.104507
Akap12	3.70217	-0.040453	-0.0569216	0.604935	0.449165
Akap7	6.24461	-0.0239984	-0.186486	0.017144	0.0112074
Akap9	1.31448	-0.1136	-0.162332	0.0597447	-0.0258971
Akr1a1	6.77151	-0.0221326	-0.0897912	0.157739	0.05752
Akr1b1	6.30983	-0.0237505	-0.0533813	0.01839	0.00849206
Akr7a2	7.57253	-0.0197933	-0.047054	0.165049	-0.0472349
Alcam	4.86675	-0.0307846	-0.233594	0.206554	-0.0744294
Aldh18a1	3.5095	-0.0426702	-0.182888	0.148294	-0.0679802
Aldh1l1	14.7893	-0.0101385	0.0595428	0.268378	0.0864666
Aldh1l2	23.2521	-0.00644944	0.0111436	0.262687	0.156702
Aldh2	6.76931	-0.0221398	0.0731335	0.538999	-0.879748
Aldh3a2	4.56279	-0.0328327	-0.00604885	0.0395285	0.0184409
Aldh4a1	8.5113	-0.0176116	-0.0826848	0.197042	-0.0697064
Aldh5a1	12.3848	-0.0121059	-0.0525768	0.203509	-0.0579337
Aldh6a1	12.842	-0.0116752	-0.0170603	0.0769584	-0.0212431
Aldh7a1	11.8996	-0.0125993	0.135968	0.259009	0.0851897
Aldh9a1	7.94065	-0.0188763	-0.189614	1.28116	-0.206005
Aldoa	3.9296	-0.0381153	-0.108351	0.192866	-0.0575397
Aldoc	4.84046	-0.0309515	-0.103809	0.0281496	-0.0111293
Alg2	4.27976	-0.035001	-0.143943	0.245867	0.0589532
Als2	3.46899	-0.0431676	-0.0339644	0.0617293	-0.028317
Ampd2	4.12962	-0.0362718	-0.0258323	0.275496	0.113068
Ampd3	6.41191	-0.0233728	-0.0611745	0.219501	-0.0683703
Amph	5.92856	-0.0252765	-0.394715	0.198226	-0.158173
Amt	13.7432	-0.0109099	-0.0630323	0.400036	-0.121308
Anapc1	2.04171	-0.0732568	-0.0970835	0.469331	-0.12619
Anapc5	1.75294	-0.0852835	-0.460079	0.274873	-0.233761
Ank2	3.62226	-0.0413441	-0.00840679	0.691214	-0.126
Ank2	3.62226	-0.0413441	-0.265698	0.615121	-0.29746
Ank3	1.53859	-0.0971184	-0.312845	0.331398	-0.224503
Ankfy1	4.04353	-0.0370429	-0.0370879	0.239655	-0.0915786
Ankrd13a	2.38987	-0.0626112	-0.130737	0.288047	-0.141398
Ankrd17	0.92564	-0.161005	-0.216154	0.725925	-0.185076
Ano6	3.8092	-0.0393181	-0.0275954	0.0296489	0.032877
Anp32a	4.73444	-0.0316438	-0.0443936	0.194786	-0.0411516
Anp32b	4.90206	-0.0305631	-0.0757734	0.00105874	-0.000326519
Anp32e	3.34777	-0.0447279	-0.0337809	0.457687	-0.20358
Anxa1	4.12638	-0.0363002	-0.107276	0.100843	-0.0716637
Anxa11	3.26987	-0.0457916	-0.0397779	0.444878	-0.166319
Anxa2	3.1125	-0.0481025	0.00197735	0.0291327	-0.0247376
Anxa3	3.41126	-0.0438969	0.455775	0.606282	-0.861139
Anxa4	4.81561	-0.0311111	-0.206506	0.855404	-0.373786
Anxa5	5.60218	-0.0267475	-0.0641295	0.462572	-0.109704
Anxa6	7.37213	-0.0203309	-0.0440921	0.0497902	-0.0163989
Anxa7	4.12916	-0.0362758	0.0370057	0.177817	0.0970646
Aox1	7.09038	-0.0211381	-0.0180638	0.401453	-0.238489
Ap1b1	5.10685	-0.0293389	-0.0997512	0.334077	-0.0803193
Ap1s1	3.83515	-0.0390525	-0.13786	0.0628408	-0.0238791
Ap2a1	5.8981	-0.0254069	-0.144356	0.150084	-0.0402162
Ap2a2	4.97684	-0.0301044	-0.118083	0.421888	-0.0926005
Ap2b1	5.94684	-0.0251988	-0.0958926	0.189802	-0.0400795
Ap2m1	5.35046	-0.0280045	-0.128829	0.0114456	-0.00426936
Ap2s1	3.89314	-0.0384717	-0.201765	0.202314	-0.0673485
Ap3b1	3.38337	-0.0442582	0.0277725	0.460809	-0.121146
Ap3b2	4.3748	-0.0342417	-0.178709	0.0544149	-0.0234158
Ap3d1	3.69789	-0.0404998	-0.140162	0.303881	-0.0751515
Ap3m1	3.64027	-0.0411397	-0.161034	0.146198	-0.0566662
Ap3m2	4.57429	-0.0327503	-0.0326582	0.297504	0.123243
Ap3s1	5.10773	-0.0293338	-0.105808	0.10892	-0.0322172
Apaf1	4.24974	-0.0352479	-0.062994	0.116456	-0.0604966
Apc	0.485705	-0.304916	-0.490723	1.26082	-0.418398
Apeh	6.31597	-0.0237275	-0.101053	0.127617	0.0388463
Apex1	6.58294	-0.0227661	-0.067938	0.447573	-0.142912
Api5	2.82523	-0.0529833	-0.0599296	0.117379	-0.0449998
Apoa1bp	10.2658	-0.0146034	0.0768855	0.270319	0.0703126
Apool	13.8741	-0.010807	0.0468531	0.151719	0.0717773
Appl1	4.77063	-0.0314041	-0.205854	0.196303	-0.0805061
Appl2	3.19481	-0.0468655	0.0161104	0.223376	-0.648014
Aprt	7.32533	-0.0204607	-0.0459254	0.242857	-0.0652563
Aqp4	12.851	-0.011667	0.0583616	0.363814	-0.280656
Aqr	1.90434	-0.0785247	-0.196929	0.476501	-0.255633
Arap1	3.16396	-0.0473215	-0.34354	0.291795	-0.195402
Arcn1	3.23535	-0.0462792	-0.131727	0.31583	-0.0578963
Arf1	4.14289	-0.0361558	-0.190248	0.193131	-0.0674201
Arf4	1.90398	-0.0785395	-0.193577	0.36904	-0.139097
Arf5	3.19058	-0.0469274	-0.147937	0.233549	-0.0638479
Arf6	6.10075	-0.0245637	-0.104247	0.079193	-0.051471
Arfgap2	2.38682	-0.0626911	-0.193273	0.723629	-0.163102
Arfgef1	3.29575	-0.0454326	-0.0572616	0.0234706	-0.00924989
Arfgef2	2.87944	-0.0519878	-0.0267466	0.127203	0.118951
Arfip1	3.50943	-0.0426711	-0.263024	0.372402	-0.25278
Arhgap1	3.24619	-0.046125	-0.00645965	0.423093	0.0843198
Arhgap21	3.02514	-0.0494889	-0.068895	0.212621	0.118017
Arhgap23	3.0437	-0.0491876	1.22683	0.0909921	-0.822825
Arhgap32	1.40824	-0.10607	-0.395461	0.481191	-0.299505
Arhgap35	2.60859	-0.0573736	-0.0886021	0.287312	0.0534634
Arhgap5	2.40518	-0.0622136	0.00981285	0.0425937	-0.0165904
Arhgdia	6.4271	-0.0233176	-0.118885	0.967934	-0.247482
Arhgdib	3.21319	-0.0465978	0.463968	0.196509	-0.272148
Arhgef11	2.3217	-0.064445	-0.0998355	0.669717	-0.236403
Arhgef12	3.09273	-0.0484093	-0.154807	0.000135744	-8.19167e-05
Arhgef2	1.96391	-0.0761499	-0.241365	1.64178	-0.173179
Arhgef7	3.86581	-0.0387433	-0.0920017	0.163675	0.0761884
Arhgef7	3.86581	-0.0387433	-0.099019	0.0159384	-0.00635083
Arid1a	1.34662	-0.110901	-0.0670247	0.326722	-0.0653694
Arid1b	1.48726	-0.100457	0.0689642	0.457556	0.588488
Arl1	2.80477	-0.0533689	-0.130145	0.212874	-0.052839
Arl2	3.49389	-0.0428605	-0.0213989	0.229186	0.098804
Arl3	3.43537	-0.0435894	-0.135808	0.393984	-0.0976502
Arl6	3.89957	-0.0384083	-0.00197135	0.0833372	0.0295336
Arl6ip1	2.48872	-0.0601303	-0.150349	0.668591	-0.335859
Arl6ip5	4.14151	-0.0361677	-0.0597882	0.364619	0.150541
Arl8a	3.70734	-0.0403967	-0.167797	0.226804	-0.0660458
Arl8b	2.11469	-0.0707358	0.0019026	0.0473018	0.0215169
Armc10	6.65491	-0.0225201	-0.0605201	0.0843745	0.0195203
Armc9	1.15472	-0.129235	-0.0379668	0.298444	-0.177048
Arpc1a	5.44937	-0.0274968	-0.222955	0.597859	-0.121095
Arpc1b	4.07228	-0.0367818	-0.000994848	0.346277	-0.135163
Arpc2	5.73547	-0.0261265	-0.0743988	0.0417289	0.00960874
Arpc3	4.55155	-0.0329137	0.00564318	0.19385	0.0729671
Arpc4	4.91475	-0.0304843	-0.126753	0.248164	-0.0508688
Arpc5	4.4046	-0.0340103	-0.139902	0.238299	-0.0481039
Arpc5l	4.55305	-0.0329029	-0.0745925	0.120931	0.0386603
Arrb1	5.3533	-0.0279897	-0.105758	0.301169	0.0775147
Arvcf	4.18153	-0.0358221	0.020213	0.0869652	-0.0450026
Asah1	6.29058	-0.0238232	-0.117792	0.147828	-0.0607981
Asap1	3.72375	-0.0402189	-0.126989	0.229202	-0.12159
Asap2	5.23425	-0.0286256	-0.0538992	0.187371	0.0780886
Asl	7.63198	-0.0196392	-0.14138	0.523948	-0.179773
Asna1	4.98662	-0.0300454	-0.053994	0.0836743	-0.0292222
Asns	2.8848	-0.0518913	-0.10922	0.243639	0.129676
Asph	5.74844	-0.0260677	-0.0896099	0.358926	-0.0818627
Asrgl1	4.76763	-0.0314238	-0.12508	0.0785705	0.0444211
Atad1	3.04037	-0.0492414	-0.0582624	0.181431	-0.0706587
Atat1	4.39024	-0.0341214	-0.239944	0.751753	-0.182263
Atg3	3.95508	-0.0378701	-0.368671	0.581083	-0.416078
Athl1	7.39729	-0.0202618	0.282172	0.108854	0.119941
Atic	7.01113	-0.0213768	0.0246908	0.137993	-0.0334887
Atl1	3.17219	-0.047199	-0.342717	0.0702175	-0.0526127
Atp13a1	3.65097	-0.0410194	-0.0147227	0.218037	-0.0731283
Atp1a2	5.24846	-0.0285482	-0.13611	0.827011	-0.159966
Atp1a3	3.61932	-0.0413775	-0.335672	0.0713103	-0.0632828
Atp1b1	3.77176	-0.0397078	-0.346191	0.234799	-0.145731
Atp1b2	6.46571	-0.0231785	-0.108713	0.109313	-0.0631896
Atp1b3	4.30386	-0.0348053	-0.180935	0.0558897	-0.0215103
Atp2b1	6.06482	-0.0247091	-0.282937	0.247427	-0.0993573
Atp2b2	4.62247	-0.0324093	-0.514431	0.499562	-0.238018
Atp2b4	6.58815	-0.0227481	-0.191912	0.181853	-0.0885481
Atp5b	9.42709	-0.0159018	-0.133927	0.641325	-0.101235
Atp5c1	8.56505	-0.0175012	-0.0913677	0.0484415	0.00959001
Atp5d	6.55272	-0.022871	-0.151154	0.128293	-0.0512266
Atp5f1	9.35582	-0.0160229	-0.0883554	0.0233569	-0.00673776
Atp5h	12.2039	-0.0122853	-0.0744048	0.130942	-0.0397609
Atp5i	8.86617	-0.0169072	-0.081079	0.487752	-0.0605773
Atp5j2	11.4449	-0.0130997	-0.105611	0.174451	-0.0419313
Atp5o	9.49153	-0.0157939	-0.121597	0.00219072	-0.000659758
Atp6v0a1	3.63023	-0.0412534	-0.240818	0.560333	-0.388268
Atp6v0d1	3.91711	-0.0382367	-0.199175	0.282492	-0.0976278
Atp6v1a	3.65459	-0.0409788	-0.0943153	0.0961835	0.0406366
Atp6v1b2	4.23097	-0.0354041	-0.111173	0.123138	-0.0435427
Atp6v1c1	3.14299	-0.0476367	-0.23252	0.016583	-0.00793123
Atp6v1d	2.18712	-0.0683996	-0.252303	1.43757	-0.208813
Atp6v1e1	2.47347	-0.0605001	-0.15144	0.152992	-0.0576219
Atp6v1f	1.85521	-0.0805972	-0.244111	0.503227	-0.161346
Atp6v1h	3.17997	-0.0470838	-0.179137	0.268294	-0.0751122
Atp8a1	2.66968	-0.0560635	-0.0499825	0.277012	0.130682
Atp8a1	2.66968	-0.0560635	-0.160934	0.0278112	-0.0230414
Atpif1	7.64135	-0.0196151	-0.0993148	0.122706	-0.0327557
Atxn10	1.07569	-0.138674	-0.239427	0.561354	-0.122356
Atxn2	1.70092	-0.0878824	-0.152387	0.0192094	-0.0127482
Atxn2l	2.09018	-0.071563	-0.0452321	0.184784	-0.0542705
Auh	7.24595	-0.0206846	-0.13107	0.315627	-0.0938221
Bag3	4.52382	-0.0331152	0.0903017	0.528328	0.189956
Bag6	1.97903	-0.0755699	-0.178934	0.623779	-0.128965
Baiap2	1.88847	-0.0791822	-0.0495912	0.712006	0.469058
Bak1	9.83363	-0.0152448	-0.0716865	0.0448257	-0.0341232
Basp1	15.3303	-0.00978084	-0.0559536	0.523582	-0.112665
Basp1	15.3303	-0.00978084	-0.074664	0.00141474	-0.000768094
Bax	3.01723	-0.0496183	-0.126839	0.015742	0.00563403
Baz1b	1.07801	-0.138378	0.0522338	0.0327473	0.0190344
Bcan	4.27504	-0.0350397	-0.32167	0.370599	-0.201762
Bcap31	3.52785	-0.0424486	-0.096425	0.0716258	0.0562801
Bcas2	2.64807	-0.0565201	-0.225497	0.245719	-0.0839964
Bcat1	2.34645	-0.0637669	-0.395857	0.17641	-0.106252
Bckdha	5.98513	-0.0250378	-0.151677	0.450948	-0.243083
Bckdhb	9.74007	-0.0153911	0.0787836	0.158689	0.0641865
Bcl2l13	8.0007	-0.0187348	-0.151164	0.747901	-0.292835
Bclaf1	3.24854	-0.0460917	-0.284561	1.31738	-0.212065
Bcr	2.39238	-0.0625456	-0.0773328	0.400179	-0.144835
Bcs1l	10.433	-0.0143694	-0.1137	0.0694125	0.0524293
Bdh1	7.90196	-0.0189687	-0.244406	0.760953	-0.211224
Bdh2	9.21678	-0.0162644	0.0725568	0.265648	-0.136345
Bgn	18.59	-0.00806632	-0.445569	0.569889	-0.505175
Bid	2.68218	-0.0558027	-0.361484	0.46669	-0.233719
Bin1	6.1043	-0.0245495	-0.270894	0.0322934	-0.0131457
Birc6	1.63814	-0.0912383	-0.153131	0.578656	-0.107735
Bles03	3.39207	-0.0441448	-0.0457004	0.346356	0.231805
Blmh	7.2735	-0.0206064	-0.0591057	0.0662311	-0.00843625
Blvra	6.11296	-0.0245147	-0.0581353	0.172301	-0.0500671
Blvrb	9.49745	-0.0157841	-0.107756	0.229528	-0.0571661
Bpgm	2.69184	-0.055603	0.101782	0.0454034	0.0402174
Bphl	8.85536	-0.0169278	-0.126735	0.0810011	-0.0284401
Bpnt1	5.29641	-0.02829	-0.157717	0.110021	-0.0376669
Brd4	0.788332	-0.188825	-0.259874	0.457428	-0.377335
Bre	3.76959	-0.0397307	-0.00391068	0.197679	0.106203
Bri3bp	2.76124	-0.0542085	-0.537807	0.310053	-0.340338
Brox	3.80045	-0.0394085	-0.193797	0.659458	-0.143631
Brsk1	3.04528	-0.0491622	-0.184816	0.357759	-0.366154
Bsg	8.79145	-0.0170508	0.0179077	0.07688	-0.0435396
Bsn	2.56771	-0.0582849	-0.44681	0.362978	-0.358758
Btf3	1.75879	-0.0850009	-0.233843	0.342174	-0.0990704
Bub3	3.99247	-0.0375159	-0.114304	0.682825	-0.258075
Bzw1	1.97552	-0.0757037	-0.184799	0.184431	-0.0617069
Bzw2	2.92681	-0.051148	-0.0785855	0.358722	-0.0332999
C1qa	0.647141	-0.229619	-0.434155	0.0601198	-0.236488
C1qbp	11.7343	-0.0127767	-0.178278	0.603637	-0.143879
C2cd2l	4.26498	-0.0351222	-0.135137	0.000966672	0.00239367
Cab39	2.43541	-0.0614433	-0.167342	0.186837	-0.047004
Cab39l	2.87031	-0.0521528	0.00564577	0.067516	-0.0243313
Cacna2d1	5.59936	-0.026761	-0.421649	0.384388	-0.237288
Cacybp	3.08944	-0.0484608	-0.136852	0.0148	0.00515085
Cad	4.33451	-0.0345595	-0.0512179	0.088227	0.0376079
Cadm2	5.00968	-0.0299073	-0.323248	0.231637	-0.169616
Cadm4	2.13589	-0.0700357	-0.527091	0.676715	-0.310362
Cadps	3.15134	-0.0475107	-0.317606	0.353975	-0.146689
Calb1	2.40184	-0.0622999	-0.184767	0.0694358	-0.0625718
Calb2	3.52193	-0.0425198	0.0316977	0.0191322	-0.0117367
Cald1	2.36361	-0.0633052	-0.00828307	0.319165	-0.220114
Calr	4.58814	-0.0326515	0.0213519	0.0401996	-0.0107972
Calu	3.73282	-0.0401214	-0.0701177	0.055358	0.030416
Camk1d	2.50289	-0.0597907	-0.030773	0.24338	-0.224973
Camk2a	3.01912	-0.0495873	-0.515415	0.352988	-0.27196
Camk2b	3.81403	-0.0392684	-0.334055	0.0773314	-0.0478652
Camk2d	4.20708	-0.0356048	-0.0940218	0.0319527	-0.0106841
Camk2g	5.0255	-0.0298132	-0.159745	0.257862	-0.0761918
Camkv	4.01547	-0.0373014	-0.492641	0.149775	-0.14813
Camlg	2.94116	-0.0508991	0.00888712	0.758887	0.305034
Camsap2	3.04536	-0.0491609	-0.258337	0.124008	-0.055106
Camsap3	4.22659	-0.0354408	-0.142768	0.143577	0.0839824
Cand1	5.63222	-0.026605	-0.0518561	0.219731	-0.0305099
Cand2	3.07448	-0.0486961	0.0639527	0.276617	0.145243
Canx	4.77978	-0.031344	-0.0811309	0.0335522	0.00686617
Cap1	4.86898	-0.0307705	0.0431176	0.167845	-0.0662853
Cap2	3.68218	-0.0406723	-0.13274	0.0909943	-0.0640755
Capg	4.75978	-0.0314756	0.226621	0.0965247	0.0415764
Capn2	6.76757	-0.0221455	-0.103425	0.168691	-0.0574427
Capns1	5.62312	-0.026648	-0.100018	0.361082	-0.102107
Caprin1	1.35646	-0.1101	0.204588	0.384959	0.14193
Capza1	6.26384	-0.0239248	-0.051575	0.423621	-0.117766
Capza2	5.06947	-0.0295549	0.0391857	0.126957	0.0675402
Capzb	4.34632	-0.0344658	-0.0308263	0.00552529	0.00142156
Carkd	10.7463	-0.0139508	-0.199633	0.0147065	-0.00731383
Cars	4.86633	-0.0307872	0.0798287	0.524226	0.213038
Cask	6.35275	-0.0235902	-0.866896	0.43225	-0.664764
Caskin1	5.66007	-0.0264742	-0.148379	0.112302	-0.0629596
Casp3	2.6077	-0.0573931	-0.241931	0.372985	-0.0833101
Cat	3.15615	-0.0474385	-0.273204	1.05277	-0.252033
Cbr1	7.89921	-0.0189753	0.200009	0.524713	0.38836
Cbr4	5.98339	-0.0250451	-0.0791861	0.0923863	-0.068393
Cbs	11.3464	-0.0132133	-0.0290954	0.467043	-0.637383
Cbx3	2.72807	-0.0548662	-0.0897412	0.319608	-0.141708
Cbx5	1.54987	-0.0964144	-0.0802312	0.373943	-0.13841
Ccar1	2.54835	-0.0587266	-0.124464	0.140037	-0.0613941
Ccbl1	7.40246	-0.0202476	0.0306837	0.486978	0.141338
Ccdc132	3.6308	-0.041247	-0.117007	0.398929	-0.207094
Ccdc22	6.84409	-0.0218981	-0.0425389	0.0508752	0.0278871
Ccdc47	2.77809	-0.0538803	0.0480781	0.334996	0.161686
Ccdc88a	2.36292	-0.0633237	-0.14549	0.469475	-0.0904489
Ccdc93	6.5084	-0.0230266	0.163842	1.00608	0.489029
Ccny	5.63484	-0.0265927	-0.0638136	0.0904387	0.0691565
Ccs	3.73193	-0.0401309	-0.223346	0.134731	-0.0328291
Cct2	4.97248	-0.0301308	-0.0746955	0.100948	0.0276368
Cct3	5.17898	-0.0289307	-0.130854	0.227298	-0.0381759
Cct4	5.18467	-0.028899	-0.111969	0.570781	-0.0938072
Cct5	4.72689	-0.0316943	-0.157123	0.227816	-0.0577477
Cct7	4.49622	-0.0333182	-0.0719472	0.0100107	0.00275158
Cct8	4.38501	-0.0341621	-0.11843	0.102884	-0.0271495
Cd151	1.75067	-0.0853939	-0.439995	0.0290977	0.0300541
Cd200	6.35356	-0.0235872	-0.0766608	0.056512	0.0433756
Cd38	12.8541	-0.0116642	0.0810973	0.422148	-0.542082
Cd44	4.72814	-0.0316859	-0.233042	0.18408	-0.135789
Cd47	5.19732	-0.0288287	-0.135235	0.671767	-0.131257
Cd81	1.95892	-0.0763435	-0.150808	0.484988	-0.278748
Cd9	6.45531	-0.0232158	-0.0909915	0.435599	-0.186019
Cd99	10.347	-0.0144888	-0.0620895	0.194994	-0.112797
Cdc37	3.05883	-0.0489449	-0.238601	0.832176	-0.192645
Cdc42	4.84222	-0.0309404	-0.00159047	0.429989	-0.091607
Cdc42	4.84222	-0.0309404	-0.247348	0.0638757	-0.0380877
Cdc42bpa	2.97159	-0.0503789	-0.141458	0.55102	-0.751574
Cdc42bpb	3.25492	-0.0460015	-0.0595508	0.254607	-0.177939
Cdc5l	1.91726	-0.0779972	-0.0832998	0.571834	-0.289801
Cdh13	5.82974	-0.0257045	-0.49133	0.150299	-0.190969
Cdh2	2.305	-0.0649106	-0.0422334	0.705048	-0.597701
Cdipt	3.20805	-0.0466723	-0.0470457	0.262268	0.0960232
Cdk5	3.58711	-0.0417485	-0.49092	0.845443	-0.438334
Cds2	4.28924	-0.0349238	-0.205744	0.041163	0.0430265
Cdv3	3.39968	-0.0440462	-0.137109	0.216714	-0.092419
Celf2	2.92441	-0.0511901	-0.0546609	0.162637	0.0390234
Celsr2	1.03526	-0.144058	-0.776048	0.720736	-0.7186
Cend1	7.41299	-0.0202189	-0.353351	0.361598	-0.399983
Cenpv	15.6108	-0.00960517	-0.0923534	0.482196	-0.0571413
Cep170b	1.99905	-0.0748153	-0.35625	0.31866	-0.326929
Cers1	2.12856	-0.0702763	-0.120265	0.0792069	-0.0452794
Cfl1	5.02345	-0.0298254	-0.0386857	0.0724494	-0.0129593
Cfl2	6.36998	-0.0235265	-0.105122	0.0394007	0.0164727
Champ1	1.73036	-0.0863927	0.0145697	0.00477363	0.00127272
Chchd3	7.90464	-0.0189623	-0.072101	0.0173494	0.00659091
Chchd6	5.82963	-0.025705	-0.0892516	0.100957	0.0358927
Chd3	1.65617	-0.0902486	-0.134087	1.22266	-0.345367
Chd4	1.32065	-0.113072	-0.0952466	1.47332	-0.242854
Chl1	0.790058	-0.188416	-0.898174	0.712417	-0.548278
Chmp2a	2.00675	-0.0745294	-0.144977	0.499889	-0.133349
Chmp2b	1.92106	-0.0778431	-0.162218	0.669193	-0.226218
Chmp3	2.45044	-0.0610673	-0.0622582	0.742467	-0.216852
Chmp5	2.95016	-0.0507441	-0.0496856	0.143943	0.0748191
Chmp6	6.23015	-0.024054	-0.153979	0.169875	-0.108261
Chordc1	3.23956	-0.0462193	-0.130368	0.389708	-0.191913
Ciapin1	2.72387	-0.0549505	-0.0335061	0.0518248	-0.030796
Cisd1	4.83349	-0.0309961	-0.109203	0.217211	-0.0350321
Ckap4	9.03852	-0.016585	-0.12061	0.372844	-0.0991887
Ckap5	1.80936	-0.0826328	-0.0654758	0.812893	-0.136583
Ckb	5.83829	-0.0256669	-0.0400285	0.214854	-0.0756909
Clasp1	2.20368	-0.0678869	-0.132209	0.0997645	-0.0326571
Clasp2	2.81791	-0.0531205	-0.159418	0.220909	-0.0774919
Clic1	3.88225	-0.0385794	0.00755508	0.613463	-0.175647
Clic4	2.95345	-0.0506877	0.0544491	0.103454	-0.0480817
Clint1	3.13925	-0.0476934	0.0225201	0.913679	0.242763
Clint1	3.13925	-0.0476934	0.0134659	0.245494	0.320741
Clip1	2.12699	-0.0703277	-0.161015	0.364096	-0.141582
Clip2	3.66358	-0.0408785	-0.216637	0.626059	-0.380911
Clns1a	2.14431	-0.0697614	-0.145447	0.288499	-0.0886291
Clpp	7.98151	-0.0187798	-0.178266	0.091886	-0.042703
Clptm1	1.00677	-0.14811	0.0272949	0.324694	0.200845
Clta	2.69693	-0.0554983	-0.183382	0.263647	-0.0709554
Cltb	4.64976	-0.0322194	-0.114206	0.0100229	-0.00706534
Cltc	4.59257	-0.0326201	-0.0917408	0.441204	-0.0863203
Clu	4.39142	-0.0341123	-0.295123	0.913374	-0.351509
Cluh	1.55675	-0.09599	-0.1277	0.00420516	-0.00289874
Cmas	8.08313	-0.0185438	-0.0831091	0.31873	-0.0876834
Cmbl	6.82311	-0.0219654	-0.000677567	0.333712	0.216968
Cmpk1	6.04146	-0.0248045	-0.0128602	0.419114	-0.230437
Cmpk2	5.78181	-0.0259174	0.236254	0.481934	-0.218814
Cnbp	1.03475	-0.144129	-0.161083	0.0935234	-0.0268818
Cndp2	6.02883	-0.0248565	0.114845	0.173171	-0.0761267
Cnn3	2.34287	-0.0638641	0.0409754	0.272466	-0.0942202
Cnot1	3.19045	-0.0469293	0.0052103	0.463842	-0.133646
Cnp	5.30962	-0.0282197	-0.195986	0.0367679	0.0285198
Cnrip1	6.68037	-0.0224343	-0.263418	0.162436	-0.0886283
Cntfr	4.81619	-0.0311074	-0.235853	0.312652	-0.223922
Cntn1	6.40991	-0.0233801	-0.369849	0.474081	-0.326734
Coasy	6.75156	-0.022198	0.0269324	0.215691	0.0929621
Col4a2	44.2265	-0.00339119	-0.373929	0.15787	0.413997
Commd3	5.46397	-0.0274234	0.0234594	0.320768	-0.113159
Commd5	6.82934	-0.0219454	-0.17297	0.286497	-0.176084
Commd7	6.03329	-0.0248381	-0.0639172	0.220059	0.144248
Commd9	5.6945	-0.0263143	-0.17549	0.823522	-0.705287
Comt	5.20823	-0.0287685	-0.03655	0.763335	-0.192975
Comtd1	17.643	-0.00849917	-0.0117136	0.171425	-0.068203
Copa	3.58375	-0.0417876	-0.0877242	0.540817	-0.09998
Copb1	4.10921	-0.0364516	-0.0660305	0.29702	-0.0569278
Copb2	3.68472	-0.0406443	-0.0785841	0.62685	-0.147869
Cope	3.67395	-0.0407633	-0.131005	0.523569	-0.139018
Copg1	3.18579	-0.0469979	-0.177845	0.49331	-0.0940015
Copg2	3.06533	-0.0488413	-0.109224	0.308101	-0.0819876
Cops2	5.14619	-0.0291148	0.0190259	0.447804	0.138135
Cops3	5.55471	-0.0269759	-0.0473468	0.140699	0.0418425
Cops4	5.4842	-0.0273223	-0.0496048	0.585822	0.102969
Cops5	4.65659	-0.0321722	-0.11939	0.139885	0.0658565
Cops6	5.36739	-0.0279163	-0.127461	0.140398	-0.0421327
Cops7a	3.6681	-0.0408281	-0.112615	0.135219	-0.0495595
Cops7b	6.24209	-0.0240081	-0.0721967	0.0123854	0.00324319
Coq9	4.1665	-0.0359512	-0.0254342	0.345732	-0.15792
Coro1a	4.63935	-0.0322916	0.157179	0.475853	-0.260973
Coro1b	4.37577	-0.0342341	0.0586082	0.0136472	0.00433609
Coro1c	5.32414	-0.0281428	-0.168198	0.0561402	-0.0196663
Coro2b	4.9473	-0.0302839	-0.0509409	0.117642	-0.0600536
Coro7	5.2361	-0.0286155	0.0445869	0.474275	-0.0813155
Cotl1	8.19368	-0.0182938	-0.145179	0.388155	-0.187613
Cox4i1	5.68222	-0.0263712	-0.153855	0.416428	-0.0809078
Cp	2.51434	-0.0595191	-0.169249	0.853085	-0.390404
Cpd	1.1616	-0.128473	-0.164369	0.472913	-0.184776
Cpne6	2.18542	-0.0684526	-0.186505	0.678715	-0.372056
Cpped1	7.63063	-0.0196427	0.122858	0.150872	0.120968
Cpsf1	3.17571	-0.0471468	-0.18005	0.157784	-0.0635367
Cpsf3	2.20958	-0.0677062	-0.151547	0.143539	-0.0597886
Cpsf6	3.4802	-0.0430287	-0.136966	0.626072	-0.30612
Cpt1a	8.74429	-0.0171427	0.0160305	0.0301265	0.0109233
Cpt2	12.1815	-0.0123078	-0.00547858	0.086595	-0.036336
Crat	6.74548	-0.022218	-0.0992928	0.10788	-0.0608418
Crebbp	0.793531	-0.187598	-0.165055	0.0592684	-0.0235209
Crip2	4.26413	-0.0351291	-0.0193691	0.146627	-0.0773205
Crk	4.63351	-0.0323322	-0.106798	0.326461	-0.112933
Crkl	3.89998	-0.0384043	-0.102846	0.246931	-0.0780428
Crmp1	14.7966	-0.0101335	-0.32694	0.66713	-0.240904
Cryl1	21.2525	-0.00705609	0.0890816	0.340616	0.170815
Crym	5.25808	-0.028496	0.126785	0.253652	0.148956
Cryz	11.1039	-0.0135017	-0.0339575	0.181368	-0.0702632
Cs	9.41798	-0.0159172	-0.185204	0.0413794	-0.0154487
Csde1	1.22673	-0.121686	-0.223277	0.195228	-0.0473868
Cse1l	3.93533	-0.0380599	0.0592721	0.143273	-0.0279612
Csk	3.25357	-0.0460205	-0.0507276	0.462689	-0.157436
Csnk1a1	0.661009	-0.224848	-0.3529	0.760533	-0.2756
Csnk2a1	3.2263	-0.0464089	-0.0949253	0.0303986	0.011923
Csnk2a2	4.33374	-0.0345657	-0.105715	0.213165	0.0678693
Csnk2b	3.87	-0.0387014	-0.0682323	0.158772	-0.0379194
Cspg4	2.25823	-0.0662514	-0.283438	0.296304	-0.145451
Cspg5	3.70614	-0.0404098	-0.270577	0.320536	-0.227061
Csrp1	4.82646	-0.0310412	0.0339642	0.0902932	-0.0387009
Cstf3	5.17894	-0.028931	0.119693	0.10175	0.0551584
Ctbp1	3.51378	-0.0426183	-0.0707897	0.154282	0.0347025
Ctnna1	3.92503	-0.0381595	0.0501084	0.0241344	0.00780891
Ctnna2	5.71314	-0.0262286	-0.178304	0.291439	-0.080521
Ctnnb1	2.59045	-0.0577743	-0.1785	0.421883	-0.174441
Ctnnd1	2.51709	-0.0594543	-0.271845	0.742606	-0.275407
Ctnnd2	4.06149	-0.0368793	0.487584	0.36336	0.568275
Ctsb	2.22945	-0.0671045	-0.0388371	0.413372	-0.154211
Ctsd	4.89887	-0.030583	0.0432539	0.147291	0.0766891
Ctsh	4.41362	-0.0339409	-0.234673	0.0241912	0.0380861
Ctsz	3.31633	-0.0451513	0.111398	0.197608	-0.135538
Cttn	5.77874	-0.0259311	-0.0753261	0.144068	-0.0552201
Cul1	2.15322	-0.0694736	0.000481759	0.128833	0.058817
Cul2	4.02138	-0.0372467	-0.182861	0.231544	0.149382
Cul3	2.62363	-0.0570453	-0.133551	0.320525	-0.0824807
Cul4a	2.687	-0.0557029	-0.196092	0.791049	-0.311983
Cul4b	3.18968	-0.0469407	-0.0990681	0.846086	-0.21031
Cul5	4.15676	-0.0360353	-0.108334	0.529518	-0.0898564
Cul7	1.18601	-0.125843	-0.236138	0.827922	-0.362736
Cul9	2.68016	-0.0558448	-0.249879	1.12068	-0.585761
Cxadr	14.3838	-0.0104242	-0.442319	0.388552	-0.201379
Cyb5a	4.04485	-0.0370308	-0.0246732	0.128039	-0.0488736
Cyb5r1	10.7375	-0.0139622	0.0613679	0.0358956	-0.0290851
Cyb5r3	6.92295	-0.0216489	-0.145701	0.534681	-0.132549
Cyc1	6.08238	-0.0246378	-0.161737	0.242074	-0.0633253
Cycs	8.17858	-0.0183276	-0.0852648	0.02246	-0.00522797
Cyfip1	4.04353	-0.0370429	-0.118844	0.983291	-0.180959
Cyfip2	3.54885	-0.0421978	-0.449774	0.412591	-0.203153
D2hgdh	11.0106	-0.0136161	-0.203962	0.503322	-0.40851
Daam1	1.84353	-0.0811063	0.0995252	0.166491	-0.235762
Dag1	2.9697	-0.0504109	-0.117361	0.196239	-0.0923194
Dak	5.94494	-0.0252069	-0.085602	0.183044	-0.0584822
Dap3	5.18848	-0.0288778	0.0892271	0.425549	0.221646
Dars	4.95809	-0.0302181	-0.0911435	0.0421528	-0.0164352
Dazap1	7.06797	-0.0212051	-0.099229	0.393913	-0.143733
Dbi	10.8191	-0.0138569	-0.115757	0.0734024	-0.0348496
Dbn1	6.26955	-0.023903	-0.166424	0.672999	-0.123872
Dbnl	4.42918	-0.0338218	-0.00246221	0.103769	-0.0400613
Dbt	9.48141	-0.0158108	-0.0451168	0.795752	0.315366
Dcakd	4.22995	-0.0354126	-0.0246819	0.027615	-0.0127292
Dchs1	1.29139	-0.115622	-0.149326	0.737855	-0.540724
Dclk1	4.20419	-0.0356293	-0.234689	0.159914	-0.0770086
Dclk2	3.19079	-0.0469243	-0.173913	1.02918	-0.626385
Dcps	6.959	-0.0215368	-0.0278483	0.239352	0.0829173
Dctn1	4.12131	-0.0363447	-0.038568	0.228631	-0.0677461
Dctn2	3.99996	-0.0374458	0.0399717	0.113582	0.0699396
Dctn3	4.31759	-0.0346948	-0.161361	0.543448	-0.135593
Dctn4	3.8961	-0.0384425	-0.20323	0.642809	-0.309446
Dcun1d1	4.23439	-0.0353756	-0.18156	0.0472392	-0.0232515
Dcx	2.91882	-0.0512878	-0.094698	0.0244965	-0.015613
Dcxr	5.60878	-0.0267161	0.351713	0.122739	0.0808332
Ddah1	11.4581	-0.0130846	-0.180263	0.0459684	-0.0253417
Ddah2	9.88265	-0.0151692	0.0882426	0.503687	0.0714276
Ddb1	1.86193	-0.0803076	-0.170591	0.427652	-0.138215
Ddost	5.87743	-0.0254961	0.00528288	0.350958	0.0781209
Ddr1	0.746665	-0.199274	-0.312664	1.09855	-0.449993
Ddrgk1	2.23292	-0.0670005	-0.0951123	0.000927063	0.00133679
Ddx1	5.08976	-0.0294373	-0.12747	0.999888	-0.150192
Ddx17	2.46711	-0.0606556	0.00712041	0.0764007	-0.0240769
Ddx21	1.09357	-0.136421	-0.167951	0.125122	-0.0583538
Ddx23	2.99397	-0.0500031	0.0733379	0.134149	0.0277925
Ddx39a	4.74682	-0.0315614	-0.374734	0.460266	-0.205925
Ddx39b	5.74568	-0.0260802	-0.0468568	0.21173	-0.0286385
Ddx3y	1.42504	-0.104824	-0.144156	0.472126	-0.0917189
Ddx42	1.80852	-0.0826712	-0.131905	0.867459	-0.154501
Ddx46	3.50399	-0.0427372	-0.125214	0.384082	-0.239372
Ddx5	0.852537	-0.174709	-0.160938	0.50149	-0.1247
Ddx58	4.14758	-0.0361149	0.170461	0.49473	-0.100899
Ddx6	2.11536	-0.0707136	-0.0853522	0.162071	0.0388357
Decr1	15.4539	-0.00970263	-0.101148	0.366386	0.276218
Dennd5a	2.32105	-0.0644628	0.0701087	0.0195404	0.0193624
Dhcr7	6.98503	-0.0214566	-0.118944	0.0505107	-0.0128826
Dhfr	5.32941	-0.028115	0.098225	0.216888	-0.146357
Dhrs1	6.57627	-0.0227892	-0.109199	0.491046	-0.0995659
Dhrs4	10.556	-0.0142021	0.251441	0.786432	0.29537
Dhrs7b	3.37272	-0.0443976	-0.105066	0.308709	-0.0753454
Dhtkd1	10.1356	-0.0147908	-0.0824546	0.659983	-0.205387
Dhx15	3.28834	-0.0455348	-0.00052434	0.146711	-0.0479007
Dhx30	2.0863	-0.0716955	-0.0932512	0.0718077	-0.030315
Dhx57	2.70335	-0.0553668	0.371079	0.732461	0.548562
Dhx58	1.78372	-0.083817	0.365792	0.119632	-0.0585659
Dhx9	3.9057	-0.0383481	0.0593626	1.0921	0.103767
Dip2b	3.79877	-0.0394259	-0.0329027	0.000851716	0.000297793
Dip2c	2.97842	-0.0502636	-0.255672	0.211863	-0.0811245
Diras2	2.6367	-0.0567633	-0.494491	0.212436	-0.263867
Dis3	2.25031	-0.0664839	-0.14452	0.19262	-0.11287
Dis3l2	4.58026	-0.0327077	-0.0907954	0.0568089	-0.0269293
Dlat	10.2898	-0.0145694	-0.109875	0.43642	0.141757
Dld	10.5629	-0.0141929	-0.146984	0.916477	-0.0982208
Dlg1	5.01296	-0.0298878	-0.0726093	0.0822849	0.0437836
Dlg3	2.13239	-0.0701503	-0.441442	0.23412	-0.159315
Dlg4	3.66584	-0.0408533	-0.409418	0.16591	-0.159548
Dlst	11.1861	-0.0134026	-0.186358	0.362615	-0.0417206
Dmd	4.9288	-0.0303975	-0.0192506	0.160757	-0.108518
Dmxl2	3.12805	-0.0478637	-0.263935	0.121166	-0.0887094
Dnaja1	1.27223	-0.117354	-0.0919351	0.0609795	-0.0182713
Dnaja2	2.58986	-0.0577875	-0.148675	0.161486	-0.0335391
Dnajb11	4.85288	-0.0308724	-0.0979676	0.345964	-0.146253
Dnajc10	2.11637	-0.0706799	-0.134398	0.262816	-0.1851
Dnajc11	7.97297	-0.0187999	0.031728	0.240462	0.153828
Dnajc13	4.26889	-0.0350901	-0.013293	1.3201	-0.160416
Dnajc5	6.50218	-0.0230486	-0.310075	0.45931	-0.205506
Dnajc6	3.32468	-0.045038	-0.224565	0.0156415	0.017379
Dnal1	1.04646	-0.142525	0.867789	0.357941	0.880959
Dnm1	3.01565	-0.0496442	-0.406663	0.369093	-0.24037
Dnm1l	3.13775	-0.047716	-0.147238	0.0774564	-0.0285341
Dnm2	4.36406	-0.0343258	0.0283056	0.0476341	0.00594281
Dnm3	3.96377	-0.0377871	-0.243888	0.889122	-0.210843
Dnmt3a	0.843115	-0.176647	-0.102105	0.315619	-0.0866204
Dnpep	7.08952	-0.0211407	-0.0885088	0.208337	-0.072844
Dnph1	9.65252	-0.0155307	-0.0570131	0.208436	0.0711173
Dock2	2.93516	-0.0510028	0.584791	0.172837	-0.216918
Dock3	1.46453	-0.102009	-0.583981	0.516856	-0.37899
Dock7	3.21232	-0.0466105	-0.445976	0.672676	-0.434182
Dpm1	4.59759	-0.0325845	-0.294183	0.192397	-0.161221
Dpp3	5.88062	-0.0254823	-0.110359	0.307397	-0.0900683
Dpp6	2.66981	-0.0560609	-0.466157	0.850882	-0.301263
Dpp7	7.29513	-0.0205453	-0.0764786	0.0181754	0.0061737
Dpp8	3.20486	-0.0467187	-0.121589	0.119729	-0.0470059
Dpysl2	8.44811	-0.0177433	-0.0309872	0.117673	-0.058811
Dpysl3	14.9242	-0.0100469	-0.119781	0.180256	-0.0815631
Dpysl4	7.15846	-0.0209373	-0.250144	0.574902	-0.362432
Dpysl5	15.3967	-0.00973869	-0.25253	0.48778	-0.175222
Drap1	2.36734	-0.0632056	-0.00664164	0.319202	-0.0888664
Drg1	1.69222	-0.0883326	-0.336964	0.340051	-0.208186
Drg2	2.52593	-0.0592465	-0.215478	0.624124	-0.169833
Dsp	26.4458	-0.00567074	0.765915	0.1936	0.570161
Dst	1.6113	-0.0927524	-0.230228	0.214707	-0.122939
Dstn	4.85272	-0.0308734	-0.0509752	0.2096	-0.048338
Dtd1	5.5709	-0.0268976	-0.349233	0.713927	-0.254088
Dtna	3.09842	-0.0483206	0.148487	0.112058	-0.106286
Dtnb	3.95982	-0.0378248	-0.536127	0.707746	-0.327907
Dtx3l	2.13119	-0.0701898	0.0164828	0.222493	-0.112147
Dusp3	3.8513	-0.038889	-0.065143	0.100096	0.0645137
Dync1h1	3.90255	-0.0383791	-0.0789545	0.557082	-0.0653111
Dync1i1	2.94569	-0.0508209	-0.255915	0.471174	-0.470624
Dync1i2	4.37689	-0.0342253	-0.148184	0.138365	-0.0560556
Dync1li1	3.2898	-0.0455146	-0.114113	0.0508846	0.0131654
Dync1li2	3.36435	-0.0445079	-0.0951855	0.189504	0.0750631
Dync2h1	3.48695	-0.0429456	-0.0413813	0.316085	-0.101479
Dynll1	3.319	-0.0451149	-0.260074	0.0977224	-0.0420268
Ech1	5.00813	-0.0299165	-0.0338541	0.255689	-0.0783756
Echdc1	6.99433	-0.0214282	-0.0593271	0.218103	-0.0838451
Echs1	10.4985	-0.0142798	-0.0998508	0.817332	-0.125161
Eci1	12.2638	-0.0122253	-0.0728934	0.783751	-0.127456
Eci2	10.351	-0.0144832	-0.0574636	0.373906	0.0896463
Edc4	2.10556	-0.0710418	-0.0507863	0.0556074	-0.0170747
Eea1	4.04579	-0.0370222	-0.103079	0.452759	-0.141163
Eef1a1	4.68917	-0.0319489	-0.0743353	0.115811	0.040313
Eef1a2	2.33777	-0.064003	-0.335345	0.0569743	-0.0613939
Eef1b2	7.02044	-0.0213485	0.0140374	0.38094	0.0809877
Eef1d	6.04381	-0.0247949	-0.0606538	0.134378	0.0460428
Eef1e1	7.71337	-0.0194321	-0.0331585	0.307953	0.0938785
Eef1g	7.30116	-0.0205284	-0.0967069	0.202385	0.0523512
Eef2	3.11258	-0.0481013	-0.126473	0.904846	-0.129852
Efhd1	1.51577	-0.0985746	-0.32268	0.171193	-0.190764
Efhd2	3.58927	-0.0417234	-0.0430707	0.0236236	0.0114754
Eftud1	4.65745	-0.0321662	-0.313851	0.577126	-0.340939
Eftud2	4.16439	-0.0359693	0.0012143	0.0537408	0.0155888
Egfr	1.41313	-0.105704	-0.217205	0.036557	-0.0204913
Ehbp1	3.07654	-0.0486636	-0.354364	0.787389	-0.35093
Ehd1	3.6378	-0.0411677	-0.147586	0.114392	-0.0738491
Ehd3	3.59749	-0.0416281	-0.0462672	0.105266	-0.0622255
Eif2b1	3.28417	-0.0455925	-0.129992	0.320027	0.12054
Eif2b4	3.22133	-0.0464803	-0.0513509	0.375366	0.154886
Eif2b5	4.49464	-0.0333299	-0.0848322	0.161202	-0.0766446
Eif2s1	3.7084	-0.0403852	-0.0848767	0.127033	0.0369682
Eif2s2	4.30847	-0.0347681	-0.0583763	0.259494	0.077212
Eif2s3	3.90948	-0.0383111	-0.715888	0.664731	-1.74229
Eif3a	3.1786	-0.047104	-0.112717	0.189648	-0.0497954
Eif3b	4.9345	-0.0303624	-0.104705	0.112005	-0.0262724
Eif3c	3.11853	-0.0480096	-0.192681	0.280149	-0.0780016
Eif3d	3.62618	-0.0412994	-0.110159	0.0156248	-0.00542108
Eif3e	4.16153	-0.035994	-0.0983752	0.139722	0.0313196
Eif3f	4.0369	-0.0371036	-0.0170908	0.0675803	-0.033383
Eif3g	2.72329	-0.0549622	-0.100859	0.180491	0.0542973
Eif3h	3.75641	-0.0398698	-0.138796	0.36249	-0.0964888
Eif3i	2.54077	-0.0589013	-0.185814	0.0844983	-0.0314609
Eif3j	3.94843	-0.0379337	-0.154944	0.199209	-0.0625809
Eif3k	3.6792	-0.0407052	-0.149649	0.167852	-0.0455136
Eif3m	4.89458	-0.0306097	-0.172973	0.120644	0.0652558
Eif4a1	2.57835	-0.0580447	0.573666	0.463122	0.650726
Eif4a2	3.29757	-0.0454076	-0.1424	0.112963	-0.0355352
Eif4a3	2.99194	-0.0500368	-0.0834728	0.307366	-0.0561063
Eif4b	4.39985	-0.034047	-0.104077	0.114153	-0.0305559
Eif4e	4.37391	-0.0342486	-0.184265	1.00844	-0.168083
Eif4g1	1.5062	-0.0991984	-0.0506234	0.00595094	-0.00133962
Eif4g2	2.24929	-0.066514	-0.116848	0.205768	-0.0603761
Eif4g3	3.111	-0.0481256	-0.154943	0.428199	-0.111363
Eif4h	3.21826	-0.0465246	-0.0778284	0.0378619	-0.0115469
Eif5	5.38787	-0.0278103	-0.285714	0.867141	-0.265579
Eif5a	3.79902	-0.0394233	-0.102727	0.0890052	-0.0213246
Eif5b	2.40157	-0.0623069	-0.0271891	0.0744129	-0.0190099
Eif6	2.91496	-0.0513556	-0.0215235	0.0987226	0.034673
Elavl1	3.37144	-0.0444144	-0.0361821	0.153818	-0.0303008
Elavl3	2.12061	-0.0705388	-0.195124	0.645932	-0.0842133
Elavl4	2.20499	-0.0678469	-0.031137	0.0648326	0.0346336
Elmo2	3.67696	-0.04073	-0.187457	0.439082	-0.0559461
Elovl5	1.36633	-0.109308	-0.216592	0.0538043	-0.020787
Elp2	3.55165	-0.0421646	0.00675582	0.0391475	-0.023769
Elp3	2.24603	-0.0666104	-0.217781	0.487055	-0.174286
Emc1	3.63084	-0.0412465	-0.13885	0.0774424	-0.0309053
Emc10	1.01665	-0.146679	-0.247264	0.786615	-0.191391
Emc2	4.53045	-0.0330668	-0.103564	0.434651	-0.289461
Emc3	2.02382	-0.0739025	-0.0516737	0.0414105	0.0199396
Emc8	3.97987	-0.0376346	-0.0729324	0.107446	0.0456664
Eml2	3.67312	-0.0407725	0.0169248	0.108063	0.0687317
Eml4	6.02435	-0.0248749	-0.169086	0.291461	-0.18048
Emr1	0.930061	-0.160244	0.0966008	0.507797	-0.718929
Enah	4.31637	-0.0347046	-0.110623	0.00428279	-0.00188967
Endog	3.29419	-0.0454541	-0.187038	0.652445	-0.291451
Eno1	6.0755	-0.0246657	-0.0880454	0.230324	-0.0500067
Eno2	4.14806	-0.0361108	-0.350003	0.399082	-0.216482
Enoph1	6.05512	-0.0247487	-0.235198	0.338685	-0.142822
Entpd2	8.25547	-0.018157	0.0558896	0.181438	-0.0771354
Ep400	1.15504	-0.129199	-0.311701	0.426206	-0.349842
Epb41l1	7.46245	-0.020085	-0.675084	0.653173	-0.479299
Epb41l2	7.01432	-0.0213671	-0.122823	0.381716	-0.106736
Epb41l3	5.80071	-0.025833	-0.133476	0.120949	-0.0505982
Epdr1	4.77722	-0.0313608	-0.293789	0.00744186	0.00651232
Epha4	1.94611	-0.0768444	-0.463366	0.0906662	-0.107723
Epha5	2.40702	-0.0621662	-0.454424	0.477852	-0.322119
Ephx1	3.26513	-0.0458579	-0.0860384	0.435814	-0.152031
Ephx2	7.59233	-0.0197417	0.0931413	0.393361	0.220182
Epm2aip1	2.60514	-0.0574493	-0.305327	0.580468	-0.205225
Epn1	4.13318	-0.0362406	0.0827261	0.200947	0.128094
Epn3	3.27162	-0.0457672	-0.318937	0.085073	-0.0607466
Eprs	3.35616	-0.0446163	-0.0134183	0.236625	-0.0539455
Eps15	3.68876	-0.0405999	0.0544088	0.11771	-0.0340775
Eps15l1	6.01255	-0.0249237	-0.130437	0.261842	-0.0921761
Erap1	3.77433	-0.0396808	0.01547	0.329535	-0.100383
Erc1	3.30021	-0.0453713	-0.28449	0.118814	-0.0639025
Ergic1	6.20492	-0.0241517	-0.187164	0.479081	-0.170748
Eri3	5.69293	-0.0263216	-0.0668438	0.0245876	-0.0106953
Erlin2	5.68929	-0.0263384	-0.0222275	0.0400454	-0.0132683
Ermp1	5.37371	-0.0278835	-0.0274045	0.123391	0.0418353
Ero1l	4.40865	-0.0339791	-0.180477	0.913264	-0.21122
Erp29	3.89236	-0.0384794	0.0499378	0.0297437	0.0107175
Erp44	4.81533	-0.0311129	-0.0582349	0.115752	-0.0560822
Esd	7.90576	-0.0189596	-0.214608	1.11076	-0.161877
Esyt1	9.89324	-0.015153	0.178618	0.349454	-0.279721
Etf1	2.28759	-0.0654033	-0.0606006	0.0205656	0.00557865
Etfa	11.0671	-0.0135466	0.0314417	0.0232951	-0.00587172
Etfb	11.6194	-0.012903	-0.0607379	0.0712931	-0.0249953
Etfdh	10.6098	-0.0141301	-0.0851277	0.612647	-0.156302
Ethe1	11.1543	-0.0134407	-0.170485	0.224358	-0.0900911
Ewsr1	5.08948	-0.0294389	0.0134532	0.117026	-0.0266207
Exoc2	3.98277	-0.0376072	-0.165801	0.165746	-0.0477289
Exoc3	3.53978	-0.0423058	-0.265123	0.594566	-0.255228
Exoc4	3.44624	-0.0434521	-0.1879	0.666253	-0.168341
Exoc7	4.28917	-0.0349244	-0.015076	0.216347	0.129317
Exoc8	4.01138	-0.0373394	-0.141629	0.101789	-0.0289451
Ezr	5.05583	-0.0296346	-0.0903104	0.19846	-0.0833856
Fabp3	4.38082	-0.0341947	-0.332828	0.196667	-0.115526
Fabp5	7.36323	-0.0203554	-0.0716313	0.888443	-0.165263
Fabp7	12.8509	-0.0116671	0.0460743	0.100186	0.0346912
Fads1	1.62652	-0.0918877	-0.407368	1.01108	-0.467786
Fam120a	3.74193	-0.0400239	-0.260881	0.437395	-0.210414
Fam120b	2.50369	-0.0597717	-0.152936	0.00934132	0.00924999
Fam120c	4.00068	-0.037439	-0.210631	0.127622	-0.0943322
Fam129a	3.71861	-0.0402744	-0.0222811	0.30935	-0.136275
Fam162a	7.31493	-0.0204897	-0.297178	0.457409	-0.177824
Fam169a	4.34588	-0.0344693	-0.274768	0.141189	-0.0964661
Fam213a	4.17248	-0.0358997	-0.0296255	0.0734917	-0.029639
Fam49a	1.60209	-0.0932836	-0.289674	0.387339	-0.198687
Fam49b	4.6352	-0.0323204	-0.0320008	0.461028	-0.0488995
Fam65a	2.10695	-0.0709949	2.22683	0.702373	2.58387
Fam91a1	3.88798	-0.0385227	-0.040768	0.346793	-0.095982
Fam98b	6.97329	-0.0214928	-0.103082	0.600105	-0.0700629
Farp1	6.31403	-0.0237348	0.0116759	0.244999	0.0823878
Farsa	6.6917	-0.0223964	-0.0572743	0.558298	0.26285
Farsb	7.65259	-0.0195863	0.0754172	0.593091	0.149979
Fasn	3.58269	-0.0417998	-0.0662671	0.350282	-0.106205
Fbl	4.93202	-0.0303777	-0.0578219	0.0618206	0.0202793
Fbxo2	8.49263	-0.0176503	-0.0186235	0.685916	-0.176368
Fbxo6	3.33863	-0.0448502	-0.00183484	0.157486	-0.053268
Fdps	2.23903	-0.0668181	-0.163595	0.239852	-0.0816927
Fdxr	19.7834	-0.00757991	-0.0772163	0.347778	0.111104
Fech	6.50374	-0.0230431	-0.419721	1.21055	-0.824235
Fermt2	4.61706	-0.0324473	-0.0362868	0.297926	-0.18429
Fgf2	5.29642	-0.02829	-0.0135181	0.0127218	0.0107115
Fh	8.4203	-0.0178018	-0.0413926	0.314429	-0.0512141
Fhl1	3.81946	-0.0392127	-0.00446387	0.122711	-0.0680189
Fis1	4.43472	-0.0337796	-0.0319194	0.546849	-0.0951956
Fkbp10	3.88276	-0.0385744	-0.0626745	0.0185657	-0.0207106
Fkbp15	3.73408	-0.0401079	-0.081163	0.476016	-0.135019
Fkbp1a	3.00394	-0.0498374	-0.130419	0.0468001	0.0186379
Fkbp3	3.91022	-0.0383039	0.193566	0.964405	0.248722
Fkbp4	2.51589	-0.0594825	-0.136826	0.162457	-0.0565687
Fkbp8	1.02676	-0.145244	-0.297381	0.556406	-0.194564
Flii	2.91836	-0.0512959	-0.19728	0.0747437	-0.037056
Flna	6.49755	-0.023065	0.0683136	0.26772	-0.0847192
Flnb	6.48878	-0.0230961	0.0328697	0.543713	-0.0978426
Flnc	7.39621	-0.0202648	0.0444793	0.30039	-0.15026
Flot1	0.801514	-0.185744	-0.144572	0.182584	-0.0806783
Flot2	3.00294	-0.0498539	-0.0964857	0.210553	-0.120512
Fmnl2	3.41991	-0.0437861	-0.199922	0.508898	-0.445951
Fmr1	3.10614	-0.0482008	-0.121992	0.666861	-0.239467
Fn1	0.57243	-0.25925	-0.798247	0.708423	-0.515664
Fn3krp	6.09894	-0.024571	-0.0186309	0.139649	0.0429452
Folh1	6.81421	-0.0219941	-0.0456047	0.0488379	-0.0288621
Fry	2.01738	-0.0741378	0.256209	0.374099	0.363537
Fryl	2.56301	-0.0583913	-0.0134718	0.0225719	0.0120404
Fscn1	4.21105	-0.0355714	-0.0752385	0.255556	0.0583564
Fscn1	4.21105	-0.0355714	-0.206783	0.0391419	-0.0104003
Fth1	1.90172	-0.0786323	-0.0696583	0.415281	-0.123544
Fubp1	3.87337	-0.0386677	0.00975952	0.0359583	-0.0116036
Fuca1	4.92306	-0.0304329	-0.177938	0.131435	-0.074251
Fuk	7.01901	-0.0213529	0.0580243	0.460483	0.145218
Fus	4.21889	-0.0355053	0.00616312	0.101831	0.0340911
Fv1	0.755353	-0.197001	-0.394168	0.918704	-0.246937
Fxr1	2.65273	-0.0564209	-0.153183	0.728305	-0.537895
Fxr2	2.1764	-0.0687357	-0.347786	0.262815	-0.146768
Fyco1	1.16613	-0.127976	0.217226	0.510376	0.563606
Fyn	4.13256	-0.036246	-0.303837	0.53343	-0.160613
G3bp1	3.31052	-0.0452303	-0.408117	0.796667	-0.401684
G3bp2	2.86458	-0.0522569	-0.107517	0.0852605	0.0337012
G6pc	1.62358	-0.0920533	-0.210527	0.879689	-0.159373
G6pc3	5.11978	-0.0292649	-0.025152	0.1407	-0.0964163
G6pdx	7.29754	-0.0205385	-0.000201619	0.47897	-0.23797
Gaa	3.59758	-0.0416271	0.0603097	0.0478977	0.0450712
Gabbr1	2.6976	-0.0554844	-0.299687	0.262613	-0.176158
Gad2	2.76638	-0.054108	-0.184168	0.015635	0.0150244
Gak	2.48914	-0.0601201	-0.133121	0.994611	-0.222268
Galk1	6.15876	-0.0243326	-0.153898	0.279851	-0.086881
Galm	9.59019	-0.0156315	-0.120649	0.212895	-0.112486
Galns	8.89159	-0.0168589	-0.0268837	0.144669	0.0692548
Gamt	5.31319	-0.0282007	0.0526541	0.0934465	0.0727356
Ganab	4.27937	-0.0350042	-0.0155188	0.021528	0.0103405
Gap43	27.0363	-0.00554692	-0.354164	0.0596199	0.0549938
Gapdh	6.37223	-0.0235182	0.136486	0.262276	0.139845
Gapvd1	2.56107	-0.0584355	-0.0633551	0.33352	-0.0933859
Gars	3.43661	-0.0435737	-0.216869	0.187268	-0.0660438
Gart	2.78953	-0.0536598	-0.075339	0.187348	-0.0683933
Gatm	3.17704	-0.047127	-0.130205	0.493761	-0.17707
Gba	5.49925	-0.0272476	-0.111953	0.127255	0.0574234
Gbas	11.5387	-0.0129932	-0.0897027	0.260539	-0.0728393
Gbe1	6.06484	-0.024709	-0.0319032	0.18769	0.117857
Gbe1	6.06484	-0.024709	-0.0657856	0.18622	-0.0692318
Gbf1	2.17611	-0.0687447	-0.0244712	0.486982	-0.0773249
Gbp2	1.37557	-0.108577	0.280074	0.0691328	0.0599277
Gbp5	1.35051	-0.110584	0.305958	0.46104	-0.367751
Gca	3.79547	-0.0394602	-0.175601	0.0782362	0.046537
Gcdh	9.13195	-0.0164154	0.0110171	0.039533	-0.0188067
Gclc	7.26946	-0.0206178	-0.0459856	0.417106	0.472577
Gclm	3.51694	-0.0425801	-0.164592	0.084541	-0.0388478
Gcn1l1	3.44291	-0.043494	-0.0855099	0.331437	-0.0716806
Gda	3.49673	-0.0428257	-0.30907	0.0770039	-0.0693343
Gdap1	7.28141	-0.020584	-0.357761	0.514294	-0.22811
Gdap1l1	3.80955	-0.0393145	-0.499013	0.259974	-0.187789
Gde1	4.00966	-0.0373554	-0.0434896	0.113777	0.0584572
Gdi1	5.27474	-0.0284061	-0.063286	0.145067	0.0296458
Gdi2	5.98232	-0.0250495	0.767633	0.440028	0.747508
Gdpd1	4.77041	-0.0314055	-0.228121	0.906208	-0.25342
Gdpd2	13.4935	-0.0111117	-0.0716285	0.25086	-0.080035
Get4	4.3132	-0.0347301	-0.319903	0.491953	-0.158809
Gfap	11.12	-0.0134822	0.00343576	0.131885	-0.1061
Gfm1	2.14979	-0.069584	-0.335707	0.338062	-0.220567
Gfpt1	2.6544	-0.0563856	-0.155115	0.403531	-0.0893447
Gga1	3.39232	-0.0441415	-0.21328	0.0739729	-0.0326638
Ghitm	0.905378	-0.164583	-0.296924	0.207374	-0.144612
Gipc1	3.34083	-0.0448206	0.101529	0.248797	0.155259
Git1	3.7437	-0.0400049	-0.147604	0.0939472	0.039806
Gja1	2.29885	-0.0650838	-0.177804	0.376535	-0.241476
Gla	8.15727	-0.0183754	-0.118005	0.0649718	0.0220787
Glb1	13.5661	-0.0110522	-0.105682	1.22876	-0.329662
Gldc	6.15182	-0.02436	-0.150276	0.165392	-0.0884873
Glg1	1.56177	-0.0956827	-0.0587068	0.0865744	-0.0394772
Glo1	5.9328	-0.0252584	-0.0207725	0.0442721	-0.0118554
Glod4	5.80225	-0.0258262	-0.039026	0.479696	-0.0886222
Glrx3	3.41763	-0.0438153	-0.113266	0.0173609	0.00894225
Gls	3.79548	-0.0394601	-0.355215	0.112603	-0.0651268
Glud1	27.1445	-0.0055248	-0.0537311	0.137436	-0.0239342
Glul	6.17812	-0.0242564	0.00563136	0.0651425	0.0325632
Glyr1	1.53682	-0.0972299	-0.122273	0.572684	-0.385446
Gm2a	5.96564	-0.0251195	-0.10155	0.0428206	-0.0144219
Gmfb	4.4704	-0.0335104	-0.0703339	0.19249	-0.0745587
Gmppa	5.58434	-0.0268329	-0.0667096	0.0703326	-0.0597022
Gmppb	6.30602	-0.0237649	-0.125294	0.581942	-0.150483
Gmps	2.91796	-0.0513028	0.202182	0.286101	0.186506
Gna11	4.48516	-0.0334002	-0.107288	0.1413	-0.0750084
Gna13	5.28994	-0.0283245	-0.0905306	0.0454137	-0.021746
Gnai1	4.46597	-0.0335436	-0.354887	0.378235	-0.211059
Gnai3	2.91783	-0.0513051	-0.117529	0.162194	-0.082798
Gnao1	9.26093	-0.0161869	-0.235212	0.488211	-0.112024
Gnaq	6.17955	-0.0242508	-0.231943	0.00237203	0.00102186
Gnas	3.86078	-0.0387937	-0.264908	0.855524	-0.196496
Gnb1	7.70485	-0.0194536	-0.177671	0.0582971	-0.0193514
Gnb2	8.33189	-0.0179906	-0.332807	0.812792	-0.268057
Gnb2l1	4.1663	-0.0359529	-0.0621085	0.0968706	0.0269154
Gnb4	7.16051	-0.0209313	-0.189398	0.34846	-0.143594
Gnl1	4.75194	-0.0315274	-0.0676032	0.00336114	-0.00136049
Gnpda1	5.81918	-0.0257511	0.0507429	0.218617	-0.0659799
Gnpda2	8.00517	-0.0187243	-0.14052	0.246308	-0.131908
Golga2	1.72814	-0.0865033	-0.187151	0.0234041	0.0140968
Golga3	2.63342	-0.0568337	-0.193417	0.196786	-0.113743
Golga4	2.89041	-0.051791	-0.150509	0.116471	0.0868225
Golgb1	1.84393	-0.081089	-0.179663	0.708109	-0.170373
Golph3	2.64128	-0.0566649	-0.158218	0.200368	-0.0664193
Gorasp2	4.40999	-0.0339688	-0.0913009	0.0837352	0.0188023
Gosr2	2.21129	-0.0676539	-0.124656	0.153501	-0.0359959
Got1	5.01232	-0.0298916	-0.413355	0.748103	-0.296969
Got2	8.42344	-0.0177952	-0.0529265	0.220962	0.0649668
Gpam	0.696792	-0.213407	-0.743388	0.486086	-0.428268
Gpc1	28.2045	-0.0053172	-0.0146861	0.210887	0.125975
Gpc2	59.7106	-0.00251187	0.0054599	0.370645	0.407567
Gpc4	15.1504	-0.00989695	-0.0113687	0.251049	0.134075
Gpd1	4.23125	-0.0354018	-0.454884	0.202271	-0.167375
Gpd1l	5.83853	-0.0256658	-0.168983	0.0825623	-0.0285704
Gpd2	9.61934	-0.0155842	-0.0692827	0.0662951	-0.0163459
Gphn	4.66025	-0.0321469	-0.141178	0.0198944	0.0106766
Gpi	5.73521	-0.0261278	-0.0672731	0.518215	-0.139929
Gpm6a	4.16085	-0.0359999	-0.666383	0.734233	-0.427552
Gpm6b	4.52423	-0.0331122	-0.167249	0.194091	-0.105555
Gpr37l1	2.34901	-0.0636975	-0.108369	0.323755	-0.143611
Gprc5b	1.52166	-0.0981946	-0.0341363	0.367431	-0.177888
Gps1	4.92438	-0.0304247	-0.0707744	0.546408	-0.243029
Gpsm1	2.87935	-0.0519895	-0.200129	0.103869	-0.0470881
Gpt2	3.01338	-0.0496816	-0.179994	0.159616	-0.103261
Gpx1	5.43274	-0.0275809	0.194363	0.503348	0.143139
Gpx4	2.05909	-0.0726403	-0.204688	0.338358	-0.122485
Grb2	2.08445	-0.0717589	-0.136083	1.17596	-0.171988
Grhpr	8.47517	-0.0176866	-0.0155313	0.00785957	0.00301932
Gria2	1.95307	-0.0765713	-0.325609	0.336446	-0.253562
Grin1	1.61439	-0.0925757	-0.11396	0.203934	-0.0993399
Grin2b	1.80156	-0.0829894	-0.0273641	0.170815	-0.111559
Grip1	1.8061	-0.0827815	-0.342256	0.0481299	-0.0260266
Grm5	2.90783	-0.0514812	-0.248929	0.0958742	0.0586633
Grpel1	3.12754	-0.0478716	-0.205398	0.19875	-0.101132
Gsdmd	6.93144	-0.0216224	0.138219	0.202455	-0.08255
Gsk3a	3.16765	-0.0472665	-0.227998	0.0506518	0.0276809
Gsk3b	3.06917	-0.0487802	-0.293796	0.354867	-0.100451
Gspt1	3.36459	-0.0445047	-0.0802761	0.267101	-0.0876877
Gss	5.30246	-0.0282578	-0.0816189	0.0441839	0.025145
Gsta3	8.65248	-0.0173245	0.0512795	0.0144481	0.00469228
Gsta4	9.41254	-0.0159264	-0.000162964	0.0136021	0.00580719
Gstk1	9.09488	-0.0164823	-0.0986994	1.24726	-0.203119
Gstm1	8.32119	-0.0180137	0.0488493	0.36772	-0.0854953
Gstm2	7.63106	-0.0196416	0.327036	0.0913604	0.121658
Gstm3	7.6297	-0.0196451	0.429929	0.187648	0.456481
Gstm3	7.6297	-0.0196451	0.103365	0.0355278	-0.0179334
Gstm4	11.7657	-0.0127426	-0.00830562	0.105943	0.0773615
Gstm5	8.92444	-0.0167969	-0.0772128	0.222934	-0.0886891
Gsto1	5.76756	-0.0259813	-0.133242	0.563696	-0.0871732
Gstp1	11.4885	-0.0130499	-0.0201867	0.180702	0.0513703
Gstt2	11.8839	-0.0126159	0.0128838	0.003511	-0.00083075
Gstt3	7.79615	-0.0192259	-0.137541	0.440311	-0.152764
Gstz1	9.18253	-0.016325	-0.13489	0.541681	-0.10289
Gtf2i	0.977264	-0.152553	-0.201038	0.339389	-0.09012
Gtpbp1	2.04408	-0.0731722	-0.146172	0.277481	-0.117508
Guk1	5.55165	-0.0269907	-0.159099	0.0580158	-0.0230859
Gusb	15.3548	-0.00976524	0.0628817	0.64452	-0.100196
Gys1	6.13936	-0.0244094	-0.105502	0.912859	-0.288609
H1f0	7.82588	-0.019153	-0.0439746	0.228625	-0.0545096
H1fx	3.42475	-0.0437242	0.144352	0.246588	0.1303
H2afy	10.167	-0.0147452	0.0218653	0.171566	-0.0880361
H2afy2	10.6181	-0.0141191	-0.0177932	0.240586	0.0547812
Hadh	17.5527	-0.00854287	0.218966	0.218634	0.0940539
Hadha	9.38304	-0.0159764	-0.0167415	0.00204118	0.000416103
Hadhb	6.81726	-0.0219843	-0.0482731	0.613545	-0.115144
Hagh	5.5128	-0.0271807	-0.112963	0.0837694	-0.0386293
Hars	4.42933	-0.0338207	-0.110803	0.0290353	-0.0108289
Hcfc1	3.08345	-0.0485548	-0.0956789	0.257315	-0.0910212
Hcls1	2.05263	-0.0728681	0.445057	0.314255	-0.522331
Hdac1	2.76738	-0.0540885	-0.19069	0.919824	-0.223618
Hdac2	2.60648	-0.0574199	-0.178458	0.604456	-0.15316
Hdac4	2.56401	-0.0583687	-0.131891	1.23638	-0.342674
Hdac6	5.37498	-0.0278769	-0.000680025	0.261058	-0.069362
Hddc2	9.64514	-0.0155425	-0.187021	0.550099	-0.204361
Hdgf	7.2067	-0.0207972	-0.0176067	0.269526	-0.0509036
Hdgfrp3	9.04724	-0.016569	-0.0296079	0.18394	0.0395317
Hdhd2	7.30432	-0.0205195	-0.109021	0.40972	-0.158933
Hdlbp	2.09829	-0.0712871	-0.107586	0.204188	-0.0631758
Heatr5a	3.00958	-0.0497442	0.0887468	0.351221	0.955695
Heatr5b	2.18174	-0.0685679	-0.153283	0.884338	-0.284514
Hectd1	0.975166	-0.15288	-0.204701	1.16739	-0.23008
Hecw2	1.5278	-0.0978018	-0.205243	0.0222256	-0.0289826
Herc1	1.53769	-0.0971752	0.350081	0.484442	0.624116
Hgs	3.02755	-0.0494495	-0.137047	0.0287845	-0.010058
Hibadh	10.801	-0.0138801	-0.0259811	0.295342	-0.134137
Hibch	9.02	-0.016619	-0.11053	0.454531	-0.121495
Hint1	5.08677	-0.0294546	0.0536386	0.0604302	-0.0262422
Hip1	2.78504	-0.0537462	-0.0755842	0.0905285	0.0540474
Hip1r	2.947	-0.0507984	-0.303493	0.0925042	-0.0507346
Hist1h1a	7.22837	-0.0207349	0.0711075	0.16537	0.0729071
Hist1h1b	27.4631	-0.00546071	0.0247012	0.0952119	-0.0258283
Hist1h1e	9.59526	-0.0156233	0.0750835	0.097963	0.0303934
Hist1h4b	16.317	-0.00918958	-0.0109362	0.00970498	-0.00215201
Hist2h2ac	14.8475	-0.0100988	0.00493463	0.0237874	-0.00566431
Hist2h3c2	16.7314	-0.00896209	0.0211009	0.302478	0.0432474
Hk1	7.44108	-0.0201426	-0.1161	0.244616	-0.186313
Hk1	7.44108	-0.0201426	-0.129883	0.306823	-0.0765285
Hk2	2.73364	-0.0547547	-0.103948	1.40381	-0.363698
Hmbs	4.25896	-0.0351717	-0.21004	0.204953	-0.0674683
Hmgb2	7.63685	-0.0196267	0.0308546	0.0462264	-0.0198387
Hmgb3	4.658	-0.0321624	0.0442021	0.0273457	-0.0110733
Hmgcl	6.25125	-0.0239729	-0.115455	0.137728	-0.0683365
Hmgcs1	0.863285	-0.17255	-0.322651	0.545229	-1.64038
Hmox1	0.335496	-0.43866	-0.409619	0.376738	-0.307104
Hmox2	3.20884	-0.0466609	-0.153563	0.019284	-0.00731019
Hnrnpa0	3.09341	-0.0483987	-0.0195959	0.334439	-0.059242
Hnrnpa1	6.81939	-0.0219774	-0.080779	0.153871	-0.0197206
Hnrnpa2b1	5.59535	-0.0267802	-0.0438224	0.013889	-0.00280378
Hnrnpa3	5.52671	-0.0271124	-0.0738994	0.0386421	0.00678022
Hnrnpab	3.69691	-0.0405105	-0.054027	0.193157	0.0321352
Hnrnpc	2.81558	-0.0531644	0.00398119	0.517964	-0.276468
Hnrnpf	2.61981	-0.0571283	-0.0314986	0.455817	-0.0909656
Hnrnph1	4.00508	-0.037398	0.0139052	0.0572728	-0.0232412
Hnrnph2	4.58294	-0.0326886	0.0460543	0.077042	0.0173367
Hnrnph3	5.35529	-0.0279793	-0.0275252	0.0691949	-0.0282455
Hnrnpk	3.485	-0.0429696	-0.0185153	0.449127	-0.0754805
Hnrnpl	7.74034	-0.0193645	-0.0500158	0.391153	-0.137103
Hnrnpm	5.92106	-0.0253085	0.0217228	0.131806	0.0184329
Hnrnpr	4.23639	-0.0353589	-0.0887428	0.453671	-0.266077
Hnrnpu	5.06414	-0.029586	-0.0540779	0.158587	-0.0258889
Hnrnpul1	3.68342	-0.0406586	-0.0102662	0.214254	-0.0537316
Hnrnpul2	4.22821	-0.0354272	0.129324	0.291976	0.134467
Homer1	4.81832	-0.0310936	-0.288028	0.0587988	-0.0567728
Hook3	3.15108	-0.0475145	-0.0917632	0.349405	-0.103965
Hp1bp3	7.24296	-0.0206932	-0.0138921	0.112397	0.0378149
Hpca	2.41569	-0.0619437	-0.485097	0.178173	-0.166558
Hpgds	4.25033	-0.035243	0.0703656	0.552922	-0.686576
Hprt1	2.82659	-0.0529579	-0.146182	1.96841	-0.124023
Hrsp12	9.30003	-0.0161189	0.178246	0.350198	0.14828
Hsd17b10	9.99374	-0.0150007	-0.0343534	0.152412	-0.0664498
Hsd17b11	3.59871	-0.0416141	0.073131	0.136724	0.0558724
Hsd17b12	4.24196	-0.0353125	0.00591193	1.04474	0.15166
Hsd17b4	3.17559	-0.0471486	-0.0571089	0.226453	-0.0433579
Hsd17b8	8.62911	-0.0173713	-0.00865299	0.0326056	0.0131854
Hsdl1	4.81593	-0.0311091	-0.128036	0.114904	0.0401205
Hsdl2	7.34778	-0.0203982	-0.0251107	0.0535187	0.0303697
Hsp90aa1	3.48299	-0.0429944	-0.0906145	0.508761	-0.0944213
Hsp90ab1	2.80745	-0.0533181	-0.0972347	0.516752	-0.0946869
Hsp90b1	4.08267	-0.0366883	-0.0331286	0.4072	-0.0736932
Hspa12a	4.86452	-0.0307986	-0.349958	0.0874117	-0.0898967
Hspa2	3.91587	-0.0382487	-0.0524643	0.04066	0.0267818
Hspa4	4.0953	-0.0365753	-0.0568235	0.133465	-0.0268807
Hspa4l	3.77932	-0.0396285	-0.321366	0.96731	-0.376746
Hspa5	3.98596	-0.0375771	0.0509453	0.13987	-0.0337659
Hspa8	3.15013	-0.0475289	-0.0755737	0.140901	-0.0222699
Hspa9	3.61459	-0.0414316	-0.104166	0.69468	-0.128428
Hspb1	2.68893	-0.0556629	-0.15095	0.0365145	-0.0547292
Hspb8	1.69333	-0.088275	0.0526448	0.0719252	-0.0366876
Hspbp1	2.02493	-0.073862	-0.0165474	0.33665	0.0763989
Hspd1	9.58277	-0.0156436	-0.0987244	0.053543	0.0131472
Hspe1	11.886	-0.0126137	-0.139175	0.0372356	-0.0136012
Hsph1	2.66238	-0.0562169	-0.236154	1.36492	-0.286019
Htatsf1	3.47294	-0.0431186	-0.120863	0.861864	-0.269095
Htra1	12.3237	-0.0121659	-0.170752	0.195251	0.149446
Htra2	9.27268	-0.0161664	-0.0555619	0.212359	0.175258
Htt	3.74508	-0.0399903	-0.172892	0.655053	-0.184393
Huwe1	3.00001	-0.0499026	-0.17476	0.964899	-0.158167
Huwe1	3.00001	-0.0499026	-0.158741	0.643647	-0.148084
Hyou1	3.67645	-0.0407356	-0.0997723	0.28778	-0.0761485
Iah1	6.98447	-0.0214584	-0.042459	0.586936	-0.105357
Iars	3.93234	-0.0380887	-0.0976002	0.0350044	0.00917156
Iars2	8.37637	-0.0178951	-0.183456	0.0670869	-0.0208221
Ide	3.49725	-0.0428194	0.0308408	0.0296224	-0.0152812
Idh1	9.58438	-0.015641	-0.0795933	0.034759	-0.00982325
Idh2	9.85457	-0.0152124	-0.0717722	1.08804	-0.116846
Idh3a	8.85737	-0.016924	-0.177735	0.0143947	0.00413342
Idh3b	5.84003	-0.0256592	-0.181573	0.425195	0.276122
Idh3g	5.82815	-0.0257115	-0.197784	0.293537	-0.0851608
Idi1	5.53856	-0.0270544	-0.228748	0.587663	-0.188258
Ifi47	1.90563	-0.0784717	0.280161	0.545151	-0.602247
Ifitm3	0.965195	-0.154449	-0.0866271	1.25395	-0.336651
Igdcc4	2.55596	-0.0585522	-0.21058	0.321062	-0.203902
Igf2r	0.939194	-0.158696	-0.266954	0.022264	0.0127627
Igfbp5	0.606643	-0.244785	-1.0072	0.789461	-0.676971
Igsf8	4.46767	-0.0335308	-0.170264	0.0209874	0.0160441
Igtp	2.56931	-0.0582487	0.292903	0.0554065	-0.0354283
Ik	0.777604	-0.191409	-0.212998	0.998487	-0.225773
Ikbkap	3.26013	-0.0459281	-0.135766	0.421461	-0.0870364
Ilf2	7.00093	-0.021408	-0.0129417	0.652465	0.145497
Ilf3	5.99292	-0.0250053	-0.0612806	0.14539	-0.0390261
Immt	7.14349	-0.0209811	-0.155465	0.384977	-0.0708539
Impa1	6.66434	-0.0224883	0.0566738	0.224742	0.119589
Impact	3.09542	-0.0483673	-0.161263	0.499037	-0.179971
Impad1	1.74825	-0.0855117	-0.0202424	0.000477233	-0.000485602
Impdh2	1.41571	-0.105512	-0.050633	0.222365	0.124766
Ina	7.79027	-0.0192404	-0.560516	0.323877	-0.270315
Inpp1	6.64147	-0.0225656	-0.0677176	0.34997	-0.0717348
Inpp4a	3.10297	-0.0482498	-0.190209	0.819926	-0.272134
Inppl1	3.38985	-0.0441737	-0.0541667	0.045031	-0.0240887
Ipo4	3.21626	-0.0465534	-0.0769123	0.0338203	-0.00916133
Ipo5	3.26958	-0.0457957	-0.0543505	0.576946	-0.0975143
Ipo7	2.87288	-0.0521063	-0.118453	0.403446	-0.107139
Ipo9	2.79114	-0.053629	-0.310649	0.472974	-0.219774
Irgm	3.5531	-0.0421474	0.380707	0.0919344	0.0565322
Irgq	2.8822	-0.0519381	0.144377	0.473939	-1.26827
Isg15	3.07218	-0.0487325	0.473751	0.299891	0.103885
Isoc1	6.31016	-0.0237493	-0.0640616	0.122407	-0.0394644
Ist1	3.5672	-0.0419811	-0.044557	0.185153	-0.0743996
Isyna1	4.32615	-0.0346262	-0.100488	0.0492001	-0.0738626
Itch	2.19186	-0.0682522	-0.127461	0.0446117	-0.0422455
Itga6	4.36677	-0.0343045	-0.026165	0.119628	-0.0462834
Itgav	5.88703	-0.0254546	-0.153414	0.147878	-0.058949
Itgb2	1.87236	-0.0798617	0.35724	0.181829	-0.212659
Itgb4	3.30728	-0.0452745	0.0602739	0.029193	0.0291882
Itih5	4.53982	-0.0329986	0.0506239	0.241377	0.702626
Itpa	5.98391	-0.0250429	-0.065163	0.377209	-0.215214
Itpr1	3.31775	-0.0451318	-0.108197	0.509675	-0.319287
Itpr2	4.33773	-0.0345339	-0.104071	0.259518	-0.187814
Itpr2	4.33773	-0.0345339	-0.114704	0.16809	-0.0931692
Itsn1	5.98161	-0.0250525	-0.126932	0.187619	-0.100896
Ivd	8.55757	-0.0175165	-0.00404968	0.408851	0.166187
Jagn1	3.99951	-0.03745	-0.104278	0.145378	-0.0668102
Jak1	0.690486	-0.215338	-0.555713	0.699275	-0.369888
Jup	7.14839	-0.0209667	-0.269346	0.559431	-0.232282
Kalrn	2.90572	-0.0515186	-0.341881	0.189893	0.391053
Kars	4.62608	-0.0323841	-0.0362029	0.00542458	-0.0014939
Kbtbd11	9.5826	-0.0156439	-0.0947347	0.0377272	-0.0208702
Kcnab2	4.08698	-0.0366496	-0.0891641	0.0705238	0.0684579
Khdrbs1	3.73381	-0.0401108	-0.0338444	0.722179	-0.369318
Khsrp	3.12672	-0.047884	0.216688	0.473448	0.218385
Kidins220	1.39595	-0.106999	-0.191036	0.107565	-0.0542987
Kif1a	0.422835	-0.349535	-0.455126	1.4069	-0.374475
Kif21a	2.7741	-0.0539577	-0.165487	0.386903	-0.130356
Kif21b	2.0937	-0.071443	-0.24185	0.570646	-0.196923
Kif3a	1.67087	-0.0894572	-0.340038	1.18086	-0.321727
Kif3b	2.3763	-0.0629679	-0.162804	0.468043	-0.184426
Kif5b	2.94955	-0.0507546	-0.063652	0.311853	-0.0687669
Kif5c	1.75568	-0.0851507	-0.261022	0.910951	-0.284007
Kifap3	1.14462	-0.130369	-0.32936	0.388999	-0.219651
Klc1	1.99749	-0.0748737	-0.184548	0.105766	-0.0490583
Kpna3	2.67879	-0.0558733	-0.13536	0.33674	-0.121716
Kpna4	2.17042	-0.0689244	-0.0411521	0.440395	0.133948
Kpna6	1.4857	-0.100562	-0.207678	0.299762	-0.134477
Kpnb1	4.2293	-0.0354181	-0.110022	0.179225	-0.0405687
Kras	7.12912	-0.0210233	-0.122823	0.0471874	0.0155779
Ktn1	3.41934	-0.0437933	-0.0408661	0.164377	-0.0682638
L1cam	5.732	-0.0261424	-0.396008	0.0644638	-0.0693093
Lactb	7.59822	-0.0197264	-0.082258	0.242354	0.107812
Lama5	10.7349	-0.0139655	0.0689587	0.206251	-0.0758053
Lamb2	7.63859	-0.0196222	-0.524411	0.137133	0.224772
Lamc1	4.57939	-0.0327139	-0.00908509	0.148784	0.107097
Lamp1	1.54377	-0.0967938	-0.100955	0.278422	-0.124719
Lamp2	1.18516	-0.125932	-0.13371	0.692437	-0.225017
Lancl2	7.32687	-0.0204564	-0.142695	0.198774	0.0555773
Lap3	7.97436	-0.0187966	0.125053	0.398376	0.249691
Larp1	1.61202	-0.0927108	-0.0118081	0.0977572	-0.0805268
Lars	3.67832	-0.0407149	-0.053296	0.163553	0.0684728
Lasp1	5.21825	-0.0287132	-0.0720846	0.125196	-0.0423175
Lcp1	3.46565	-0.0432092	0.429051	0.0627756	-0.0634965
Ldha	5.67319	-0.0264131	-0.206343	0.367582	-0.0857633
Ldhb	7.04208	-0.021283	-0.0723741	0.0471669	-0.011862
Letm1	10.6754	-0.0140433	-0.0491634	0.108772	0.0378024
Letmd1	8.57245	-0.0174861	-0.138347	0.254568	-0.110395
Lgals1	6.93163	-0.0216218	-0.0756232	0.0191431	-0.0168102
Lgals3	3.19792	-0.0468199	-0.0370119	0.0179429	-0.0185885
Lgalsl	4.29562	-0.034872	-0.260865	0.138577	-0.0788654
Lgmn	1.03183	-0.144534	-0.271106	0.446217	-0.349251
Lhpp	10.4995	-0.0142785	0.00154693	0.178897	-0.0642449
Lima1	2.97896	-0.0502545	-0.0504545	0.0487124	-0.0229909
Limch1	2.36633	-0.0632325	-0.162642	0.7689	-0.521455
Lims1	4.56581	-0.032811	-0.00024717	0.0913026	0.0373837
Lin7c	5.2859	-0.0283462	-0.178958	0.506544	-0.259943
Llgl1	6.49413	-0.0230771	-0.0487991	0.0899982	-0.0455098
Lman2	2.46048	-0.0608188	-0.0613917	0.284293	-0.15693
Lman2l	4.19211	-0.0357318	-0.149845	0.208114	-0.0844369
Lmna	9.24336	-0.0162177	-0.0893536	0.0505131	-0.0227474
Lmnb1	13.703	-0.0109419	-0.0152674	0.0517127	-0.0096099
Lmnb2	16.1067	-0.00930952	-0.0755089	0.302475	-0.0469768
Lnpep	2.53127	-0.0591218	-0.00381093	0.450844	-0.27177
Loc100362216	5.98166	-0.0250523	0.0592462	0.131231	0.0447137
Loc684270	8.24144	-0.0181879	-0.00322881	0.782476	-0.117523
Lonp1	8.29173	-0.0180777	-0.146642	0.531316	-0.109959
Lonp2	1.16029	-0.128617	-0.494454	0.419322	-0.287742
Lpcat3	4.56755	-0.0327986	-0.00756184	0.0858136	0.0314227
Lrba	4.02479	-0.0372151	-0.220281	0.705711	-0.159905
Lrp1	1.54849	-0.0965	-0.164018	0.181535	-0.0612916
Lrp4	1.70651	-0.0875959	-0.0390922	0.198255	-0.0951005
Lrpap1	2.40364	-0.0622535	-0.248512	0.859211	-0.242585
Lrpprc	4.10229	-0.036513	-0.182124	0.0804976	-0.0487112
Lrpprc	4.10229	-0.036513	-0.243688	0.494233	-0.191153
Lrrc16a	4.39088	-0.0341165	-0.0525529	0.172977	0.0676688
Lrrc40	3.85	-0.0389021	-0.105244	0.0381757	-0.0200831
Lrrc47	5.9308	-0.0252669	-0.113107	0.165867	-0.0468169
Lrrc4b	5.26833	-0.0284406	0.00263951	0.34159	0.104049
Lrrc57	5.46683	-0.0274091	-0.161705	0.229575	-0.0734819
Lrrc59	4.65141	-0.032208	-0.0759696	0.0409053	-0.0100529
Lrrc7	3.01796	-0.0496063	-0.258766	0.0139928	-0.0255552
Lrrc8a	4.97031	-0.0301439	-0.0203838	0.140297	0.10385
Lsamp	4.96982	-0.0301469	-0.375992	0.143081	0.0957639
Lsm12	1.61974	-0.0922708	-0.113943	0.0346672	0.0218283
Lss	4.78738	-0.0312943	-0.171635	0.959587	-0.169647
Lta4h	7.55933	-0.0198278	-0.0463864	0.0998819	-0.0348144
Ltn1	1.78501	-0.0837566	0.188559	0.19137	0.136445
Luc7l2	1.65217	-0.0904662	-0.0603729	0.236288	0.190591
Lxn	10.9139	-0.0137367	-0.112946	0.0137602	0.00391095
Ly6h	4.40052	-0.0340418	-0.391731	0.400002	-0.145833
Lypla1	5.05153	-0.0296598	-0.100639	0.0352421	0.0170099
Lypla2	4.96068	-0.0302024	-0.0680904	0.021634	0.00743576
Lztfl1	3.17786	-0.0471149	0.333311	0.185294	0.204153
M6pr	2.36477	-0.0632741	0.0631666	0.0116484	0.00659133
Macf1	3.45364	-0.0433591	-0.046367	0.360096	-0.130438
Macrod1	6.73846	-0.0222411	-0.0816487	0.318157	-0.115958
Madd	2.32093	-0.0644662	-0.545059	0.279512	-0.195374
Magi1	1.7715	-0.0843933	-0.417076	0.103896	0.102923
Man2c1	8.01283	-0.0187064	-0.0419579	0.104873	-0.0291535
Manf	5.78467	-0.0259046	-0.17203	0.171533	-0.0686288
Maoa	8.59727	-0.0174356	-0.125309	0.118555	-0.054405
Maob	6.93242	-0.0216193	0.107575	0.118992	-0.0528364
Map1a	2.49244	-0.0600407	-0.0432437	0.782489	-0.19062
Map1b	2.24066	-0.0667696	-0.0586713	0.561657	-0.0617883
Map1lc3a	3.02869	-0.0494309	-0.138795	0.0357635	-0.0135695
Map1lc3b	2.09286	-0.0714715	-0.23155	0.767923	-0.0907764
Map1s	3.92383	-0.0381712	-0.482094	0.515359	-0.375377
Map2	3.2146	-0.0465774	-0.0114815	0.245051	-0.0692388
Map2	3.2146	-0.0465774	0.0278423	0.388013	0.189173
Map2k1	3.24899	-0.0460853	-0.220884	0.231717	-0.0717063
Map2k4	3.9632	-0.0377926	0.17039	0.0299511	0.0300316
Map3k4	2.43338	-0.0614945	-0.0732148	0.325103	0.592622
Map4	5.44211	-0.0275334	-0.0348988	0.00103493	-0.000821986
Map4	5.44211	-0.0275334	0.030041	0.168747	-0.0721709
Map4k4	2.41715	-0.0619064	-0.142764	0.011661	0.00428796
Map6	4.13334	-0.0362391	-0.400821	0.312095	-0.235444
Map7d1	1.75242	-0.0853086	-0.172583	0.355799	-0.18656
Mapk1	4.55724	-0.0328727	0.289197	0.378375	0.357394
Mapk3	4.92509	-0.0304203	-0.383545	0.863122	-0.370671
Mapk8ip3	1.99358	-0.0750201	-0.334378	0.993813	-0.282938
Mapre1	4.55725	-0.0328726	-0.0929447	0.10182	0.0334684
Mapre2	3.5596	-0.0420705	-0.148501	0.000942582	0.000401383
Mapre3	3.76777	-0.0397498	-0.297736	0.457557	-0.154664
Mapt	11.5262	-0.0130073	-0.158784	0.0618205	-0.035252
Mapt	11.5262	-0.0130073	-0.318393	0.0951427	-0.0519777
March5	3.67044	-0.0408021	-0.081478	0.0541318	0.0437349
Marcks	7.76191	-0.0193107	0.0472521	0.132986	0.0360828
Marcksl1	9.64377	-0.0155447	-0.0839599	0.106427	0.0452336
Mark3	2.57814	-0.0580496	-0.172416	0.417543	-0.122376
Mars	4.2799	-0.0349999	0.00855478	0.0257925	0.0318323
Mat2a	1.3932	-0.107209	-0.119261	0.637411	-0.256314
Mat2b	2.59966	-0.05757	0.206174	0.113018	0.149419
Matr3	2.68002	-0.0558477	1.42685	0.657138	1.5638
Mblac2	2.74019	-0.054624	-0.345047	0.220391	-0.0933353
Mbnl1	3.60948	-0.0414901	0.057277	0.273426	-0.100879
Mccc1	8.17642	-0.0183324	-0.0530198	0.269281	-0.0781448
Mccc2	3.95937	-0.0378291	0.321579	0.137337	0.1972
Mcm5	1.59733	-0.0935606	0.118833	0.398538	0.272547
Mcts1	5.83776	-0.0256692	-0.0745576	0.0576898	-0.0230819
Mcu	11.6377	-0.0128827	-0.209947	0.311968	-0.0956769
Mdh1	5.36264	-0.027941	-0.0967809	0.281781	-0.104835
Mdh2	10.292	-0.0145663	-0.0758906	0.642121	-0.125319
Me1	8.31125	-0.0180352	0.0703792	0.397139	-0.0807071
Me1	8.31125	-0.0180352	-0.174608	0.129352	-0.0575735
Me2	8.03837	-0.018647	-0.0541818	0.0423784	-0.0252495
Mecp2	9.34574	-0.0160401	-0.0367875	0.175264	-0.0560602
Memo1	6.29658	-0.0238005	0.0993782	0.675588	0.243413
Mesdc2	2.52278	-0.0593204	-0.105948	0.0318997	0.0140097
Mest	3.96859	-0.0377413	-0.210169	0.637448	-0.210961
Metap1	3.25402	-0.0460143	-0.135698	0.201438	0.0775909
Mfge8	18.0648	-0.00830078	-0.0554587	0.220855	0.199665
Mfn2	4.33932	-0.0345213	-0.307096	0.517972	-0.222264
Mgea5	2.35307	-0.0635879	-0.150358	0.306736	-0.0609673
Mgll	2.29085	-0.0653104	-0.0188865	0.264494	-0.125024
Mgst3	5.46206	-0.027433	-0.285479	0.134303	0.120595
Mical3	3.57308	-0.0419121	0.109299	0.276063	0.508365
Mif	11.1799	-0.01341	-0.0897862	0.100559	-0.0373984
Mios	7.05292	-0.0212503	-0.364593	0.486132	-0.852099
Mlec	6.35836	-0.0235695	-0.0495417	0.00142826	0.000453675
Mllt4	3.81684	-0.0392395	-0.162329	0.1925	-0.0659026
Mms19l	4.23255	-0.0353909	0.0654027	0.333903	0.229622
Mob4	4.24992	-0.0352465	-0.268749	0.223239	-0.0783246
Mon2	2.60683	-0.0574121	-0.0655948	0.399211	-0.068276
Mpc2	9.13202	-0.0164153	-0.0749457	0.124234	-0.0299793
Mpdu1	6.25779	-0.0239479	0.0335276	0.0376539	0.0219823
Mpi	7.86328	-0.0190619	-0.380295	0.0164213	-0.0171044
Mprip	1.36625	-0.109315	-0.0996002	0.859047	-0.414017
Mpst	10.2717	-0.0145949	-0.0707971	0.591888	-0.184733
Mri1	6.2955	-0.0238046	0.000191031	0.15425	0.0424428
Mrpl15	4.18046	-0.0358313	-0.135295	1.0492	0.256853
Mrpl4	6.73181	-0.0222631	0.406111	0.505403	0.540512
Mrpl44	6.15797	-0.0243357	0.000476272	0.140894	0.0876273
Mrpl45	4.44394	-0.0337096	-0.240197	0.0436173	-0.0174273
Mrps2	5.61379	-0.0266922	-0.170829	0.112821	0.063008
Mrps34	4.90424	-0.0305495	-0.133095	0.169535	0.0804219
Mrps7	5.09819	-0.0293886	-0.233603	0.664966	-0.328953
Mrps9	5.14231	-0.0291368	0.5512	0.692114	0.668972
Msi2	3.42377	-0.0437367	-0.161612	0.0712504	-0.0419464
Msmo1	2.39991	-0.0623499	-0.484352	0.41675	-0.183842
Msn	4.83125	-0.0310105	0.0142169	0.126509	-0.0479014
Mta1	1.96498	-0.0761085	-0.0737569	0.611464	-0.102728
Mta2	2.66212	-0.0562224	-0.0652364	0.270233	-0.0696237
Mtap	7.57569	-0.019785	-0.0451532	0.0447494	0.0342516
Mtch1	4.63517	-0.0323207	-0.0846765	0.0670768	0.0324428
Mtch2	8.51825	-0.0175973	-0.162034	0.373461	-0.183875
Mtdh	5.65655	-0.0264907	-0.0807792	0.623241	-0.206243
Mthfd1	5.92133	-0.0253073	-0.0399277	0.254935	-0.0655452
Mthfd1l	9.00271	-0.0166509	-0.178167	0.0696259	0.040659
Mtmr9	1.7343	-0.0861969	0.0610719	0.173748	0.0899772
Mtor	4.61151	-0.0324863	1.17248	0.444741	1.19584
Mtpn	3.6819	-0.0406754	-0.0776306	0.0249428	0.0075705
Mtss1l	2.0959	-0.071368	-0.127431	0.484716	-0.168737
Mtx1	6.77591	-0.0221183	-0.298672	1.30743	-0.310558
Mtx2	6.72934	-0.0222712	-0.136624	0.18495	-0.0485861
Mvd	4.59426	-0.0326081	-0.360053	0.743649	-0.185668
Mvk	7.0311	-0.0213162	0.0742763	0.454898	0.281116
Mvp	3.04274	-0.049203	0.0166579	0.169582	-0.0844972
Mx1	1.7125	-0.0872903	0.433503	0.0750033	-0.10003
Mx2	2.06821	-0.0723209	0.43755	0.110702	-0.165216
Mx2	2.06821	-0.0723209	0.22229	0.233111	-0.185148
Mybbp1a	1.40328	-0.106443	-0.0980531	0.0938934	-0.0382356
Mycbp2	1.62569	-0.0919342	0.201438	0.225675	0.286978
Myef2	6.66186	-0.0224966	-0.181851	0.15884	-0.0277555
Myg1	4.95734	-0.0302227	-0.0405433	0.00919205	0.00468888
Myh10	4.99548	-0.0299922	-0.0343925	0.420974	-0.045901
Myh11	5.36375	-0.0279352	0.0397799	0.163196	0.0836505
Myh14	5.0675	-0.0295664	-0.081056	0.197988	-0.0942007
Myh9	3.26599	-0.0458459	0.0604164	0.141988	-0.0527966
Myl6	2.09571	-0.0713745	-0.138524	0.793104	-0.201961
Myo18a	3.61693	-0.0414048	3.20334	0.428853	3.22614
Myo1b	2.92159	-0.0512392	-0.2254	0.640968	-0.373887
Myo1e	2.09877	-0.0712709	0.0329737	0.230547	-0.110843
Myo5a	3.03002	-0.0494092	-0.255856	0.298119	-0.151401
Myo6	4.93343	-0.030369	-0.0484696	0.197174	-0.0591622
Naa15	3.69494	-0.040532	-0.0796458	0.297562	0.0828585
Naa25	3.79238	-0.0394922	-0.0475351	0.474835	-0.327659
Naa50	2.61649	-0.0572007	-0.180653	0.259603	-0.161379
Naaa	3.38661	-0.0442158	0.384938	0.372017	-0.289998
Naca	3.02173	-0.0495446	-0.131445	0.391679	-0.117153
Nacad	3.89263	-0.0384767	-0.157139	0.036521	-0.0309504
Nae1	6.64298	-0.0225605	-0.267335	0.631278	-0.170503
Naga	8.21313	-0.0182505	-0.105818	0.232534	-0.0977615
Nampt	4.19326	-0.035722	0.427213	0.303605	0.28874
Nans	11.2557	-0.0133197	0.010167	0.159658	-0.0440754
Nap1l1	3.9499	-0.0379196	0.026696	0.380506	0.143142
Nap1l4	3.48101	-0.0430188	-0.117923	0.288762	-0.102127
Napa	2.4788	-0.0603703	-0.141575	0.349218	-0.101116
Napb	2.91713	-0.0513175	-0.463205	0.362536	-0.239308
Napg	3.55657	-0.0421063	-0.234581	0.210421	-0.0887642
Nars	3.91961	-0.0382122	-0.082895	0.110981	0.0464394
Nasp	3.69019	-0.0405842	-0.0581166	0.0542236	-0.0203331
Ncam1	8.79575	-0.0170424	-0.527969	1.00161	-0.430074
Ncam1	8.79575	-0.0170424	-0.297854	0.518279	-0.180727
Ncan	2.38914	-0.0626304	-0.80125	0.719317	-0.567584
Ncbp1	2.62423	-0.0570323	0.101285	0.43508	0.142058
Ncdn	1.2732	-0.117266	-0.426385	0.475799	-0.242234
Nckap1	4.15587	-0.036043	-0.00395624	0.00491705	-0.00449461
Nckipsd	2.6207	-0.057109	-0.161022	0.230826	-0.15109
Ncl	3.08673	-0.0485032	-0.0830098	0.241353	-0.0473953
Ncln	10.5438	-0.0142186	0.227259	0.66575	0.394834
Ncstn	2.11234	-0.0708142	-0.133843	0.336267	-0.109193
Ndrg1	15.8535	-0.0094582	-0.30134	0.0779947	-0.119659
Ndrg2	3.25408	-0.0460134	-0.207992	0.701256	-0.211954
Ndrg3	2.0879	-0.0716407	-0.0567971	0.0349598	-0.0216583
Ndufa10	6.78145	-0.0221002	-0.135253	0.442054	-0.182747
Ndufa13	5.96739	-0.0251121	-0.248343	0.63392	-0.18534
Ndufa6	6.00564	-0.0249524	-0.113733	0.102379	-0.0293752
Ndufa8	9.63103	-0.0155653	-0.174859	0.183275	-0.0606152
Ndufa9	6.66149	-0.0224979	-0.156012	0.20678	-0.0563145
Ndufb10	10.6555	-0.0140696	-0.124081	0.0175145	0.00565369
Ndufb5	17.5951	-0.00852231	-0.0745152	0.277738	0.0807233
Ndufb7	6.77735	-0.0221136	-0.236656	0.223906	-0.071832
Ndufb9	12.4266	-0.0120652	-0.14479	0.167045	-0.0433806
Ndufc2	9.10653	-0.0164612	-0.0728767	0.273061	0.0984267
Ndufs1	6.22848	-0.0240605	-6.80657	0.464059	-6.80039
Ndufs2	7.27807	-0.0205934	-0.207168	0.588891	-0.383544
Ndufs3	8.2892	-0.0180832	0.014969	0.386433	0.128587
Ndufs4	3.65123	-0.0410165	-0.157414	0.420443	-0.124951
Ndufs7	6.56447	-0.0228301	0.323222	1.30641	0.402409
Ndufv1	5.87834	-0.0254922	-0.127064	0.149067	-0.051869
Ndufv2	6.72631	-0.0222813	-0.155379	0.17147	-0.0746965
Necap2	4.16923	-0.0359276	-0.137464	0.507827	-0.222126
Nedd4	0.775902	-0.191826	-0.400938	2.05199	-0.352354
Nedd4l	3.05741	-0.0489675	-0.137856	0.000457402	-0.000159938
Nefl	7.59543	-0.0197336	-0.469758	0.185217	-0.318369
Nefm	7.63332	-0.0196357	-0.315082	0.027359	0.0530285
Negr1	5.37602	-0.0278715	-0.312563	0.0450745	0.0391392
Nek6	1.74277	-0.0857797	-0.227881	0.134709	-0.105884
Nek9	2.81635	-0.05315	-0.130139	0.637619	-0.208423
Neo1	5.69091	-0.0263309	-0.420586	0.532688	-0.452003
Nes	1.43211	-0.104309	-0.175321	0.238584	0.204063
Nf1	3.95907	-0.0378319	-0.137283	0.414474	-0.13704
Nfasc	6.9661	-0.0215149	-0.365651	0.107195	-0.0936074
Nfs1	4.64191	-0.0322738	-0.0450873	0.202043	0.183759
Nhlrc2	5.46249	-0.0274308	-0.201466	0.0209383	-0.0203652
Nipsnap1	11.6629	-0.012855	-0.147562	0.147917	-0.0375613
Nisch	0.417019	-0.354331	-0.309378	1.07135	-0.37892
Nit1	6.43887	-0.023275	-0.0402787	0.177211	-0.0507058
Nit2	9.57228	-0.0156608	-0.049748	0.00864757	-0.00263652
Nlgn2	2.55665	-0.0585363	-0.113413	0.125972	-0.0749333
Nlgn3	2.60566	-0.0574378	-0.217118	0.203152	-0.0788417
Nln	6.29722	-0.0237981	-0.0765678	0.205002	-0.0418303
Nlrx1	9.09091	-0.0164895	-0.0355518	0.14944	-0.0685121
Nme1	7.25346	-0.0206632	-0.18109	0.40972	-0.154319
Nme2	7.40891	-0.02023	-0.0685484	0.0356574	-0.0107329
Nmral1	7.36769	-0.0203431	0.0956402	0.995156	0.119678
Nmt1	3.00073	-0.0498907	-0.0428974	0.490336	0.443907
Nmt2	4.8517	-0.03088	-0.00901507	0.0242476	0.0154024
Nnt	10.8254	-0.0138489	0.0291792	0.59463	-0.111089
Nol3	5.02268	-0.02983	-0.0550322	0.0144787	-0.0191875
Nolc1	3.48583	-0.0429594	0.0181032	0.197454	0.204542
Nomo1	8.50955	-0.0176152	-0.107816	0.0128569	-0.00434761
Nono	4.04459	-0.0370332	-0.0532451	0.00462289	-0.00110497
Nop56	4.15639	-0.0360385	-0.0677274	0.224653	0.0434944
Nop58	6.8781	-0.0217899	-0.0502888	0.258866	0.0908595
Nova2	1.68344	-0.0887921	-0.0980281	0.1769	0.0516161
Npepps	7.38919	-0.020284	-0.108113	0.187602	-0.0545955
Npl	6.42809	-0.023314	0.0327247	0.507966	-0.192844
Nploc4	3.58009	-0.0418302	0.0575121	0.0650984	0.0356656
Npm1	4.94414	-0.0303033	-0.0858615	0.563046	0.0839319
Npm3	4.07516	-0.0367558	-0.113932	0.108285	0.056557
Nptn	5.30974	-0.0282191	-0.149596	0.171197	-0.0637692
Nqo1	9.09366	-0.0164845	0.0294035	0.244232	0.0696091
Nras	8.51912	-0.0175955	0.0337522	0.34002	0.0863525
Nrbp2	3.27243	-0.0457558	-0.00296046	0.0318703	-0.0206565
Nrcam	2.5846	-0.0579047	-0.303858	0.503651	-0.226515
Nrd1	2.53263	-0.0590903	-0.10615	0.0183573	-0.00443359
Nrxn1	2.88551	-0.0518788	-0.39708	0.0245406	0.0290066
Nrxn2	10.9614	-0.0136771	-0.35357	0.381018	-0.181851
Nrxn3	2.60745	-0.0573984	-0.678604	0.580695	-0.410284
Nsdhl	3.67149	-0.0407905	-0.270394	0.699808	-0.165347
Nsf	3.59302	-0.0416799	-0.35947	0.764177	-0.483923
Nsfl1c	3.98358	-0.0375995	-0.0641154	0.0153279	-0.00581875
Nt5c1a	4.83832	-0.0309653	-0.0276861	0.227914	-0.180476
Nt5c2	3.13077	-0.0478222	-0.173058	1.08457	-0.173437
Ntrk2	0.723811	-0.205511	-0.450833	0.665934	-0.331932
Nub1	1.24908	-0.119519	-0.0106763	0.0116636	0.00769678
Nucb1	1.10557	-0.134948	-0.304233	0.583247	-0.196951
Nucb2	3.25128	-0.0460529	-0.121029	0.0792087	0.0499977
Nudc	2.64113	-0.0566683	0.105701	0.163312	0.0657238
Nudt16	3.74038	-0.0400404	0.0442071	0.0736563	-0.168864
Nudt16l1	1.3019	-0.114692	-0.281552	0.307222	-0.295518
Nudt2	6.80423	-0.0220263	0.154476	0.382509	0.191665
Nudt21	2.33858	-0.063981	-0.0181946	0.099928	-0.0228995
Nudt5	5.51083	-0.0271905	0.00790053	0.156275	-0.0768896
Nudt9	3.67079	-0.0407983	-0.389602	0.209459	-0.239105
Numa1	1.84085	-0.0812241	-0.0383433	0.426073	-0.113061
Nup107	9.2621	-0.0161849	-0.0591479	1.04687	-0.220086
Nup133	9.08558	-0.0164991	-0.0611317	0.147422	-0.0621907
Nup153	1.84914	-0.0808612	-0.0313967	0.812599	-0.151351
Nup155	9.37389	-0.015992	0.205622	0.729987	0.284816
Nup160	13.1902	-0.0113671	0.107285	0.430902	0.137972
Nup205	14.091	-0.0106407	-0.0366788	0.62366	-0.0772449
Nup210	11.337	-0.0132242	-0.0548587	0.0765374	0.0185069
Nup214	4.57145	-0.0327706	-0.0319932	0.260521	-0.100947
Nup85	7.78991	-0.0192413	-0.0820639	0.497206	0.333249
Nup98	9.68594	-0.0154771	-0.0469001	0.263616	-0.0924911
Nxn	2.74913	-0.0544468	0.36607	0.450974	0.455924
Oas1a	2.08119	-0.0718712	0.390104	0.105173	0.065508
Oat	4.71548	-0.0317709	-0.840933	0.945658	-1.61169
Ociad1	2.07456	-0.0721	-0.180065	0.535933	-0.150926
Ogdh	5.70107	-0.026284	-0.167553	1.42801	-0.189598
Ogdhl	4.68049	-0.0320081	-0.202425	0.143149	0.120641
Ogfr	3.15862	-0.0474013	-0.256592	0.504573	-0.276473
Ogt	3.14433	-0.0476164	-0.40693	0.90935	-0.477691
Ogt	3.14433	-0.0476164	-0.121662	0.327531	-0.127939
Ola1	4.77896	-0.0313494	-0.179778	0.116695	-0.0423488
Opa1	6.46568	-0.0231786	-0.223925	0.254556	-0.085646
Opcml	5.07908	-0.0294991	-0.449817	0.0649946	-0.0739834
Oplah	8.0967	-0.0185128	0.103017	0.669374	-0.501945
Osbp	4.65213	-0.032203	-0.196111	0.279301	0.173927
Osbpl11	2.41496	-0.0619623	-0.482512	0.639187	-0.536461
Osbpl1a	3.03504	-0.0493278	0.0254641	0.0512056	-0.0187015
Osbpl6	3.26455	-0.0458661	-0.0827233	0.122224	-0.0779528
Osbpl8	2.82332	-0.0530191	-0.05553	0.100798	-0.047113
Osgep	7.94538	-0.0188651	0.0170651	0.0255742	0.00635017
Ostf1	2.98583	-0.050139	0.0165935	0.350926	-0.126559
Otub1	4.27742	-0.0350202	-0.165935	0.560668	-0.112788
Otud6b	3.65449	-0.0409799	-0.0548404	0.42282	0.350746
Oxct1	6.48014	-0.0231269	-0.170707	0.387468	-0.10911
Oxsr1	6.26598	-0.0239166	-0.227734	0.0844189	-0.0425436
P4ha1	1.96974	-0.0759255	-0.100941	1.05373	-0.321393
P4hb	4.3528	-0.0344145	-0.0564946	0.62531	-0.0981877
Pa2g4	5.07393	-0.029529	-0.114872	0.141654	0.04516
Pacs1	3.8944	-0.0384592	-0.179617	0.47086	-0.310363
Pacs2	4.719	-0.0317473	-0.0442733	0.0133934	0.0107872
Pacsin1	3.77078	-0.0397181	-0.115727	0.394109	-0.245684
Pacsin3	1.92839	-0.0775484	-0.15149	0.41787	-0.229668
Pafah1b1	2.83808	-0.0527439	-0.069101	0.10916	-0.036648
Pafah1b2	5.21077	-0.0287544	-0.0617515	0.520767	-0.543973
Pafah1b3	6.34662	-0.023613	0.000292336	0.208688	0.0646612
Paics	3.58301	-0.0417962	-0.124505	0.0415624	-0.0214615
Pak2	3.65148	-0.0410137	-0.0751259	0.219526	-0.0703833
Palm	9.4091	-0.0159322	-0.154234	0.115586	0.058478
Pam16	1.67161	-0.0894181	-0.502311	2.17792	-0.333552
Pank4	4.58484	-0.032675	-0.105745	0.34872	-0.204894
Papss1	2.4081	-0.0621385	-0.317189	0.348816	-0.202172
Park7	7.19466	-0.020832	-0.0840819	0.70115	-0.151008
Parp1	2.41258	-0.0620234	-0.00580673	0.426779	-0.115769
Parp14	1.73281	-0.086271	0.13901	0.917949	-0.171791
Parp9	1.75245	-0.0853071	0.0597792	0.369374	-0.168951
Parvb	2.72746	-0.0548784	-0.114482	0.254545	-0.143561
Pbdc1	3.98263	-0.0376085	-0.15391	0.218112	-0.0575193
Pbrm1	1.83922	-0.0812958	-0.0523363	0.16521	-0.07771
Pc	8.13749	-0.0184201	0.0366882	0.719385	0.132971
Pcbp2	3.3853	-0.0442329	-0.0262483	0.373702	-0.0766869
Pcbp3	3.61465	-0.0414309	0.0322163	0.0415611	0.0181238
Pcbp4	2.31606	-0.0646014	-0.147871	0.344191	-0.209475
Pccb	12.103	-0.0123877	-0.191407	0.418306	-0.132525
Pccb	12.103	-0.0123877	-0.100896	0.140991	0.0837123
Pcdh1	3.08269	-0.0485668	-0.28101	0.333925	-0.170636
Pcdhgc3	0.682843	-0.217726	-0.388657	0.618407	-0.334316
Pck2	9.81411	-0.0152751	-0.082095	0.134092	-0.178833
Pclo	2.53563	-0.0590204	-0.184902	0.0119207	-0.0194326
Pcm1	0.435722	-0.339357	-0.229432	0.956311	-0.221136
Pcmt1	5.02348	-0.0298253	-0.151067	0.682921	-0.105647
Pcna	0.945973	-0.157567	0.0324096	0.0464615	-0.0293528
Pcnp	2.46656	-0.0606691	0.136129	0.154281	0.0766302
Pcyox1	4.17568	-0.0358723	-0.0974803	0.0155342	0.00405542
Pcyox1l	5.27186	-0.0284216	-0.0984101	0.222806	-0.0787007
Pcyt1a	3.48874	-0.0429237	-0.236578	0.562985	-0.202401
Pcyt2	4.21175	-0.0355654	-0.14792	0.290092	-0.0745345
Pdap1	3.92313	-0.038178	-0.10044	0.164718	0.0726682
Pdcd10	2.02718	-0.0737803	-0.199014	0.174127	-0.0766873
Pdcd11	6.1319	-0.0244391	-0.190149	0.524138	-0.241239
Pdcd6	3.49727	-0.0428191	-0.0944958	0.16552	-0.0456157
Pdcd6ip	6.59228	-0.0227339	0.0303942	0.259294	0.0901659
Pde2a	3.88874	-0.0385151	-0.499392	0.169178	-0.15882
Pdhb	10.0153	-0.0149683	0.00663207	0.198581	0.0531592
Pdhx	6.78538	-0.0220874	-0.160168	0.144296	-0.0630994
Pdia3	3.95199	-0.0378996	0.00374422	0.216343	-0.0550573
Pdia4	4.24134	-0.0353176	-0.0118564	0.021962	0.00829648
Pdia4	4.24134	-0.0353176	0.115096	0.0404457	0.00523819
Pdia6	4.5541	-0.0328953	-0.256961	0.673851	-0.234243
Pdk1	6.43888	-0.023275	-0.154305	0.907483	-0.267172
Pdlim5	3.81541	-0.0392543	-0.0982995	0.110248	-0.0520922
Pds5b	2.87028	-0.0521535	0.295765	0.497074	0.280431
Pdxdc1	3.02269	-0.0495289	-0.230853	0.431891	-0.226699
Pdxdc1	3.02269	-0.0495289	-0.0966765	0.310068	-0.131441
Pdxk	6.07995	-0.0246477	-0.262692	0.227988	0.181073
Pdxp	6.25197	-0.0239701	-0.309264	0.119711	0.0571325
Pebp1	8.3811	-0.017885	0.074478	0.0383811	0.011825
Pecr	5.55244	-0.0269869	-0.0485237	0.229422	-0.0725351
Pef1	3.38826	-0.0441944	-0.0555997	0.046328	-0.0172801
Pelp1	3.83943	-0.039009	-0.077471	0.233715	-0.219226
Pepd	4.07429	-0.0367637	0.0691307	0.844016	-0.313645
Pfas	12.1363	-0.0123537	0.00339713	0.298215	-0.0505097
Pfdn1	2.01489	-0.074229	-0.179554	0.239077	-0.059888
Pfkl	5.06877	-0.0295591	-0.188443	0.783705	-0.207947
Pfkm	6.39789	-0.0234239	-0.0178665	0.900773	-0.100584
Pfkp	5.38961	-0.0278013	-0.240841	0.251791	-0.121108
Pfn2	4.29677	-0.0348627	-0.120983	0.325771	-0.0648546
Pgap1	4.03097	-0.0371581	-0.0247311	0.0963186	-0.0422414
Pgd	6.31956	-0.023714	0.0112702	0.19424	0.0316267
Pgls	7.83942	-0.0191199	-0.140684	0.992215	-0.259652
Pgm1	8.26284	-0.0181408	0.043014	0.223101	-0.0392148
Pgm2	10.6493	-0.0140778	-0.0830135	0.0999426	0.0474363
Pgm2l1	2.40746	-0.0621549	-0.666856	0.324743	-0.248412
Pgm3	9.18314	-0.016324	-0.106155	0.450715	0.838502
Pgp	6.29856	-0.023793	-0.0758497	0.148825	0.048551
Pgrmc1	4.74973	-0.0315421	-0.0463655	0.0172101	0.00691634
Pgrmc2	3.89938	-0.0384102	-0.108481	0.105255	-0.0340087
Phb	9.51596	-0.0157534	-0.130434	0.249129	0.0791493
Phb2	9.5403	-0.0157132	-0.0920093	0.00670455	0.00224345
Phf2	1.38429	-0.107897	-0.226989	0.671579	-0.329952
Phgdh	6.6851	-0.0224185	0.105075	0.118499	0.0246507
Phkb	6.49268	-0.0230823	0.0710218	0.384746	-0.303938
Phyhd1	5.61786	-0.0266729	-0.0236264	0.14867	-0.0619315
Phyhip	1.71193	-0.0873194	-0.633597	0.22913	-0.210963
Phyhipl	2.93198	-0.0510581	-0.140765	0.0835599	0.0336547
Pi4ka	3.79119	-0.0395046	-0.189102	0.354987	-0.109115
Picalm	2.72345	-0.0549591	-0.0774277	0.289865	-0.0946067
Pigs	3.50233	-0.0427574	-0.227691	0.137638	-0.11451
Pik3c2a	2.35629	-0.0635013	0.0815055	0.121232	-0.061853
Pip4k2b	5.03564	-0.0297533	-0.0860519	0.219237	0.0749994
Pir	6.83438	-0.0219292	0.0327095	0.081211	0.0280732
Pithd1	3.71812	-0.0402797	-0.110063	0.178968	0.0549328
Pitpna	4.72865	-0.0316825	-0.128695	0.347445	-0.10821
Pitpnb	2.2199	-0.0673924	-0.00256782	0.141076	0.0623654
Pitpnm1	3.90082	-0.038396	0.127587	0.015068	-0.0111301
Pitpnm2	3.60579	-0.0415326	-0.119057	0.0412358	-0.0199721
Pitrm1	5.94596	-0.0252026	0.0865205	0.0668273	0.0376569
Pkm	4.04032	-0.0370723	-0.150845	0.865523	-0.149273
Pkm	4.04032	-0.0370723	0.127152	0.140333	-0.077664
Pkn1	2.40664	-0.0621761	0.0388601	0.193414	-0.061401
Pkp4	2.41381	-0.0619917	-0.0180115	0.0945794	-0.0232511
Plaa	5.08476	-0.0294662	-0.0894026	0.218087	-0.0727562
Plcb1	5.58067	-0.0268505	-0.319825	0.175304	-0.10373
Plcb3	5.87984	-0.0254857	-0.0618122	0.0560437	-0.0478698
Plcd1	15.5151	-0.00966442	-0.20058	0.365121	-0.0968574
Plcd1	15.5151	-0.00966442	0.117246	0.488983	0.200777
Plcd3	7.66863	-0.0195454	-0.110183	0.0877736	-0.109743
Plcg1	2.25288	-0.0664085	0.0169391	0.332043	0.119928
Plcl1	3.82535	-0.0391524	0.0259519	0.129537	0.218651
Pld3	0.726065	-0.204878	-0.261027	0.258594	-0.127747
Plec	11.2559	-0.0133195	0.05486	0.0999536	0.0618291
Plec	11.2559	-0.0133195	0.0329459	0.229471	-0.0951971
Plec	11.2559	-0.0133195	0.152163	0.85001	0.413105
Plod1	0.677558	-0.219408	0.201864	0.0232847	0.021804
Plod3	1.78731	-0.0836488	0.116121	0.0130624	-0.0156574
Plp1	4.39012	-0.0341224	-0.36878	0.153148	0.417276
Plxna2	3.04789	-0.0491202	-0.244203	0.719607	-0.156625
Plxna3	4.18567	-0.0357867	-0.355709	0.103184	-0.0639523
Plxna4a	5.31425	-0.0281951	-0.392446	0.342351	-0.201485
Plxnb1	5.77912	-0.0259294	0.0502189	0.108601	-0.0405394
Plxnb2	3.47651	-0.0430744	0.0473895	0.431484	-0.11059
Pm20d2	9.50516	-0.0157713	0.205882	0.187436	0.170798
Pml	2.15245	-0.0694984	0.0457318	0.850454	-0.255091
Pmm1	1.24971	-0.119459	-0.642236	0.759779	-0.595809
Pmpca	4.30329	-0.0348099	-0.0275193	0.0681768	0.0410002
Pnn	3.64705	-0.0410634	0.134566	0.351193	-0.380079
Pnp	6.3567	-0.0235756	-0.0183786	0.178596	-0.0595966
Pnpla6	2.29383	-0.065226	0.0194192	0.340564	0.109029
Pnpo	6.10918	-0.0245299	-0.0247626	0.140849	-0.0625671
Pnpt1	5.242	-0.0285833	0.211275	0.868173	0.539981
Pofut1	3.6489	-0.0410426	-0.0641715	0.0417181	0.0227711
Pogz	2.08794	-0.0716394	-0.103712	0.25966	-0.095054
Poldip2	1.81285	-0.0824745	-0.171694	0.117339	-0.0537068
Polr2a	1.21012	-0.123348	-0.210181	1.69956	-0.317109
Polr2b	2.21244	-0.0676188	-0.0272644	0.19791	-0.0562404
Pon2	3.99661	-0.0374771	-0.0551337	0.763906	-0.36728
Por	3.50132	-0.0427697	-0.0586263	0.04788	0.0158852
Ppa1	5.70304	-0.026275	-0.0798095	0.0195053	-0.00422764
Ppa2	10.4647	-0.014326	-0.117497	0.240412	-0.100067
Ppap2b	1.57305	-0.0949992	-0.168968	0.25959	-0.11826
Ppfia3	3.27115	-0.0457737	-0.413929	0.00219393	-0.00303805
Ppia	6.12258	-0.0244762	-0.144177	0.318847	-0.0928028
Ppib	4.27267	-0.0350591	-0.0450387	0.0900137	-0.0175043
Ppid	5.13801	-0.0291612	-0.196283	0.428242	-0.0767691
Ppm1a	2.9714	-0.0503821	-0.151973	0.451761	-0.128566
Ppm1e	3.94618	-0.0379554	-0.141854	0.209677	-0.0951211
Ppm1f	7.60579	-0.0197068	-0.0118014	0.289959	0.147961
Ppm1g	2.28382	-0.065511	-0.0451031	0.461897	-0.139909
Ppme1	2.65515	-0.0563696	-0.182213	0.375214	-0.116937
Ppox	4.09509	-0.0365771	-0.1678	0.0856073	-0.0633793
Ppp1ca	2.63675	-0.0567622	-0.126484	0.559494	-0.134994
Ppp1cb	2.24161	-0.0667414	-0.214746	0.745982	-0.150402
Ppp1cc	2.25058	-0.0664761	-0.167325	0.126781	-0.021634
Ppp1r12a	2.88906	-0.0518151	-0.0923141	0.0321955	-0.0158357
Ppp1r12c	3.11223	-0.0481067	-0.948021	0.498981	-1.13877
Ppp1r1b	4.1078	-0.0364641	0.0496775	0.0908478	-0.0615147
Ppp1r7	4.3539	-0.0344058	-0.138167	0.0800123	-0.0232126
Ppp1r9a	2.07566	-0.0720619	-0.17534	0.00812923	-0.00686544
Ppp1r9b	3.03827	-0.0492754	-0.157358	0.32114	-0.136226
Ppp2ca	2.00893	-0.0744485	-0.174347	0.910947	-0.132601
Ppp2cb	3.02103	-0.0495561	-0.024687	0.236687	0.0824819
Ppp2r1a	2.81695	-0.0531388	-0.159771	1.89641	-0.149454
Ppp2r2a	4.02131	-0.0372473	-0.0997999	0.123475	0.0379402
Ppp2r4	6.28099	-0.0238595	-0.134662	0.0187223	-0.00648929
Ppp2r5a	3.68529	-0.040638	-0.441184	0.848954	-0.392664
Ppp2r5e	3.11952	-0.0479944	-0.193686	0.26014	-0.0697488
Ppp3ca	3.55169	-0.0421642	-0.292523	0.114113	-0.0583485
Ppp3cb	3.70459	-0.0404266	-0.191549	0.000637965	0.000489569
Ppp5c	3.98311	-0.037604	-0.283538	0.899661	-0.189654
Ppp6c	3.34359	-0.0447837	-0.0531515	0.221931	-0.049029
Ppp6r2	2.51332	-0.0595432	-0.00305917	0.0595196	-0.020394
Ppp6r3	2.60671	-0.0574148	-0.175603	0.578901	-0.132381
Ppt1	2.20128	-0.0679608	-0.321194	0.188435	-0.0942309
Prdx1	6.52144	-0.0229806	0.00635599	0.0391291	-0.0122684
Prdx2	7.04481	-0.0212747	-0.0527793	0.212845	-0.0374214
Prdx3	8.01245	-0.0187073	-0.103021	0.17179	-0.0526026
Prdx4	3.83188	-0.0390858	-0.0335537	0.109798	-0.0331966
Prdx6	7.84713	-0.0191011	0.177785	0.00357246	-0.00105664
Prep	5.30565	-0.0282408	-0.126921	0.108482	-0.045797
Prepl	0.541055	-0.274103	-0.67707	0.433345	-0.45852
Prex1	2.48923	-0.060118	-0.14049	0.420049	-0.297464
Prkaca	5.30057	-0.0282678	-0.124746	0.0642161	-0.0312017
Prkacb	4.34549	-0.0344724	-0.21512	0.0835734	-0.0332692
Prkar1a	1.94841	-0.076754	-0.256902	1.12106	-0.179408
Prkar2a	12.2216	-0.0122675	-0.132651	0.0875985	0.0259173
Prkar2b	15.4254	-0.00972055	-0.212845	0.306191	-0.187133
Prkca	4.77899	-0.0313492	-0.203454	0.0574132	-0.0288766
Prkcb	2.85931	-0.0523531	-0.314832	0.38666	-0.208316
Prkce	2.58235	-0.0579552	0.224513	0.458631	0.198201
Prkcg	1.68463	-0.0887293	-0.253813	0.014695	0.0319782
Prkci	3.68818	-0.0406062	0.0171918	1.26266	0.333388
Prkcsh	3.43011	-0.043656	-0.0659609	0.45809	-0.235227
Prkd1	3.33834	-0.0448541	-0.0253491	0.045324	-0.0279429
Prkra	6.16728	-0.024299	-0.0124557	0.269545	-0.0647417
Prmt1	3.54368	-0.0422593	-0.0222561	0.0125078	-0.00425382
Prmt5	5.89636	-0.0254144	-0.0415732	0.209474	0.0632757
Prnp	1.21186	-0.123172	-0.244204	1.07991	-0.399255
Prodh	8.7808	-0.0170714	0.104646	0.240207	-0.163635
Prosc	4.88777	-0.0306523	-0.100466	0.0264104	-0.0070049
Prpf19	2.81353	-0.053203	-0.113296	0.432985	-0.0952313
Prpf3	3.02628	-0.0494702	-0.0113989	0.665331	-0.136374
Prpf40a	4.05658	-0.0369239	-0.165718	0.290842	-0.107965
Prpf6	1.54948	-0.0964384	-0.0475197	0.220589	-0.073396
Prpf8	1.68479	-0.088721	-0.0669796	0.558447	-0.121304
Prps1	4.47601	-0.0334685	-0.114164	0.316737	0.0691681
Prps2	5.29406	-0.0283025	-0.220907	0.547143	-0.162041
Prpsap1	4.50373	-0.0332627	-0.0191164	0.111273	0.0632719
Prpsap2	5.29088	-0.0283195	-0.131284	0.31865	-0.0969295
Prtfdc1	4.84031	-0.0309525	-0.132354	0.157203	-0.105033
Psap	1.90461	-0.0785134	-0.346808	1.36737	-0.440636
Psat1	5.71713	-0.0262103	0.0348727	0.126536	0.0350064
Psd2	1.77214	-0.0843626	-0.168584	0.378139	0.150774
Psd3	3.31421	-0.0451801	-0.512801	0.157033	-0.215961
Psip1	3.07555	-0.0486792	-0.186057	1.07827	-0.190101
Psma1	6.57757	-0.0227846	-0.0316348	0.133694	-0.0317387
Psma2	6.65938	-0.022505	-0.0787831	1.17263	-0.222409
Psma3	7.11954	-0.0210516	-0.0334158	0.0305098	-0.00785639
Psma4	6.16372	-0.024313	-0.0955135	0.284469	-0.0695103
Psma5	6.14382	-0.0243917	0.0315841	0.0590125	0.0177281
Psma6	6.08057	-0.0246452	-0.0793919	0.607332	-0.0626464
Psma7	6.73717	-0.0222454	-0.0214851	0.286338	-0.0718187
Psmb1	5.69304	-0.0263211	-0.0598863	0.114936	-0.0546712
Psmb10	7.32734	-0.0204551	0.191631	0.566568	-0.192582
Psmb2	5.89126	-0.0254363	-0.0884812	0.154498	-0.0259425
Psmb3	6.16765	-0.0242975	-0.00753829	0.0418518	0.0266583
Psmb4	6.09935	-0.0245694	-0.164713	0.420562	-0.187911
Psmb5	5.47673	-0.0273596	-0.171912	0.459281	4.74392
Psmb6	5.45829	-0.0274519	-0.23182	0.140512	-0.0410263
Psmb7	6.23069	-0.0240519	-0.194312	0.178187	-0.0417205
Psmb8	6.22735	-0.0240648	-0.0662311	0.0355878	-0.0229351
Psmb9	5.24013	-0.0285935	0.129591	0.106824	-0.0182082
Psmc1	4.67097	-0.0320733	-0.0992151	0.0702814	-0.0198763
Psmc2	4.89005	-0.0306381	-0.0467652	0.260584	0.08213
Psmc3	5.6443	-0.0265481	-0.172442	0.451627	-0.0891203
Psmc4	6.27845	-0.0238692	0.0214524	0.345437	0.222353
Psmc5	5.20026	-0.0288125	-0.192444	0.786786	-0.242072
Psmc6	5.16288	-0.0290208	-0.067843	0.0751845	0.0261414
Psmd1	4.99231	-0.0300112	-0.0322691	0.17585	0.0401225
Psmd11	4.61838	-0.032438	-0.956181	0.474129	-0.904026
Psmd12	6.03845	-0.0248169	-0.0575029	0.156398	-0.0281772
Psmd13	5.32624	-0.0281317	-0.182132	0.637244	-0.111253
Psmd14	7.062	-0.021223	-0.145086	0.248258	-0.0485425
Psmd2	4.3758	-0.0342339	-0.0885421	0.12471	-0.0343766
Psmd3	5.70856	-0.0262496	-0.0597165	0.190853	0.0462015
Psmd4	3.47782	-0.0430582	-0.0925327	0.223743	0.0596374
Psmd5	5.44083	-0.0275399	0.00881769	0.302125	-0.134138
Psmd6	5.50079	-0.02724	-0.105509	0.20374	-0.050631
Psmd7	5.32455	-0.0281406	-0.103886	0.368409	-0.0602741
Psmd8	4.5127	-0.0331967	-0.139197	0.259675	-0.0597325
Psmd9	3.26917	-0.0458014	-0.0968422	0.226314	-0.0826167
Psme1	5.13781	-0.0291623	0.112661	0.290728	0.0514198
Psme2	5.54541	-0.0270211	-0.0718208	0.3835	-0.363333
Psme4	3.25772	-0.045962	-0.089452	0.287362	-0.074365
Psmg1	3.26146	-0.0459094	0.0596684	0.646704	0.148671
Pspc1	4.80218	-0.031198	-0.0339488	0.0738817	-0.0258772
Psph	4.89108	-0.0306316	-0.116821	0.0662848	0.0238561
Ptbp1	4.80572	-0.031175	-0.0309907	0.378425	-0.100145
Ptbp1	4.80572	-0.031175	0.202986	0.274595	0.162522
Ptbp2	3.0324	-0.0493705	-0.0659603	0.243302	-0.101448
Ptcd3	6.7273	-0.022278	-0.108081	0.000178983	0.000122345
Ptdss1	6.50345	-0.0230441	0.223638	0.43794	0.220525
Ptdss2	5.75566	-0.026035	0.0714855	0.00108518	-0.00181819
Ptges2	5.78114	-0.0259204	-0.0579341	0.131897	0.0624515
Ptges3	3.75731	-0.0398603	-0.0963901	0.208083	-0.0736103
Ptgfrn	4.38126	-0.0341913	-0.0870845	0.117732	-0.0959742
Ptgr2	8.03745	-0.0186492	-0.103087	0.290043	-0.172626
Ptk2	3.16776	-0.0472648	-0.0906874	0.13894	-0.0557107
Ptk2b	3.38961	-0.0441768	-0.198829	0.701442	-0.311479
Ptk7	4.7919	-0.0312648	-0.124886	0.737528	-0.245799
Ptma	2.49035	-0.0600909	0.0878348	0.246574	0.160329
Ptms	2.82892	-0.0529143	-0.0143684	0.0016126	0.000712578
Ptn	1.36539	-0.109383	-0.662651	0.131052	-0.159866
Ptp4a2	2.73362	-0.0547549	0.0224017	0.286031	-0.0697756
Ptplb	7.01314	-0.0213707	-0.00828303	0.117209	0.073902
Ptpn11	3.41218	-0.0438851	-0.0793305	0.0791978	0.0291353
Ptpn23	3.16979	-0.0472347	-0.0287389	0.684568	-0.16091
Ptpn6	2.29912	-0.0650763	0.758009	0.159422	0.217767
Ptpra	3.58555	-0.0417666	-0.882383	0.695948	-0.818807
Ptpra	3.58555	-0.0417666	-0.0275556	0.0961054	-0.0714234
Ptprc	1.80129	-0.0830021	0.404082	0.130566	-0.155254
Ptprd	1.35894	-0.1099	-0.285118	0.249264	-0.207918
Ptprs	1.9082	-0.0783664	-0.422843	0.332617	0.499803
Ptprz1	1.19414	-0.12499	-0.330173	0.496942	-0.252102
Puf60	1.41159	-0.105819	-0.147719	0.782503	-0.133158
Pum1	1.64749	-0.0907221	-0.262705	0.0921406	-0.0506978
Pum2	1.4889	-0.100346	0.0772187	0.246623	0.102945
Pura	7.90708	-0.0189564	-0.500749	0.428243	-0.401271
Purb	7.57207	-0.0197945	-0.130146	0.127307	-0.0543675
Pvrl1	3.23715	-0.0462536	-0.375408	0.319043	-0.228471
Pycr2	5.57494	-0.0268781	-0.104667	0.0500887	-0.0271003
Pycrl	7.38083	-0.0203069	-0.080878	0.563383	-0.0915505
Pygb	10.3923	-0.0144257	-0.0146904	0.182998	-0.0690325
Pygb	10.3923	-0.0144257	-0.0812343	0.249667	-0.0779783
Pygl	4.25544	-0.0352008	-0.0616864	0.703562	-0.291058
Pygm	10.8048	-0.0138752	-0.0549527	0.0428267	-0.0235694
Pyroxd2	11.7445	-0.0127656	0.0725563	0.112158	0.0602278
Qdpr	5.92909	-0.0252742	-0.0523515	0.0515835	0.0154415
Qki	1.08875	-0.137021	-0.188691	0.476303	-2.04356
Rab10	4.31087	-0.0347488	-0.145699	0.215601	-0.114379
Rab11b	2.46038	-0.0608214	-0.139449	0.0603781	-0.0165488
Rab12	3.2063	-0.0466978	-0.293329	0.167456	-0.10305
Rab13	4.73817	-0.0316189	-0.042404	0.211925	-0.0855006
Rab14	2.93851	-0.0509448	-0.117201	0.426781	-0.0826247
Rab18	1.98193	-0.0754598	-0.290035	1.17951	-0.233863
Rab1a	3.72139	-0.0402444	-0.0968422	0.773833	-0.182167
Rab21	3.04292	-0.0492002	-0.150368	0.23841	-0.0850886
Rab23	5.10559	-0.0293461	-0.0986647	0.38761	-0.127923
Rab2a	3.30227	-0.0453431	-0.163851	0.333551	-0.0855926
Rab2b	3.04816	-0.0491158	-0.210778	0.268301	-0.0959194
Rab31	3.00047	-0.0498949	-0.162052	0.0634694	-0.0236526
Rab35	6.30793	-0.0237577	-0.109393	0.136751	-0.0382294
Rab3a	2.26347	-0.0660984	-0.379761	0.46547	-0.235808
Rab3c	3.07143	-0.0487444	-0.2777	0.122642	-0.119031
Rab3gap2	3.09601	-0.0483582	-0.152287	0.407732	-0.180461
Rab4a	3.07901	-0.0486246	-0.146466	0.114114	-0.0821039
Rab4b	3.33197	-0.0449396	-0.396249	0.605751	-0.346665
Rab5a	3.67643	-0.0407358	-0.050091	0.319921	-0.0932508
Rab5b	3.51914	-0.0425535	-0.0909664	0.27617	-0.0845233
Rab5c	3.3161	-0.0451544	-0.0710006	0.111342	-0.0351389
Rab6a	1.90974	-0.0783033	-0.260228	0.461216	-0.190914
Rab6b	0.97629	-0.152705	-0.38926	0.280768	-0.157022
Rab7a	2.60098	-0.0575409	-0.152958	0.270402	-0.0814823
Rab8a	3.27311	-0.0457463	-0.16717	0.883119	-0.648997
Rab8b	2.89618	-0.0516879	-0.0896795	0.00190228	-0.00106783
Rab9a	2.60564	-0.0574384	-0.204764	0.24473	-0.0805412
Rabep1	3.5211	-0.0425298	-0.392507	0.658152	-0.335893
Rabgap1	2.60686	-0.0574114	-0.19569	0.722456	-0.212066
Rabggta	6.8775	-0.0217919	0.00209974	0.0195628	0.0126697
Rabggtb	3.96627	-0.0377634	-0.14204	0.127087	0.0934619
Rac1	7.62138	-0.0196665	-0.0488218	0.315334	0.164658
Rac2	1.37995	-0.108234	0.386912	0.170332	0.142127
Rad21	1.91913	-0.0779213	-0.105091	1.07122	-0.195564
Rad23b	3.89209	-0.038482	-0.0117232	0.152887	0.0413549
Rala	9.51527	-0.0157545	-0.112015	0.141944	0.0479803
Ralb	7.75618	-0.019325	-0.063313	0.0125323	-0.00310286
Ralgapa1	4.15572	-0.0360442	-0.19494	0.0822352	-0.118605
Ralgapb	2.86759	-0.0522022	-0.299257	0.220975	-0.177778
Raly	1.6557	-0.0902743	-0.106696	0.3137	-0.0765544
Ran	4.49195	-0.0333499	-0.0615129	0.360032	0.123041
Ranbp1	5.12735	-0.0292217	-0.065549	0.204524	0.0481221
Ranbp2	2.31712	-0.0645719	-0.188385	0.0950031	-0.0615079
Ranbp3	2.84726	-0.0525742	-0.0887071	0.00748398	-0.0030737
Rangap1	1.95106	-0.0766499	-0.0727573	0.159544	0.0483901
Rap1a	5.83661	-0.0256743	-0.185535	0.0950017	-0.0793539
Rap1b	5.05434	-0.0296433	-0.09015	0.277747	-0.0856301
Rap1gds1	3.49264	-0.0428757	-0.114364	0.0316843	0.015037
Rap2b	5.11315	-0.0293028	-0.242132	0.134027	-0.0625408
Rapgef2	3.1719	-0.0472033	-0.0302696	0.486927	0.195781
Rars	6.52036	-0.0229844	-0.0508126	0.383187	-0.0671291
Rasa1	3.39912	-0.0440534	-0.129852	0.0431843	0.0236728
Rasa3	2.26739	-0.0659846	-0.148067	0.575138	-0.385132
Rasgrp2	4.88061	-0.0306973	-0.235889	0.145604	-0.166397
Raver1	1.97329	-0.075789	-0.186834	0.578943	-0.285906
Rbbp4	1.72392	-0.0867143	-0.401699	0.327622	-0.261688
Rbm14	5.16574	-0.0290048	-0.0308516	0.56881	0.197735
Rbm3	2.61253	-0.0572872	-0.123265	0.0963582	-0.057085
Rbm3	2.61253	-0.0572872	-0.128516	0.266867	-0.0707507
Rbm39	1.99262	-0.0750562	-0.0511571	0.111148	0.0406199
Rbmx	6.16464	-0.0243094	0.0225341	1.27081	0.147668
Rbmxrtl	6.4086	-0.0233849	-0.0912834	0.169982	-0.0373991
Rbp1	6.08836	-0.0246137	-0.204961	0.264946	-0.156523
Rcc1	7.45556	-0.0201036	0.0021162	0.249304	0.0348042
Rcn1	5.94693	-0.0251985	0.0057912	0.437762	0.165254
Rdh11	3.88626	-0.0385397	-0.136936	0.262056	-0.0607989
Rdh14	6.00138	-0.0249701	-0.215529	0.0968101	-0.0491511
Rdx	4.81856	-0.0310921	-0.0197837	0.0573849	0.0203937
Reep5	3.72524	-0.0402029	-0.132958	0.203352	-0.0554662
Rer1	3.40472	-0.0439811	-0.0658824	0.246956	0.103382
Retsat	2.77833	-0.0538758	0.200517	0.29876	0.114347
Rexo2	4.02261	-0.0372352	0.0545186	0.666937	0.219085
Rgd1309362	1.09574	-0.136151	0.232689	0.112255	-0.0987095
Rgd1309534	8.5007	-0.0176336	0.00215483	1.2861	-0.402444
Rgd1311345	6.54488	-0.0228983	-0.11138	0.442808	-1.1835
Rgd1566265	1.67843	-0.089056	-0.162499	0.252529	-0.120633
Rgs7	5.25968	-0.0284874	-0.385517	0.359658	-0.2784
Rheb	2.11154	-0.070841	-0.153908	0.104681	-0.0446182
Rhoa	3.79833	-0.0394305	-0.08941	0.259936	-0.0685128
Rhob	3.91586	-0.0382488	-0.203641	0.110339	0.0559345
Rhoc	4.8441	-0.0309283	-0.126339	0.130068	0.0581374
Rhot1	4.00545	-0.0373946	-0.1393	0.100721	0.0283203
Rhot2	5.48846	-0.0273011	-0.0315661	0.0396459	0.026647
Ric8a	2.4572	-0.0608999	-0.388791	0.515623	-0.205193
Rlbp1	2.98059	-0.0502271	-0.140369	0.423052	0.42434
Rnf14	1.95327	-0.0765637	-0.235608	0.297047	-0.133132
Rnf213	1.52298	-0.0981096	0.225049	0.504981	-0.154928
Rnh1	6.1713	-0.0242832	-0.0120311	0.123968	-0.0617548
Rnmt	3.22453	-0.0464343	-0.0407817	0.657726	-0.170383
Rnpep	5.85297	-0.0256026	-0.0423198	0.255318	0.0428535
Rnps1	4.32267	-0.0346541	-0.370121	0.139669	-0.157366
Rock1	3.04869	-0.0491073	-0.141117	0.172874	-0.120118
Rock2	3.4528	-0.0433696	-0.177766	0.353614	-0.144925
Rogdi	3.85	-0.0389021	-0.307072	0.147962	-0.105484
Rpl10	4.31019	-0.0347543	-0.109069	0.0150162	-0.00414706
Rpl10a	6.96076	-0.0215314	-0.150698	0.0931886	-0.0211084
Rpl11	7.91426	-0.0189392	-0.068359	0.308828	-0.0906121
Rpl12	12.1343	-0.0123558	-0.00866903	0.00922555	0.00274567
Rpl13	7.44779	-0.0201245	-0.135272	0.487449	-0.105636
Rpl13a	5.37279	-0.0278882	-0.152351	0.201206	-0.0483893
Rpl14	7.67523	-0.0195286	-0.198205	0.636174	-0.151559
Rpl15	5.93119	-0.0252653	0.0268025	0.965908	0.170362
Rpl18	5.77725	-0.0259378	-0.10945	0.225447	-0.0587983
Rpl18a	5.63339	-0.0265995	-0.10929	0.0822787	0.0201368
Rpl19	4.86681	-0.0307842	-0.160575	0.0128618	0.00355612
Rpl21	7.2313	-0.0207265	-0.203943	0.465068	-0.132109
Rpl23	8.28446	-0.0180935	-0.20403	0.643356	-0.200296
Rpl23a	9.47526	-0.015821	-0.0410167	0.0439871	0.0155658
Rpl24	5.66284	-0.0264613	-0.142637	0.178377	-0.0391872
Rpl26	8.39286	-0.01786	-0.113357	0.089841	-0.0197782
Rpl27a	7.22639	-0.0207406	-0.0698234	0.388149	-0.0643688
Rpl28	6.56803	-0.0228177	-0.137952	0.300621	-0.0732463
Rpl3	7.16418	-0.0209205	-0.112927	0.136989	-0.0294344
Rpl32	7.39124	-0.0202784	-0.0767956	0.0694979	-0.017257
Rpl35	7.32802	-0.0204532	-0.109179	0.158639	0.0318039
Rpl36a	7.59064	-0.0197461	-0.142	0.0156773	0.00478076
Rpl4	7.069	-0.021202	-0.0901829	0.0630219	-0.0174368
Rpl5	7.07527	-0.0211832	-0.143301	0.252663	-0.0585896
Rpl6	6.76235	-0.0221626	-0.0808669	0.0554303	-0.0126169
Rpl8	6.67817	-0.0224417	-0.115564	0.0249551	-0.00654284
Rpl9	5.80743	-0.0258031	-0.117984	0.259554	-0.0907597
Rplp0	5.8038	-0.0258193	-0.0666958	0.0833933	-0.024369
Rpn1	4.6906	-0.0319392	-0.154104	0.0274628	0.0077384
Rpn2	5.40701	-0.0277119	0.0812936	0.526099	0.146502
Rprd1b	2.40756	-0.0621523	4.73455e-05	0.347237	-0.0872701
Rps10	9.13639	-0.0164075	0.00883556	0.411923	0.1227
Rps11	7.12528	-0.0210347	-0.148539	0.114629	-0.0265216
Rps12	10.3757	-0.0144487	-0.0643959	0.318427	-0.0982343
Rps13	8.4177	-0.0178073	0.0216119	0.286817	0.121554
Rps14	11.4451	-0.0130994	-0.0713131	0.217442	-0.104858
Rps16	6.50172	-0.0230502	-0.155376	0.205665	-0.0348872
Rps17	8.14986	-0.0183921	-0.0824488	0.327733	-0.138926
Rps19	8.68567	-0.0172583	-0.116352	0.0506094	-0.016152
Rps2	6.57693	-0.0227869	-0.0900382	0.0634579	0.00976966
Rps20	8.7988	-0.0170365	-0.0296134	0.178459	0.0563361
Rps21	5.35703	-0.0279702	-0.146108	0.0788615	-0.0262398
Rps23	6.06134	-0.0247233	-0.0983226	0.0299308	0.00921239
Rps25	7.1681	-0.0209091	-0.0804448	0.122295	0.0363884
Rps26	8.45415	-0.0177306	-0.167064	0.196258	-0.0229205
Rps27a	1.48198	-0.100813	-0.185277	0.698597	-0.204764
Rps3	6.15215	-0.0243587	-0.142409	0.149356	-0.0333867
Rps3a	6.31844	-0.0237182	-0.131573	0.144968	-0.031652
Rps4x	6.66733	-0.0224782	-0.119085	0.1992	-0.0492015
Rps5	6.25584	-0.0239553	-0.0570255	0.0174532	-0.00605175
Rps6	6.45665	-0.023211	-0.0954192	0.257395	-0.0411674
Rps6ka3	3.63051	-0.0412502	0.0191828	0.500037	0.290321
Rps6ka5	4.8897	-0.0306403	0.0664262	0.0590722	0.0410551
Rps7	7.4234	-0.0201906	0.0236292	0.24111	0.0994124
Rps8	6.38857	-0.0234581	-0.00148893	0.367679	0.0991993
Rps9	5.76368	-0.0259988	-0.118189	0.0267016	0.00737354
Rpsa	6.81743	-0.0219837	-0.258594	0.271018	-0.44157
Rptor	5.20594	-0.028781	-0.0997317	0.284319	0.235965
Rqcd1	4.50488	-0.0332542	-0.0656722	0.176202	0.0202277
Rraga	3.28182	-0.0456252	-0.192825	1.28238	-0.277258
Rras	4.19374	-0.0357179	-0.139801	0.434069	-0.159882
Rras2	10.1476	-0.0147734	-0.378618	0.272745	-0.146184
Rrbp1	3.34049	-0.0448252	-0.0360081	0.300697	-0.079595
Rrm1	2.01352	-0.0742793	-0.0048527	0.0851085	-0.0352897
Rsu1	4.37129	-0.0342691	-0.109233	0.122917	-0.0568921
Rtcd1	4.86671	-0.0307848	-0.00442151	0.396456	-0.37723
Rtn1	3.25422	-0.0460114	-0.228445	0.282618	-0.0848252
Rtn3	2.36137	-0.0633651	-0.15535	0.0786292	-0.0500885
Rtn3	2.36137	-0.0633651	-0.319901	1.15746	-0.243917
Rtn4	2.97152	-0.05038	-0.00115512	0.304465	0.0445555
Rufy3	2.64415	-0.0566036	-0.176076	0.0589619	0.0228582
Ruvbl1	4.80979	-0.0311487	-0.116506	0.656985	-0.150133
Ruvbl2	4.58291	-0.0326887	-0.150419	0.39739	-0.0729038
S100a16	3.27355	-0.0457402	-0.161642	0.625293	-0.318299
S1pr1	3.15656	-0.0474322	-0.628667	0.0987208	-0.111177
Sacm1l	3.72534	-0.0402018	-0.0981826	0.186012	0.0779595
Sacs	3.71599	-0.0403029	-0.598423	0.120604	-0.452526
Sae1	5.0581	-0.0296213	-0.130361	0.00698943	0.00266765
Safb	2.37545	-0.0629904	-0.0568733	0.128691	-0.0250306
Samd4b	2.34792	-0.0637271	-0.268844	0.537767	-0.280454
Samm50	9.45753	-0.0158507	-0.0193964	0.316417	0.129644
Sap18	2.39159	-0.0625662	-0.110212	0.196263	-0.0472825
Sar1a	2.75689	-0.0542939	-0.239395	0.367071	-0.172026
Sar1b	2.87191	-0.0521238	-0.158147	0.933608	-0.175711
Sarm1	6.3713	-0.0235216	-0.172896	0.139327	-0.110641
Sarnp	2.91261	-0.0513969	-0.020356	0.0480191	-0.00952991
Sars	3.38991	-0.0441729	-0.128499	0.174593	-0.0809554
Sart3	4.36951	-0.034283	-0.0663678	0.176273	-0.0402384
Sbds	2.17378	-0.0688181	-0.0322623	0.0245978	0.0117982
Sbf1	4.39592	-0.0340774	-0.191773	0.362061	-0.136044
Scaf4	1.89652	-0.0788475	0.00234249	0.0850588	-0.02772
Scamp1	3.28662	-0.0455586	-0.113846	0.191049	-0.0541887
Scamp2	2.77711	-0.0538993	-0.103746	0.407768	-0.20719
Scamp3	3.45698	-0.0433174	-0.144393	0.31127	-0.176218
Scamp5	3.55203	-0.0421601	0.0766626	0.195331	0.26069
Scarb2	3.18287	-0.0470409	-0.00436131	0.0239118	-0.00835916
Sccpdh	6.35081	-0.0235974	-0.0325682	0.487867	0.151637
Scfd1	3.45788	-0.043306	-0.0124585	0.12774	-0.053595
Scfd2	3.53467	-0.0423669	-0.115418	0.389008	-0.230577
Scly	8.89167	-0.0168587	-1.6413	0.591379	-2.372
Scn2a	3.19204	-0.0469061	-0.217267	0.449698	-1.04458
Scp2	3.82312	-0.0391752	-0.0626687	0.253975	-0.0514349
Scpep1	8.55488	-0.017522	0.0494802	0.28444	-0.107352
Scrib	3.83327	-0.0390716	-0.0189109	0.190485	-0.0976087
Scrn1	6.16965	-0.0242897	-0.0299784	0.0217012	-0.0110914
Scyl2	4.27474	-0.035042	0.369696	0.305049	0.350824
Sdc2	14.4891	-0.0103485	-0.00871806	0.21642	0.231517
Sdc4	5.88214	-0.0254757	-0.0511854	0.108385	0.0769201
Sdcbp	13.0486	-0.0114904	-0.0899883	0.0502405	0.0259363
Sdha	6.93689	-0.0216054	-0.108351	0.0141582	-0.00443454
Sdhb	8.14399	-0.0184054	-0.0956055	0.356528	-0.0636979
Sdhc	2.95032	-0.0507413	-0.0792572	0.000663513	-0.000162978
Sdk2	2.04329	-0.0732003	-0.345295	0.28273	-0.117444
Sec13	5.99437	-0.0249992	-0.0530803	0.266582	-0.0732169
Sec14l2	10.4522	-0.014343	-0.17185	0.053805	0.0376077
Sec16a	3.04063	-0.0492372	-0.10848	0.79653	-0.215548
Sec22b	4.14597	-0.0361289	-0.0730098	0.253004	-0.0698859
Sec23a	5.36613	-0.0279228	-0.0707332	0.164571	-0.0273099
Sec23b	2.51473	-0.0595098	-0.100103	0.318018	-0.123307
Sec23ip	3.98755	-0.0375622	-0.0756768	0.201398	-0.0556735
Sec24a	3.88277	-0.0385742	-0.13044	0.00875094	-0.00415308
Sec24b	3.48488	-0.0429711	-0.282946	0.814201	-0.2659
Sec24c	3.83787	-0.0390248	-0.100814	0.877146	-0.10527
Sec24d	2.273	-0.065822	-0.280834	2.14248	-0.312741
Sec31a	5.36039	-0.0279527	0.13273	0.206244	0.125554
[truncated: 503 more rows]

## Sheet: t = 8h
Gene name	Half life (days)	Log2H/M 8h expected	Log2H/M 8h measured	-Log10(p value) 8h vs. 0h	Log2(fold change) 8h vs. 0h
A2m	1.19755	-0.247967	-1.54866	1.71939	-1.32042
Adar	0.853988	-0.346185	-0.436906	1.59636	-0.574745
Apc	0.485705	-0.600981	-0.667878	2.74214	-0.595554
Apoe	2.61395	-0.114249	-1.1659	2.75431	-1.65996
C1qb	0.695233	-0.423674	-0.920214	2.24536	-1.85944
Coro1a	4.63935	-0.064501	-0.319734	1.58303	-0.737886
Cyp51a1	1.12592	-0.263561	-0.665802	1.39317	-0.552142
Dctn4	3.8961	-0.0767682	-0.436952	1.37179	-0.543168
Eml2	3.67312	-0.0814132	-0.789536	1.71156	-0.737729
Esyt1	9.89324	-0.0302881	-0.432913	1.49953	-0.891252
Fads2	0.824915	-0.358185	-0.626037	1.34149	-0.770981
Gdap1	7.28141	-0.0411349	0.338728	1.82256	0.468379
Hk2	2.73364	-0.10927	-0.441206	1.74716	-0.700956
Hmox1	0.335496	-0.85722	-1.65443	2.61021	-1.55191
Ifitm3	0.965195	-0.306852	-0.428506	1.37993	-0.678531
Jak1	0.690486	-0.426528	-1.03745	1.98768	-0.851628
Kif1a	0.422835	-0.687073	-0.614765	2.10647	-0.534113
Lgmn	1.03183	-0.287289	-0.701988	1.30436	-0.780133
Mprip	1.36625	-0.217637	-0.366306	1.39815	-0.680723
Mx2	2.06821	-0.144218	-0.394973	1.38678	-0.802411
Myo1b	2.92159	-0.102269	-0.583196	1.34913	-0.731682
Myo1e	2.09877	-0.142131	-0.577986	1.70791	-0.721803
Ncor2	0.718315	-0.410325	-0.532576	2.29631	-0.620231
Nisch	0.417019	-0.696292	-0.556444	1.60019	-0.625986
Nucb1	1.10557	-0.268355	-0.661158	1.41988	-0.553876
Pacsin3	1.92839	-0.154608	-0.461234	1.31761	-0.539412
Parp14	1.73281	-0.171933	-0.315801	1.30447	-0.626601
Pdcd11	6.1319	-0.0488313	-0.501674	1.37275	-0.552764
Pepd	4.07429	-0.0734206	-0.255815	2.12737	-0.638591
Plod3	1.78731	-0.166727	-0.661761	2.07444	-0.79354
Polr2a	1.21012	-0.245419	-0.417343	2.06783	-0.52427
Pygl	4.25544	-0.0703039	-0.276645	1.89059	-0.506017
Rac2	1.37995	-0.215496	-0.323274	1.32412	-0.568059
Sec62	1.74043	-0.171185	-0.685111	1.8256	-0.689001
Slc25a13	6.88549	-0.0434961	-0.253386	1.30123	-0.729573
Sparc	0.608176	-0.482908	-1.49613	2.77188	-1.5677
Sparcl1	3.38854	-0.0882263	-1.89623	3.47652	-1.67258
Stat3	1.20591	-0.246267	-0.407515	1.34662	-0.531779
Trim25	2.98247	-0.10019	-0.705244	5.0813	-0.850174
Txndc9	1.04349	-0.284121	-0.837728	2.63769	-0.776744
Usp19	0.993989	-0.298082	-0.54628	1.35293	-0.515952
Zeb2	0.457455	-0.636853	-0.772202	2.93034	-0.845357
Zwint	0.726515	-0.405782	-0.781589	2.64857	-0.951356
Aacs	2.12645	-0.140291	-0.246386	0.889193	-0.213826
Aadat	6.19202	-0.0483581	0.306858	0.277324	0.265618
Aak1	3.45657	-0.0864959	-0.15549	0.492342	-0.174986
Aars	2.92567	-0.102127	-0.307622	1.18521	-0.271954
Aarsd1	3.18177	-0.093938	-0.4044	0.612802	-0.224836
Abat	6.27598	-0.0477124	-0.0829763	0.136349	0.0464609
Abca1	1.91154	-0.155962	-0.256086	0.207434	-0.146289
Abca2	0.777387	-0.3797	-0.267815	0.232341	-0.104971
Abcb6	4.48107	-0.0667733	-0.346809	0.918145	-0.40637
Abcb7	6.58137	-0.0455024	-0.373806	0.409937	-0.414188
Abcc4	5.38182	-0.0556222	-0.129478	0.610119	-0.224604
Abcd3	3.487	-0.0857437	-0.0567623	0.705067	0.228063
Abce1	2.79718	-0.106798	-0.23507	1.35057	-0.17658
Abcf1	2.38481	-0.125171	-0.14264	0.414558	-0.095626
Abcf3	1.17426	-0.252832	-0.322374	0.711526	-0.302317
Abhd10	6.69972	-0.0447001	-0.176842	0.279392	-0.124193
Abhd12	3.12554	-0.0956215	-0.165885	0.630752	-0.291162
Abhd14b	5.50312	-0.0543988	-0.157787	1.10569	-0.517677
Abhd3	3.03177	-0.0985672	-0.10441	0.366849	-0.224456
Abhd4	0.798361	-0.369896	-0.494588	0.881079	-0.401257
Abhd6	3.4699	-0.0861648	-0.154056	0.0283694	-0.00832977
Abi1	4.09498	-0.0730505	-0.208306	0.271636	-0.0745838
Abr	2.43094	-0.122808	-0.313246	0.841015	-0.297351
Acaa1a	5.01244	-0.0597114	-0.0565077	0.699918	-0.312742
Acaa2	12.7943	-0.0234266	0.170944	0.399045	0.175822
Acaca	3.5277	-0.0847578	-0.117094	0.570184	-0.150848
Acad9	9.23559	-0.0324421	-0.0461493	0.0910296	0.0253369
Acadl	12.7515	-0.0235053	0.0375474	0.0133717	0.00565416
Acadm	4.36582	-0.0685312	-0.340076	0.756374	-0.280129
Acads	11.916	-0.0251518	-0.0666352	0.0233805	-0.00957119
Acadsb	4.50948	-0.0663537	-0.338853	0.259074	-0.176319
Acadvl	7.51512	-0.0398576	0.0464984	0.111547	0.0453426
Acap2	2.96649	-0.100728	-0.133626	0.43869	-0.150992
Acat1	10.1102	-0.0296388	-0.316091	1.03352	-0.154433
Acat2	4.63482	-0.0645639	-0.117447	0.207723	-0.050021
Acat2	4.63482	-0.0645639	-0.00244285	0.332563	0.205976
Acbd3	4.21162	-0.0710332	-0.204011	0.771694	-0.209385
Acbd6	2.05625	-0.145052	-0.33959	0.0858131	-0.074211
Acin1	5.32627	-0.056201	-0.277356	0.0028106	0.00424217
Acly	4.17409	-0.0716701	-0.164249	0.989897	-0.204029
Aco1	7.04812	-0.0424941	-0.0302141	0.334439	-0.0777924
Aco2	10.0514	-0.0298119	-0.0824867	0.505983	-0.110466
Acot2	14.9116	-0.0201029	-0.0160288	0.037782	-0.0193751
Acot7	3.94767	-0.0757683	-0.323001	0.198262	-0.12188
Acot9	8.2578	-0.0362781	-0.0392156	0.333445	0.250058
Acox1	2.4598	-0.121374	-0.0904746	0.189355	-0.103852
Acp1	5.63189	-0.0531576	-0.0290509	0.0415503	0.0121753
Acp6	12.9144	-0.023209	-0.139738	0.0230673	0.0113653
Acsbg1	2.35861	-0.126554	-0.153316	0.407817	-0.183663
Acsf2	12.204	-0.0245587	-0.0488921	0.0483425	-0.0156703
Acsf3	6.9193	-0.043284	-0.239094	0.177562	-0.147668
Acsl1	4.68024	-0.0639389	-0.12938	0.0210767	-0.0124021
Acsl3	2.01644	-0.147898	-0.0611718	0.161928	-0.0755851
Acsl6	5.07435	-0.0589846	-0.110953	0.234946	-0.0874209
Acss1	7.6989	-0.0389076	0.0848568	0.229851	-0.144627
Acss2	5.77599	-0.0518341	-0.0784579	0.703202	-0.148246
Actbl2	10.795	-0.0277606	0.140436	0.0773042	0.0650293
Actc1	6.52212	-0.0459151	0.146703	0.161356	0.152883
Actg1	6.83058	-0.0438451	0.146609	0.0886193	0.0572551
Actl6a	5.91828	-0.0505904	-0.121514	1.13012	-0.169624
Actn1	6.06032	-0.049407	-0.140377	0.104113	-0.0623834
Actn4	4.66893	-0.0640935	-0.0558538	0.486683	-0.100471
Actn4	4.66893	-0.0640935	-0.186254	0.0675725	-0.0302882
Actr10	4.35508	-0.0686996	-0.279945	1.18309	-0.226896
Actr1a	4.8819	-0.0613042	-0.0639112	0.0625777	0.0155143
Actr1b	5.96247	-0.0502162	0.0108852	0.461398	-0.171606
Actr2	5.35638	-0.0558857	-0.194722	0.525074	-0.13268
Actr3	6.62881	-0.0451774	-0.357459	1.18063	-0.242201
Acy3	8.7059	-0.0344133	-0.0845595	0.0972374	-0.0612374
Add1	7.41326	-0.0404044	-0.00538844	0.225504	0.118842
Add2	5.65743	-0.0529181	-0.211462	0.0374068	0.0225725
Add3	3.38509	-0.0883158	-0.0308963	0.247815	-0.107561
Adh5	8.58231	-0.0349082	-0.0553292	0.177325	0.0491845
Adnp	0.839386	-0.35211	-0.189449	0.75344	-0.158569
Adprh	5.3804	-0.0556368	-0.1443	0.107161	-0.0502647
Adprhl2	7.49007	-0.0399907	-0.0338468	0.119625	0.0434698
Adrbk1	1.74657	-0.170588	-0.258706	0.262455	-0.0716072
Adrm1	3.55978	-0.0839966	-0.111361	0.147912	-0.085164
Adsl	6.2407	-0.0479816	-0.279598	0.45769	-0.176852
Adss	3.4618	-0.0863656	-0.498156	0.55664	-0.26029
Afap1	1.70681	-0.174533	-0.404141	0.386147	-0.207384
Afg3l2	7.75167	-0.0386432	-0.38814	0.757193	-0.345433
Agap2	2.17464	-0.1372	-0.905084	0.612723	-0.916799
Agap3	4.9922	-0.0599529	-0.161215	0.0390425	-0.0258917
Agfg1	3.47236	-0.0861041	-0.306139	0.862288	-0.16487
Agk	7.93179	-0.037767	-0.304197	0.294773	-0.0710612
Agl	8.81977	-0.0339696	0.0505431	0.592458	0.148754
Agpat1	3.37934	-0.0884656	-0.148203	0.0219546	-0.00924727
Agpat3	6.35391	-0.0471283	0.0619924	0.232367	0.175759
Agrn	23.5911	-0.0127104	0.175128	0.286346	0.23456
Agtpbp1	3.0593	-0.0976838	-0.451971	0.156983	-0.116893
Ahctf1	1.66274	-0.179124	-0.258869	2.19492	-0.484072
Ahcy	11.205	-0.0267459	-0.0727626	0.0141828	-0.00747219
Ahcyl1	8.1247	-0.0368715	0.289225	0.491003	0.452913
Ahnak	2.17547	-0.137148	-0.0801615	0.764539	-0.384825
Ai314180	2.64526	-0.112903	-0.201272	0.677561	-0.132088
Aifm1	10.927	-0.0274257	0.573206	1.03928	0.744131
Aimp1	5.3086	-0.0563876	-0.18971	0.211869	-0.0652197
Aimp2	4.89486	-0.0611423	-0.0916953	0.126954	-0.0593843
Ak1	5.77161	-0.0518734	-0.145016	0.887743	-0.118606
Ak2	11.3705	-0.026357	-0.0833579	0.333048	-0.0783724
Ak3	7.94786	-0.0376907	-0.113031	0.152049	-0.0502818
Ak4	7.34982	-0.0407526	-0.146054	0.117931	-0.044822
Akap12	3.70217	-0.0807764	-0.499696	0.00548742	0.00639038
Akap7	6.24461	-0.0479517	-0.120726	0.132993	0.0769675
Akap9	1.31448	-0.226124	-0.271671	0.454288	-0.135236
Akr1a1	6.77151	-0.0442269	-0.200802	0.15377	-0.0534911
Akr1b1	6.30983	-0.0474569	-0.106577	0.145599	-0.0447033
Akr7a2	7.57253	-0.0395559	0.0171465	0.0466509	0.0169656
Akt1	2.6714	-0.111804	-0.337441	0.804648	-0.423156
Alcam	4.86675	-0.0614946	-0.189392	0.0798104	-0.0302273
Aldh16a1	3.80603	-0.0785791	-0.128505	0.715947	-0.454291
Aldh18a1	3.5095	-0.0851959	-0.316232	0.605205	-0.201324
Aldh1l1	14.7893	-0.020269	0.0615615	0.301515	0.0884854
Aldh1l2	23.2521	-0.0128957	-0.025399	0.294498	0.120159
Aldh2	6.76931	-0.0442413	0.134292	0.484272	-0.818589
Aldh3a2	4.56279	-0.0655804	-0.172783	0.449929	-0.148293
Aldh4a1	8.5113	-0.0351991	-0.0854183	0.165472	-0.0724398
Aldh5a1	12.3848	-0.0242005	-0.0687575	0.271278	-0.0741143
Aldh6a1	12.842	-0.0233398	0.116177	0.239093	0.111994
Aldh7a1	11.8996	-0.0251863	-0.0232117	0.246208	-0.0739904
Aldh9a1	7.94065	-0.0377249	-0.062095	0.414906	-0.0784855
Aldoa	3.9296	-0.0761157	-0.139396	0.32149	-0.0885845
Aldoc	4.84046	-0.0618277	-0.0930544	0.00118415	-0.000374452
Alg2	4.27976	-0.0699054	-0.149809	0.20863	0.0530869
Als2	3.46899	-0.0861873	-0.289168	0.550507	-0.28352
Ampd2	4.12962	-0.0724397	0.0108142	0.331224	0.149715
Ampd3	6.41191	-0.0467028	-0.0833924	0.21938	-0.0905882
Amph	5.92856	-0.0505029	-0.297083	0.0793177	-0.0605408
Amt	13.7432	-0.0218106	-0.164347	1.09559	-0.222622
Anapc1	2.04171	-0.146079	-0.131427	1.03412	-0.160533
Anapc5	1.75294	-0.169973	-0.270528	0.0870977	-0.0442099
Ank2	3.62226	-0.0825526	0.039065	0.334674	-0.078528
Ank2	3.62226	-0.0825526	-0.117561	0.26743	-0.149323
Ank3	1.53859	-0.19346	-0.244212	0.316729	-0.15587
Ankfy1	4.04353	-0.0739773	-0.227868	0.471825	-0.282359
Ankrd13a	2.38987	-0.124907	-0.0338905	0.0806193	-0.0445512
Ankrd17	0.92564	-0.319776	-0.328603	1.38931	-0.297524
Ano6	3.8092	-0.0785139	-0.319956	0.378613	-0.259484
Anp32a	4.73444	-0.0632088	-0.030019	0.156217	-0.0267769
Anp32b	4.90206	-0.0610527	-0.145189	0.436329	-0.0697423
Anp32e	3.34777	-0.0892969	-0.0371411	0.477812	-0.20694
Anxa1	4.12638	-0.0724963	-0.310559	0.478629	-0.274947
Anxa11	3.26987	-0.0914164	-0.375732	1.62007	-0.502273
Anxa2	3.1125	-0.0960207	-0.209645	0.417132	-0.23636
Anxa3	3.41126	-0.0876409	0.0751281	1.01919	-1.24179
Anxa4	4.81561	-0.062146	-0.147982	0.82078	-0.315263
Anxa5	5.60218	-0.0534389	-0.180345	0.917279	-0.225919
Anxa6	7.37213	-0.0406295	-0.0374415	0.0380804	-0.00974833
Anxa7	4.12916	-0.0724477	-0.278382	0.697224	-0.218323
Aox1	7.09038	-0.0422413	0.462556	0.187762	0.242131
Ap1b1	5.10685	-0.0586101	-0.110927	0.499595	-0.0914955
Ap1s1	3.83515	-0.0779843	-0.134844	0.0441624	-0.0208634
Ap2a1	5.8981	-0.0507631	-0.157331	0.198166	-0.0531912
Ap2a2	4.97684	-0.0601376	-0.117329	0.347672	-0.0918462
Ap2b1	5.94684	-0.0503479	-0.153555	0.508133	-0.097742
Ap2m1	5.35046	-0.0559475	-0.158687	0.113266	-0.0341274
Ap2s1	3.89314	-0.0768263	-0.199966	0.20696	-0.065549
Ap3b1	3.38337	-0.0883608	-0.0363051	0.425198	-0.185223
Ap3b2	4.3748	-0.0683909	-0.241112	0.21389	-0.0858182
Ap3d1	3.69789	-0.0808696	-0.189039	0.516307	-0.124029
Ap3m1	3.64027	-0.0821454	-0.379347	1.50031	-0.27498
Ap3s1	5.10773	-0.0586	-0.157681	0.241436	-0.0840898
Apaf1	4.24974	-0.0703978	-0.34717	0.871289	-0.344672
Apeh	6.31597	-0.0474109	-0.125935	0.0467557	0.0139644
Apex1	6.58294	-0.0454916	0.0514466	0.0564452	-0.0235273
Api5	2.82523	-0.105742	-0.150962	0.386389	-0.136032
Apoa1bp	10.2658	-0.0291901	0.00825601	0.00753698	0.00168312
Apool	13.8741	-0.0216049	-0.0595816	0.0975148	-0.0346573
Appl1	4.77063	-0.0627305	-0.106591	0.0435789	0.0187562
Appl2	3.19481	-0.0935562	-0.171293	0.312136	-0.835417
Aprt	7.32533	-0.0408886	-0.137301	0.81416	-0.156632
Aqp4	12.851	-0.0233234	-0.0187328	0.471439	-0.35775
Aqr	1.90434	-0.156548	-0.280724	0.921857	-0.339428
Arap1	3.16396	-0.0944648	0.25729	0.482718	0.405427
Arcn1	3.23535	-0.0923882	-0.244745	1.41452	-0.170914
Arf1	4.14289	-0.0722083	-0.210577	0.242438	-0.0877494
Arf4	1.90398	-0.156577	-0.295204	0.620605	-0.240724
Arf5	3.19058	-0.0936796	-0.209426	0.630504	-0.125337
Arf6	6.10075	-0.0490802	-0.224627	0.340685	-0.171851
Arfgap2	2.38682	-0.125066	-0.184435	0.692956	-0.154264
Arfgef1	3.29575	-0.0907011	-0.118992	0.249433	-0.07098
Arfgef2	2.87944	-0.10376	0.233997	0.289733	0.379695
Arfip1	3.50943	-0.0851977	0.420463	0.357567	0.430707
Arhgap1	3.24619	-0.0920809	-0.316091	1.59145	-0.225312
Arhgap21	3.02514	-0.0987825	-0.138886	0.0882696	0.0480258
Arhgap23	3.0437	-0.0981823	2.83573	0.199711	0.786066
Arhgap32	1.40824	-0.211206	-0.131632	0.0571813	-0.0356765
Arhgap35	2.60859	-0.114483	-0.259759	0.377196	-0.117693
Arhgap5	2.40518	-0.124116	0.0358189	0.0241234	0.0094157
Arhgdia	6.4271	-0.0465926	-0.11289	0.378048	-0.241487
Arhgdib	3.21319	-0.0930229	-0.324211	0.946805	-1.06033
Arhgef11	2.3217	-0.128556	0.174915	0.0921234	0.0383479
Arhgef12	3.09273	-0.096632	-0.156464	0.00286155	-0.00173905
Arhgef2	1.96391	-0.151829	-0.134971	0.0833027	-0.066785
Arhgef7	3.86581	-0.0773678	-0.212397	0.162778	-0.0442071
Arhgef7	3.86581	-0.0773678	0.106314	0.411247	0.198982
Arid1a	1.34662	-0.22078	-0.0855833	0.220503	-0.083928
Arid1b	1.48726	-0.20008	0.0740024	0.516529	0.593526
Arl1	2.80477	-0.10651	-0.208056	1.18863	-0.130751
Arl2	3.49389	-0.0855752	-0.270067	0.408236	-0.149864
Arl3	3.43537	-0.0870279	-0.227176	1.9256	-0.189019
Arl6	3.89957	-0.0766999	-0.120806	0.385983	-0.0893012
Arl6ip1	2.48872	-0.11997	-0.226382	0.83413	-0.411892
Arl6ip5	4.14151	-0.0722322	-0.147551	0.146609	0.062778
Arl8a	3.70734	-0.0806642	-0.179444	0.308887	-0.0776927
Arl8b	2.11469	-0.141067	-0.0805097	0.165533	-0.0608954
Armc10	6.65491	-0.0450005	-0.0760751	0.0286808	0.0039653
Armc9	1.15472	-0.257062	-0.359225	1.24271	-0.498307
Arpc1a	5.44937	-0.0549342	-0.139919	0.147998	-0.0380591
Arpc1b	4.07228	-0.0734567	-0.222963	0.976816	-0.357131
Arpc2	5.73547	-0.0521995	-0.180257	0.568183	-0.0962496
Arpc3	4.55155	-0.065742	-0.155022	0.249384	-0.0876986
Arpc4	4.91475	-0.0608955	-0.190228	0.726093	-0.114344
Arpc5	4.4046	-0.0679294	-0.228144	0.774958	-0.136346
Arpc5l	4.55305	-0.0657204	-0.172152	0.199064	-0.0588995
Arrb1	5.3533	-0.0559178	-0.165677	0.0540574	0.0175957
Arvcf	4.18153	-0.0715429	0.0821341	0.0392042	0.0169185
Asah1	6.29058	-0.0476019	-0.310484	0.282217	-0.25349
Asap1	3.72375	-0.0803097	-0.0321774	0.056569	-0.0267784
Asap2	5.23425	-0.0571868	-0.0317113	0.250622	0.100277
Asl	7.63198	-0.0392483	-0.139037	0.487141	-0.17743
Asmtl	8.20767	-0.0364994	0.0289534	0.260553	-0.25024
Asna1	4.98662	-0.0600199	-0.0918971	0.33296	-0.0671254
Asns	2.8848	-0.103568	-0.315391	0.154295	-0.0764946
Asph	5.74844	-0.0520821	-0.165932	1.13686	-0.158185
Asrgl1	4.76763	-0.0627698	-0.188446	0.0322243	-0.0189458
Atad1	3.04037	-0.0982896	0.0767694	0.125502	0.0643731
Atat1	4.39024	-0.0681511	-0.195245	0.457788	-0.137564
Atg3	3.95508	-0.0756267	-0.136456	0.223918	-0.183863
Athl1	7.39729	-0.0404915	-0.0670302	0.314652	-0.229261
Atic	7.01113	-0.0427179	0.0100535	0.234996	-0.048126
Atl1	3.17219	-0.0942207	-0.288582	0.0027903	0.00152159
Atp13a1	3.65097	-0.0819055	-0.0697848	0.308938	-0.12819
Atp1a2	5.24846	-0.0570323	-0.0943016	0.455834	-0.118158
Atp1a3	3.61932	-0.0826193	-0.344894	0.0903202	-0.0725051
Atp1b1	3.77176	-0.0792907	-0.389533	0.537127	-0.189073
Atp1b2	6.46571	-0.0463149	0.123626	0.3675	0.169149
Atp1b3	4.30386	-0.069515	-0.122568	0.124962	0.0368574
Atp2b1	6.06482	-0.0493704	-0.366862	0.501886	-0.183282
Atp2b2	4.62247	-0.0647359	-0.584791	0.474853	-0.308378
Atp2b4	6.58815	-0.0454557	-0.255694	0.563032	-0.15233
Atp5b	9.42709	-0.0317839	-0.096423	0.279336	-0.0637308
Atp5c1	8.56505	-0.0349785	-0.107217	0.0322199	-0.00625938
Atp5d	6.55272	-0.045701	-0.15961	0.154846	-0.0596819
Atp5f1	9.35582	-0.0320257	-0.0586875	0.0996926	0.0229302
Atp5h	12.2039	-0.0245589	-0.10203	0.227771	-0.0673863
Atp5i	8.86617	-0.0337921	-3.43088	0.486578	-3.41037
Atp5j2	11.4449	-0.026186	0.00167525	0.376615	0.0653548
Atp5o	9.49153	-0.0315684	-0.155695	0.11972	-0.034757
Atp6v0a1	3.63023	-0.0823719	-0.197925	0.483488	-0.345375
Atp6v0d1	3.91711	-0.0763577	-0.192786	0.262305	-0.0912385
Atp6v1a	3.65459	-0.0818246	-0.108676	0.0405299	0.0262756
Atp6v1b2	4.23097	-0.0707092	-0.19671	0.556872	-0.12908
Atp6v1c1	3.14299	-0.0950927	-0.346872	0.372289	-0.122283
Atp6v1d	2.18712	-0.136421	-0.289797	2.18388	-0.246307
Atp6v1e1	2.47347	-0.120706	-0.21382	0.421742	-0.120001
Atp6v1f	1.85521	-0.160665	-0.360733	1.00862	-0.277968
Atp6v1h	3.17997	-0.0939912	-0.367113	1.32648	-0.263089
Atp8a1	2.66968	-0.111875	-0.150413	0.0489628	0.0302513
Atp8a1	2.66968	-0.111875	-0.105349	0.0467633	0.0325439
Atpif1	7.64135	-0.0392003	-0.230729	1.01151	-0.16417
Atxn10	1.07569	-0.275718	-0.325544	1.03601	-0.208474
Atxn2	1.70092	-0.175133	-0.142182	0.00269264	-0.00254288
Atxn2l	2.09018	-0.142711	-0.209436	1.12463	-0.218474
Auh	7.24595	-0.0413359	-0.0811326	0.138613	-0.0438846
Bag3	4.52382	-0.066144	-0.0420927	0.135254	0.0575611
Bag6	1.97903	-0.150676	-0.278465	1.45243	-0.228496
Bak1	9.83363	-0.0304715	-0.259148	0.53294	-0.221584
Basp1	15.3303	-0.0195543	0.026826	0.0978708	-0.0298857
Basp1	15.3303	-0.0195543	0.0444291	0.199055	0.118325
Bax	3.01723	-0.0990403	-0.172377	0.125639	-0.0399048
Baz1b	1.07801	-0.275133	-0.0137705	0.0875559	-0.0469699
Bcan	4.27504	-0.0699824	-0.462099	0.515107	-0.342192
Bcap31	3.52785	-0.0847543	-0.206861	0.147348	-0.054156
Bcas2	2.64807	-0.112784	-0.258275	0.399841	-0.116774
Bcat1	2.34645	-0.127206	-0.661449	0.706999	-0.371843
Bckdha	5.98513	-0.0500265	-0.174839	0.451472	-0.266246
Bckdhb	9.74007	-0.0307638	-0.135969	0.394192	-0.150566
Bcl2l13	8.0007	-0.0374421	0.0203344	0.264183	-0.121337
Bclaf1	3.24854	-0.0920144	-0.204017	0.709405	-0.131521
Bcr	2.39238	-0.124777	-0.269651	0.758004	-0.337153
Bdh1	7.90196	-0.0379093	-0.0796002	0.139136	-0.0464187
Bdh2	9.21678	-0.0325082	0.0735977	0.257925	-0.135304
Bgn	18.59	-0.0161276	2.5621	0.591849	2.50249
Bid	2.68218	-0.111356	-0.232361	0.0859241	-0.104597
Bin1	6.1043	-0.0490518	-0.228477	0.0621297	0.0292712
Birc6	1.63814	-0.181794	-0.276935	1.07883	-0.231539
Bles03	3.39207	-0.0881349	-0.285417	0.00655897	-0.00791172
Blmh	7.2735	-0.0411795	-0.181828	1.13425	-0.131159
Blvra	6.11296	-0.0489823	-0.112868	0.488062	-0.1048
Blvrb	9.49745	-0.0315488	-0.157516	0.528912	-0.106927
Bpgm	2.69184	-0.110959	-0.0406607	0.160066	-0.102225
Bphl	8.85536	-0.0338333	-0.0630119	0.106476	0.0352833
Bpnt1	5.29641	-0.0565171	-0.224714	0.625219	-0.104664
Brd4	0.788332	-0.37452	-0.318997	1.05059	-0.436458
Bri3bp	2.76124	-0.108182	-0.169755	0.0945482	0.0277139
Brox	3.80045	-0.0786941	0.0863839	0.509295	0.13655
Brsk1	3.04528	-0.0981319	0.00687171	0.130846	-0.174467
Bsg	8.79145	-0.0340789	-0.238537	0.747329	-0.299984
Bsn	2.56771	-0.116297	-0.0167721	0.039875	0.0712797
Btf3	1.75879	-0.169411	-0.375042	1.87739	-0.240269
Bub3	3.99247	-0.0749206	-0.0427759	0.789464	-0.186547
Bzw1	1.97552	-0.150942	-0.268425	0.508722	-0.145332
Bzw2	2.92681	-0.102087	-0.024639	0.0936769	0.0206465
C1qbp	11.7343	-0.0255407	-0.0008615	0.068778	0.0335377
C2cd2l	4.26498	-0.0701471	0.135672	0.113877	0.273202
Cab39	2.43541	-0.122583	-0.300624	0.893748	-0.180286
Cacna2d1	5.59936	-0.0534658	-0.305737	0.174614	-0.121377
Cacybp	3.08944	-0.0967345	-0.227303	0.35232	-0.0853006
Cad	4.33451	-0.0690248	-0.0815622	0.0157651	0.00726362
Cadm2	5.00968	-0.0597443	-0.638133	0.448874	-0.484502
Cadm4	2.13589	-0.139675	-0.328839	0.19408	-0.112111
Cadps	3.15134	-0.0948418	-0.246833	0.17836	-0.075916
Calb1	2.40184	-0.124288	-0.905021	0.526524	-0.782826
Calb2	3.52193	-0.0848963	0.156849	0.216194	0.113414
Cald1	2.36361	-0.126288	-0.126436	0.59079	-0.338266
Calr	4.58814	-0.0652191	-0.124934	1.1093	-0.157083
Calu	3.73282	-0.0801154	-0.26604	0.363982	-0.165507
Camk1d	2.50289	-0.119294	-0.202305	0.457774	-0.396505
Camk2a	3.01912	-0.0989786	-0.443498	0.289917	-0.200043
Camk2b	3.81403	-0.0784148	-0.25158	0.0821013	0.0346106
Camk2d	4.20708	-0.0711096	-0.212534	0.596319	-0.129196
Camk2g	5.0255	-0.0595566	-0.216585	0.380636	-0.133032
Camkv	4.01547	-0.0744928	-0.41397	0.0737249	-0.0694585
Camlg	2.94116	-0.101591	-0.159574	0.252943	0.136572
Camsap2	3.04536	-0.0981292	-0.156953	0.101487	0.0462784
Camsap3	4.22659	-0.0707824	-0.132849	0.103404	0.093901
Cand1	5.63222	-0.0531545	-0.0937753	0.71046	-0.0724291
Cand2	3.07448	-0.0972033	-0.0469758	0.0643835	0.0343148
Canx	4.77978	-0.0626107	-0.147966	0.22154	-0.0599695
Cap1	4.86898	-0.0614664	-0.0122043	0.292755	-0.121607
Cap2	3.68218	-0.0812135	-0.09226	0.0338481	-0.0235959
Capg	4.75978	-0.0628732	-0.0684861	0.981113	-0.253531
Capn2	6.76757	-0.0442527	-0.23049	0.524058	-0.184508
Capns1	5.62312	-0.0532404	-0.171554	0.753679	-0.173642
Caprin1	1.35646	-0.219192	-0.144047	1.0285	-0.206705
Capza1	6.26384	-0.0478047	-0.157625	0.949119	-0.223816
Capza2	5.06947	-0.0590412	-0.173126	0.925841	-0.144771
Capzb	4.34632	-0.0688378	-0.164512	0.816022	-0.132265
Carkd	10.7463	-0.0278865	-0.478559	0.632206	-0.286239
Cars	4.86633	-0.0614998	-0.215924	0.243844	-0.0827139
Cask	6.35275	-0.0471369	-0.129228	0.199728	0.0729038
Caskin1	5.66007	-0.0528935	-0.225559	0.341834	-0.14014
Casp3	2.6077	-0.114522	-0.248785	0.331941	-0.0901636
Cat	3.15615	-0.0946978	-0.232937	1.10691	-0.211765
Cbr1	7.89921	-0.0379225	-0.128711	0.265753	0.0596394
Cbr4	5.98339	-0.050041	0.00227482	0.0181366	0.0130679
Cbs	11.3464	-0.026413	0.0766611	0.314802	-0.531626
Cbx3	2.72807	-0.109492	-0.0887531	0.413135	-0.14072
Cbx5	1.54987	-0.192063	-0.000149333	0.111938	-0.0583286
Ccar1	2.54835	-0.117177	-0.0688482	0.0353399	-0.00577873
Ccdc132	3.6308	-0.0823591	-0.0481634	0.240809	-0.13825
Ccdc22	6.84409	-0.0437588	-0.0832739	0.023616	-0.0128479
Ccdc47	2.77809	-0.107529	-0.200505	0.222413	-0.0868972
Ccdc88a	2.36292	-0.126325	-0.168149	0.877878	-0.113108
Ccdc93	6.5084	-0.0460117	-0.213968	0.183512	0.111218
Ccs	3.73193	-0.0801343	-0.215728	0.0799689	-0.0252112
Cct2	4.97248	-0.0601902	-0.0609014	0.130335	0.041431
Cct3	5.17898	-0.0577957	-0.204678	0.693676	-0.112
Cct4	5.18467	-0.0577324	-0.0785104	0.34502	-0.0603484
Cct5	4.72689	-0.0633096	-0.239718	0.863044	-0.140343
Cct7	4.49622	-0.0665488	-0.174942	0.302739	-0.100243
Cct8	4.38501	-0.0682321	-0.171657	0.409778	-0.0803765
Cd151	1.75067	-0.170192	-0.989737	0.384002	-0.519688
Cd200	6.35356	-0.0471309	-0.268334	0.173362	-0.148298
Cd38	12.8541	-0.0233178	-0.0937652	0.519245	-0.716945
Cd44	4.72814	-0.0632928	-0.4974	0.551828	-0.400147
Cd47	5.19732	-0.0575922	-0.336361	1.69712	-0.332384
Cd81	1.95892	-0.152214	-0.0166267	0.202039	-0.144567
Cd9	6.45531	-0.0463894	-0.175478	0.739365	-0.270506
Cd99	10.347	-0.0289612	-0.207528	0.576808	-0.258236
Cdc37	3.05883	-0.0976989	-0.254027	1.15104	-0.208071
Cdc42	4.84222	-0.0618054	-0.180552	1.64748	-0.270568
Cdc42bpa	2.97159	-0.100555	-0.213181	0.634061	-0.823297
Cdc42bpb	3.25492	-0.0918347	-0.238043	0.644331	-0.356431
Cdc5l	1.91726	-0.1555	-0.11482	0.673427	-0.321321
Cdh13	5.82974	-0.0513572	-0.323594	0.0149554	-0.023233
Cdh2	2.305	-0.129482	0.297366	0.194295	-0.258102
Cdipt	3.20805	-0.0931713	-0.143668	0.00164741	-0.000598668
Cdk5	3.58711	-0.0833587	-0.20483	1.19772	-0.152244
Cds2	4.28924	-0.0697513	-0.138546	0.106054	0.110224
Cdv3	3.39968	-0.0879383	-0.203078	0.361438	-0.158387
Celf2	2.92441	-0.102171	-0.139484	0.49947	-0.0457994
Celsr2	1.03526	-0.286349	-0.414538	0.306546	-0.35709
Cend1	7.41299	-0.0404059	-0.147203	0.157906	-0.193835
Cenpv	15.6108	-0.0192032	0.0384273	0.781202	0.0736394
Cep170b	1.99905	-0.149176	-0.245535	0.247578	-0.216215
Cers1	2.12856	-0.140153	-0.153491	0.123528	-0.0785054
Cfl1	5.02345	-0.0595809	-0.102796	0.621729	-0.0770691
Cfl2	6.36998	-0.0470097	0.0563372	0.331619	0.177931
Champ1	1.73036	-0.172175	0.0993194	0.148179	0.0860224
Chchd3	7.90464	-0.0378965	-0.0947019	0.0521694	-0.01601
Chchd6	5.82963	-0.0513582	-0.127228	0.006167	-0.00208364
Chd3	1.65617	-0.179829	0.0809989	0.324839	-0.130281
Chd4	1.32065	-0.225079	-0.114875	1.86456	-0.262482
Chl1	0.790058	-0.373716	-1.22434	1.17197	-0.87444
Chmp2a	2.00675	-0.148608	-0.0639444	0.184831	-0.0523157
Chmp2b	1.92106	-0.155194	-0.249613	0.975492	-0.313613
Chmp3	2.45044	-0.121835	-0.116175	1.13811	-0.270769
Chmp5	2.95016	-0.101283	-0.292868	0.503397	-0.168363
Chmp6	6.23015	-0.0480628	-0.13498	0.147293	-0.0892612
Cisd1	4.83349	-0.0619167	-0.119223	0.259064	-0.045052
Ckap4	9.03852	-0.0331485	-0.164075	0.91039	-0.142654
Ckap5	1.80936	-0.164709	-0.0823204	1.41978	-0.153427
Ckb	5.83829	-0.0512822	-0.0730184	0.339294	-0.108681
Clasp1	2.20368	-0.135402	-0.12526	0.0803194	-0.025708
Clasp2	2.81791	-0.106016	-0.126175	0.130289	-0.0442493
Clic1	3.88225	-0.0770411	-0.183531	2.17417	-0.366733
Clic4	2.95345	-0.101171	-0.267098	0.795774	-0.369628
Clint1	3.13925	-0.0952057	-0.212108	0.0831594	0.0951668
Clip1	2.12699	-0.140256	-0.0648341	0.152433	-0.045401
Clip2	3.66358	-0.0816245	-0.233981	0.698872	-0.398255
Clns1a	2.14431	-0.139129	-0.110605	0.13034	-0.0537875
Clpp	7.98151	-0.037532	-0.082938	0.146855	0.0526254
Clptm1	1.00677	-0.294348	-0.297027	0.290498	-0.123477
Clta	2.69693	-0.11075	-0.225015	0.480391	-0.112588
Cltb	4.64976	-0.064357	0.0429091	0.328764	0.15005
Cltc	4.59257	-0.0651564	-0.0473195	0.149859	-0.041899
Clu	4.39142	-0.0681328	-0.198034	0.676094	-0.254421
Cluh	1.55675	-0.191221	-0.172984	0.0803064	-0.0481828
Cmas	8.08313	-0.0370609	-0.100451	0.446239	-0.105026
Cmbl	6.82311	-0.0438931	-0.0109987	0.285188	0.206647
Cmpk1	6.04146	-0.0495609	-0.101352	0.629294	-0.318929
Cmpk2	5.78181	-0.0517821	-0.267785	0.597786	-0.722854
Cnbp	1.03475	-0.286489	-0.391103	1.7211	-0.256902
Cndp2	6.02883	-0.0496645	-0.120244	1.78372	-0.311216
Cnn3	2.34287	-0.1274	0.00209384	0.527975	-0.133102
Cnot1	3.19045	-0.0936834	0.318475	0.134932	0.179619
Cnp	5.30962	-0.0563768	-0.170734	0.0781791	0.0537714
Cnrip1	6.68037	-0.0448293	-0.118142	0.117247	0.0566469
Cntfr	4.81619	-0.0621386	-0.133599	0.134685	-0.121669
Cntn1	6.40991	-0.0467174	-0.255907	0.313586	-0.212791
Coasy	6.75156	-0.0443575	-0.184113	0.291178	-0.118083
Col4a2	44.2265	-0.00678149	-0.027541	0.30954	0.760385
Commd3	5.46397	-0.0547878	-0.139974	0.671917	-0.276591
Commd9	5.6945	-0.0525744	-0.140428	0.806885	-0.670225
Comt	5.20823	-0.0574719	-0.16515	1.71678	-0.321575
Comtd1	17.643	-0.0169927	-0.0508776	0.441924	-0.107367
Copa	3.58375	-0.0834368	-0.158642	1.26568	-0.170898
Copb1	4.10921	-0.0727983	-0.186597	1.28668	-0.177494
Copb2	3.68472	-0.0811577	-0.220863	1.55594	-0.290149
Cope	3.67395	-0.0813949	-0.206538	0.997798	-0.214551
Copg1	3.18579	-0.0938201	-0.191076	0.413862	-0.107233
Copg2	3.06533	-0.0974925	-0.133704	0.534056	-0.106467
Cops2	5.14619	-0.058163	-0.0307808	0.183135	0.0883282
Cops3	5.55471	-0.0538946	-0.115244	0.111516	-0.0260543
Cops4	5.4842	-0.054586	-0.186121	0.279864	-0.0335475
Cops5	4.65659	-0.0642628	-0.209947	0.0557462	-0.0247003
Cops6	5.36739	-0.0557714	0.00187806	0.306687	0.0872067
Cops7a	3.6681	-0.0815242	-0.178406	0.433672	-0.11535
Cops7b	6.24209	-0.047971	-0.0811631	0.0249543	-0.00572327
Coq9	4.1665	-0.0718003	-0.00484398	0.28725	-0.13733
Coro1b	4.37577	-0.0683757	-0.100892	0.75433	-0.155164
Coro1c	5.32414	-0.0562234	0.182831	0.58333	0.331363
Coro2b	4.9473	-0.0604958	-0.156807	0.388039	-0.16592
Coro7	5.2361	-0.0571666	-0.127016	2.31381	-0.252919
Cotl1	8.19368	-0.0365616	-0.116136	1.01979	-0.15857
Cox4i1	5.68222	-0.0526878	0.0174368	0.200711	0.0903837
Cp	2.51434	-0.118754	-0.525821	1.27049	-0.746977
Cpd	1.1616	-0.255556	-0.455047	1.30632	-0.475453
Cpne6	2.18542	-0.136527	-0.0491885	0.472133	-0.234739
Cpped1	7.63063	-0.0392552	-0.219188	0.336139	-0.221078
Cpsf1	3.17571	-0.0941166	-0.246492	0.481546	-0.129979
Cpsf3	2.20958	-0.135042	-0.277593	0.721206	-0.185834
Cpsf6	3.4802	-0.0859106	0.0660343	0.131787	-0.103121
Cpt1a	8.74429	-0.0342625	0.0484302	0.0967858	0.043323
Cpt2	12.1815	-0.0246039	-0.0330321	0.177974	-0.0638896
Crat	6.74548	-0.0443974	0.269665	0.442111	0.308116
Crebbp	0.793531	-0.372108	-0.344783	0.825883	-0.203249
Crip2	4.26413	-0.0701609	-0.100388	0.4166	-0.15834
Crk	4.63351	-0.0645821	-0.166028	0.537388	-0.172163
Crkl	3.89998	-0.076692	-0.181477	0.474455	-0.156674
Crmp1	14.7966	-0.020259	-0.11743	0.0658641	-0.0313931
Cryl1	21.2525	-0.0141083	-0.0736699	0.011583	0.00806378
Crym	5.25808	-0.0569282	-0.178278	0.314595	-0.156106
Cryz	11.1039	-0.0269892	-0.178233	0.717998	-0.214539
Cs	9.41798	-0.0318146	-0.0420017	0.414429	0.127754
Csde1	1.22673	-0.242131	-0.383381	0.675933	-0.20749
Cse1l	3.93533	-0.0760052	0.0768602	0.0303856	-0.010373
Csk	3.25357	-0.0918727	-0.282997	1.28614	-0.389705
Csnk1a1	0.661009	-0.445144	-0.326797	0.42423	-0.249498
Csnk2a1	3.2263	-0.0926465	-0.124907	0.034294	-0.0180583
Csnk2a2	4.33374	-0.0690372	-0.217353	0.0943745	-0.043769
Csnk2b	3.87	-0.0772842	-0.149142	0.754549	-0.118829
Cspg4	2.25823	-0.132149	-0.33127	0.284689	-0.193284
Cspg5	3.70614	-0.0806902	-0.130679	0.099563	-0.087164
Csrp1	4.82646	-0.0620066	-0.117809	0.79385	-0.190474
Cstf3	5.17894	-0.0577962	-0.121968	0.363849	-0.186503
Ctbp1	3.51378	-0.0850924	-0.186586	0.256478	-0.0810937
Ctnna1	3.92503	-0.0762039	-0.0565519	0.391492	-0.0988514
Ctnna2	5.71314	-0.0524032	-0.210442	0.505913	-0.112659
Ctnnb1	2.59045	-0.115281	-0.19727	0.561455	-0.193211
Ctnnbl1	1.6231	-0.183465	-0.280485	0.644701	-0.491945
Ctnnd1	2.51709	-0.118625	-0.0367846	0.0751525	-0.0403463
Ctnnd2	4.06149	-0.0736512	-0.145226	0.0881006	-0.0645357
Ctsb	2.22945	-0.133846	-0.126004	1.16405	-0.241378
Ctsd	4.89887	-0.0610924	0.00604921	0.0933817	0.0394844
Ctsh	4.41362	-0.0677909	-0.182937	0.0609967	0.0898216
Ctsz	3.31633	-0.0901405	0.00663895	0.375507	-0.240297
Cttn	5.77874	-0.0518095	-0.187965	0.383417	-0.167859
Cul1	2.15322	-0.138557	-0.247142	0.954314	-0.188807
Cul2	4.02138	-0.0743837	-0.249089	0.121564	0.0831536
Cul3	2.62363	-0.11383	-0.246847	0.907418	-0.195777
Cul4a	2.687	-0.111157	-0.210885	1.28415	-0.326776
Cul4b	3.18968	-0.0937061	-0.177576	1.36778	-0.288818
Cul5	4.15676	-0.071968	-0.1653	0.902562	-0.146822
Cul7	1.18601	-0.250354	-0.247432	1.1756	-0.37403
Cul9	2.68016	-0.11144	0.244158	0.101247	-0.0917246
Cxadr	14.3838	-0.02084	-0.480474	0.483228	-0.239534
Cyb5a	4.04485	-0.0739533	-0.0535158	0.252742	-0.0777162
Cyb5r1	10.7375	-0.0279093	-0.207726	0.423621	-0.298179
Cyb5r3	6.92295	-0.0432612	-0.0159712	0.00900772	-0.00281972
Cyc1	6.08238	-0.0492281	-0.18833	0.192596	-0.0899176
Cycs	8.17858	-0.036629	-0.169368	0.417519	-0.0893313
Cyfip1	4.04353	-0.0739773	-0.171187	1.51087	-0.233302
Cyfip2	3.54885	-0.0842544	-0.303519	0.116269	-0.0568978
D2hgdh	11.0106	-0.0272177	-0.400608	0.717297	-0.605156
Daam1	1.84353	-0.161677	0.645669	0.106736	0.310381
Dag1	2.9697	-0.100619	-0.162737	0.464577	-0.137695
Dak	5.94494	-0.050364	-0.122449	0.228912	-0.0953296
Dars	4.95809	-0.0603644	0.081642	0.404245	0.15635
Dazap1	7.06797	-0.042375	-0.079585	0.234919	-0.124089
Dbi	10.8191	-0.0276989	-0.0667366	0.034007	0.0141708
Dbn1	6.26955	-0.0477613	-0.11464	0.344467	-0.0720875
Dbnl	4.42918	-0.0675534	-0.181019	0.83185	-0.218618
Dbt	9.48141	-0.0316021	0.431169	0.765983	0.791652
Dcakd	4.22995	-0.0707262	-0.0573725	0.127628	-0.0454197
Dchs1	1.29139	-0.230128	-0.40103	0.927833	-0.792428
Dclk1	4.20419	-0.0711583	-0.152146	0.0099817	0.00553414
Dclk2	3.19079	-0.0936735	-0.155934	1.028	-0.608406
Dcps	6.959	-0.0430374	-0.0183433	0.23997	0.0924223
Dctn1	4.12131	-0.0725852	-0.0691408	0.47146	-0.0983189
Dctn2	3.99996	-0.0747808	-0.325625	1.49768	-0.295657
Dctn3	4.31759	-0.0692947	-0.197271	0.970782	-0.171504
Dcun1d1	4.23439	-0.0706524	-0.0279477	0.447949	0.130361
Dcx	2.91882	-0.102366	-0.00136348	0.125321	0.0777215
Dcxr	5.60878	-0.0533762	0.110264	0.256874	-0.160616
Ddah1	11.4581	-0.0261558	-0.199636	0.112643	-0.0447148
Ddah2	9.88265	-0.0303205	-0.0809614	0.806309	-0.0977764
Ddb1	1.86193	-0.16009	-0.201712	0.818396	-0.169336
Ddost	5.87743	-0.0509413	-0.204881	0.956998	-0.132043
Ddr1	0.746665	-0.395035	-0.287298	0.72867	-0.424627
Ddrgk1	2.23292	-0.133639	-0.204332	0.0675236	-0.107883
Ddx1	5.08976	-0.0588065	-0.120395	0.85084	-0.143118
Ddx17	2.46711	-0.121016	-0.0640828	0.467277	-0.0952802
Ddx21	1.09357	-0.271266	-0.298893	0.623469	-0.189296
Ddx23	2.99397	-0.0998068	0.154438	0.187789	0.108893
Ddx39b	5.74568	-0.052107	-0.0366899	0.135944	-0.0184717
Ddx3y	1.42504	-0.208739	-0.221113	1.09974	-0.168676
Ddx42	1.80852	-0.164785	-0.0816288	0.469427	-0.104225
Ddx46	3.50399	-0.0853294	-0.445373	0.97216	-0.559531
Ddx5	0.852537	-0.346765	-0.240313	1.24113	-0.204075
Ddx58	4.14758	-0.0721268	-0.0833851	0.694128	-0.354745
Ddx6	2.11536	-0.141023	-0.170184	0.234252	-0.0459966
Decr1	15.4539	-0.019398	-0.100051	0.353094	0.277316
Dennd5a	2.32105	-0.128591	0.100465	0.055764	0.0497185
Dhcr7	6.98503	-0.0428773	-0.139817	0.145347	-0.0337555
Dhfr	5.32941	-0.0561679	-0.223777	0.735552	-0.46836
Dhrs1	6.57627	-0.0455377	-0.0522777	0.131627	-0.0426443
Dhrs4	10.556	-0.0283884	0.0416792	0.167025	0.0856089
Dhrs7b	3.37272	-0.0886386	0.392764	0.411368	0.422484
Dhtkd1	10.1356	-0.0295646	-0.0673929	0.573009	-0.190326
Dhx15	3.28834	-0.0909049	-0.0932986	0.5043	-0.140675
Dhx30	2.0863	-0.142975	-0.131589	0.360583	-0.0686526
Dhx57	2.70335	-0.110488	0.477392	0.831841	0.654875
Dhx58	1.78372	-0.167061	-0.211951	0.93895	-0.636309
Dhx9	3.9057	-0.07658	0.0233626	0.522319	0.0677666
Dido1	2.0538	-0.145224	-0.0132715	0.0683576	0.0363361
Dip2b	3.79877	-0.0787288	-0.17528	0.782066	-0.14208
Dip2c	2.97842	-0.100326	-0.255463	0.290351	-0.0809158
Dis3	2.25031	-0.132611	-0.0171195	0.0231932	0.0145308
Dis3l2	4.58026	-0.065331	-0.159098	0.243786	-0.0952321
Dlat	10.2898	-0.0291222	-0.0590309	0.673329	0.192602
Dld	10.5629	-0.0283701	-0.111272	0.600416	-0.0625091
Dlg1	5.01296	-0.0597053	-0.234234	0.235286	-0.117841
Dlg3	2.13239	-0.139903	-0.252414	0.0424015	0.0297131
Dlg4	3.66584	-0.0815744	-0.486583	0.281403	-0.236713
Dlst	11.1861	-0.0267911	-0.24841	1.67497	-0.103772
Dmd	4.9288	-0.0607223	0.000972199	0.14991	-0.0882955
Dmxl2	3.12805	-0.095545	-0.153816	0.0276102	0.0214103
Dnaja1	1.27223	-0.233558	-0.312114	1.1796	-0.23845
Dnaja2	2.58986	-0.115307	-0.248377	1.1723	-0.133241
Dnajb11	4.85288	-0.0616699	-0.0656407	0.291255	-0.113926
Dnajc10	2.11637	-0.140956	-0.220998	0.493112	-0.271701
Dnajc11	7.97297	-0.0375722	-0.00736311	0.231145	0.114737
Dnajc13	4.26889	-0.0700829	-0.128568	1.6402	-0.27569
Dnajc5	6.50218	-0.0460556	-0.224476	0.31249	-0.119907
Dnajc6	3.32468	-0.0899148	-0.326199	0.0789019	-0.0842549
Dnal1	1.04646	-0.283323	-0.429557	0.400528	-0.416387
Dnm1	3.01565	-0.099092	-0.64353	0.603657	-0.477237
Dnm1l	3.13775	-0.0952507	-0.178156	0.164805	-0.0594518
Dnm2	4.36406	-0.0685587	-0.0616752	0.500188	-0.0840379
Dnm3	3.96377	-0.0754614	-0.168673	0.675372	-0.135628
Dnmt3a	0.843115	-0.350578	-0.158761	0.89475	-0.143276
Dnpep	7.08952	-0.0422464	0.309374	0.283044	0.325039
Dnph1	9.65252	-0.0310425	-0.152268	0.0917091	-0.0241376
Dock3	1.46453	-0.203158	-0.350185	0.41294	-0.145193
Dock7	3.21232	-0.0930481	-0.638174	0.741234	-0.626379
Dock9	3.12219	-0.0957236	-0.50829	0.489027	-0.499632
Dpm1	4.59759	-0.0650854	-0.22353	0.2642	-0.0905677
Dpp3	5.88062	-0.0509137	-0.180646	0.670639	-0.160356
Dpp6	2.66981	-0.11187	-0.291101	0.551976	-0.126207
Dpp7	7.29513	-0.0410576	-0.096306	0.0590474	-0.0136537
Dpp8	3.20486	-0.0932638	-0.168582	0.389172	-0.0939987
Dpysl2	8.44811	-0.035462	0.0490014	0.0384197	0.0211776
Dpysl3	14.9242	-0.020086	-0.00745611	0.0542831	0.0307623
Dpysl4	7.15846	-0.0418402	-0.0896899	0.268926	-0.201978
Dpysl5	15.3967	-0.01947	-0.0507528	0.0824039	0.0265545
Drap1	2.36734	-0.12609	-0.362252	1.16743	-0.444476
Drg1	1.69222	-0.176026	-0.0144223	0.147368	0.114356
Drg2	2.52593	-0.118211	-0.329694	1.39176	-0.28405
Dsp	26.4458	-0.011339	0.0655112	0.100216	-0.130242
Dst	1.6113	-0.184798	-0.357277	0.387822	-0.249988
Dstn	4.85272	-0.0616719	-0.100085	1.08567	-0.0974482
Dtd1	5.5709	-0.0537383	-0.271255	0.401229	-0.17611
Dtna	3.09842	-0.0964553	0.416235	0.123032	0.161461
Dtnb	3.95982	-0.0755365	-0.0696217	0.358375	0.138599
Dtx3l	2.13119	-0.139981	-0.443511	0.97872	-0.572141
Dusp3	3.8513	-0.0776583	-0.12638	0.00534375	0.00327714
Dync1h1	3.90255	-0.0766416	-0.0866004	0.39375	-0.0729571
Dync1i1	2.94569	-0.101436	-0.254385	0.468229	-0.469094
Dync1i2	4.37689	-0.0683583	-0.223827	0.451405	-0.131699
Dync1li1	3.2898	-0.0908646	-0.266792	1.1138	-0.139514
Dync1li2	3.36435	-0.0888585	-0.281155	0.381369	-0.110907
Dync2h1	3.48695	-0.0857449	-0.235225	0.858529	-0.295322
Dynll1	3.319	-0.0900681	-0.0942513	0.279818	0.123796
Ech1	5.00813	-0.0597627	-0.12053	0.626811	-0.165052
Echdc1	6.99433	-0.0428204	-0.129361	0.559769	-0.153879
Echs1	10.4985	-0.0285438	-0.0813796	0.762778	-0.10669
Eci1	12.2638	-0.0244391	-0.0455287	0.590045	-0.100091
Eci2	10.351	-0.0289501	-0.104108	0.202714	0.0430016
Edc4	2.10556	-0.141675	-0.047436	0.0432766	-0.0137244
Eea1	4.04579	-0.0739361	-0.0990609	0.371712	-0.137145
Eef1a1	4.68917	-0.0638175	-0.139311	0.0829	-0.0246623
Eef1a2	2.33777	-0.127676	-0.0956621	0.228676	0.178289
Eef1b2	7.02044	-0.0426614	-0.142062	0.380442	-0.0751113
Eef1d	6.04381	-0.0495417	-0.0650514	0.16003	0.0416451
Eef1e1	7.71337	-0.0388348	-0.168704	0.116978	-0.0416671
Eef1g	7.30116	-0.0410238	-0.154012	0.0145308	-0.00495375
Eef2	3.11258	-0.0960183	-0.179281	1.5114	-0.18266
Efhd1	1.51577	-0.196348	-0.283419	0.123753	-0.151503
Efhd2	3.58927	-0.0833087	-0.185165	0.366253	-0.130619
Eftud1	4.65745	-0.0642509	-0.208622	0.757903	-0.235709
Eftud2	4.16439	-0.0718365	-0.01472	0.000980426	-0.000345538
Egfr	1.41313	-0.210482	-0.365678	0.577462	-0.168964
Ehbp1	3.07654	-0.0971386	-0.142138	0.450552	-0.138704
Ehd1	3.6378	-0.0822011	-0.358139	1.07195	-0.284402
Ehd3	3.59749	-0.0831189	-0.423584	1.20254	-0.439543
Eif2b1	3.28417	-0.0910198	-0.223267	0.055272	0.0272649
Eif2b4	3.22133	-0.0927888	-0.350821	0.441226	-0.144584
Eif2b5	4.49464	-0.0665723	-0.146331	0.352904	-0.138144
Eif2s1	3.7084	-0.0806412	-0.172087	0.19144	-0.0502418
Eif2s2	4.30847	-0.0694409	-0.302861	0.743218	-0.167273
Eif2s3	3.90948	-0.0765062	-0.207701	0.474931	-1.2341
Eif3a	3.1786	-0.0940315	-0.265614	0.88608	-0.202692
Eif3b	4.9345	-0.0606523	-0.178146	0.656816	-0.0997134
Eif3c	3.11853	-0.0958357	-0.197412	0.291954	-0.0827333
Eif3d	3.62618	-0.0824637	-0.281153	0.940384	-0.176415
Eif3e	4.16153	-0.0718857	-0.334847	2.0425	-0.205152
Eif3f	4.0369	-0.0740985	-0.283819	1.1075	-0.300111
Eif3g	2.72329	-0.109683	-0.288731	0.643273	-0.133575
Eif3h	3.75641	-0.0796138	-0.26938	1.07563	-0.227074
Eif3i	2.54077	-0.117524	-0.31504	0.897955	-0.160687
Eif3j	3.94843	-0.0757537	-0.210819	0.478364	-0.118455
Eif3k	3.6792	-0.0812791	-0.321491	0.793072	-0.217356
Eif3m	4.89458	-0.0611457	-0.314408	0.121862	-0.0761789
Eif4a1	2.57835	-0.115819	-0.137515	0.197325	-0.0604549
Eif4a2	3.29757	-0.0906514	-0.0387164	0.131917	0.0681484
Eif4a3	2.99194	-0.099874	-0.0959814	0.570569	-0.0686149
Eif4b	4.39985	-0.0680026	-0.188519	0.518898	-0.114998
Eif4e	4.37391	-0.0684047	-0.212939	1.45446	-0.196757
Eif4g1	1.5062	-0.197585	-0.0342762	0.0336188	0.0150076
Eif4g2	2.24929	-0.132671	-0.255965	0.717247	-0.199493
Eif4g3	3.111	-0.0960667	0.0496113	0.137969	0.0931919
Eif4h	3.21826	-0.092877	-0.137758	0.299066	-0.0714764
Eif5	5.38787	-0.0555599	-0.257028	0.975254	-0.236892
Eif5a	3.79902	-0.0787237	-0.163887	0.429086	-0.0824845
Eif5b	2.40157	-0.124302	-0.189983	0.714307	-0.181804
Eif6	2.91496	-0.102501	-0.198673	0.437764	-0.142477
Elavl1	3.37144	-0.0886721	-0.123082	1.13006	-0.117201
Elavl3	2.12061	-0.140675	0.0158163	0.327535	0.126727
Elavl4	2.20499	-0.135322	-0.222173	0.292291	-0.156403
Elmo2	3.67696	-0.0813285	-0.378642	1.82508	-0.247131
Elovl5	1.36633	-0.217624	-0.433576	0.930718	-0.237772
Elp2	3.55165	-0.0841883	0.0659592	0.0531055	0.0354344
Elp3	2.24603	-0.132863	-0.156121	0.364733	-0.112625
Emc1	3.63084	-0.0823581	-0.077795	0.0631735	0.0301498
Emc10	1.01665	-0.291524	-0.253147	0.696523	-0.197274
Emc2	4.53045	-0.0660474	-0.182006	0.601606	-0.367903
Emc3	2.02382	-0.147362	-0.149554	0.236562	-0.0779404
Emc8	3.97987	-0.0751572	-0.144265	0.0587382	-0.0256663
Eml4	6.02435	-0.0497014	-0.360716	0.419147	-0.372111
Emr1	0.930061	-0.318278	-0.587117	1.192	-1.40265
Enah	4.31637	-0.0693142	-0.123075	0.0365108	-0.0143414
Endog	3.29419	-0.0907439	-0.0324544	0.37142	-0.136868
Eno1	6.0755	-0.0492838	-0.0204283	0.0740016	0.0176104
Eno2	4.14806	-0.0721186	-0.292971	0.332825	-0.15945
Enoph1	6.05512	-0.0494494	-0.0792007	0.0381964	0.0131762
Entpd2	8.25547	-0.0362883	0.0207071	0.29951	-0.112318
Ep400	1.15504	-0.256991	-0.343685	0.630508	-0.381826
Epb41l1	7.46245	-0.0401385	-0.265365	0.136952	-0.0695811
Epb41l2	7.01432	-0.0426985	-0.0439033	0.119133	-0.0278154
Epb41l3	5.80071	-0.0516137	0.0510692	0.314403	0.133947
Epdr1	4.77722	-0.0626442	-0.224983	0.0842675	0.0753186
Epha4	1.94611	-0.153209	-0.397092	0.0393797	-0.0414498
Epha5	2.40702	-0.124022	-0.21512	0.172374	-0.0828147
Ephx1	3.26513	-0.0915485	-0.148577	0.662518	-0.214569
Ephx2	7.59233	-0.0394529	-0.194263	0.177227	-0.0672221
Epm2aip1	2.60514	-0.114634	-0.398637	0.660042	-0.298535
Epn1	4.13318	-0.0723774	-0.143624	0.177809	-0.0982562
Epn3	3.27162	-0.0913678	-0.288515	0.0331085	-0.0303249
Eprs	3.35616	-0.0890744	-0.0957543	0.856755	-0.136281
Eps15	3.68876	-0.0810692	-0.0888197	0.471379	-0.177306
Eps15l1	6.01255	-0.0497988	-0.114226	0.222094	-0.0759649
Erap1	3.77433	-0.0792369	-0.101329	0.881797	-0.217181
Erc1	3.30021	-0.0905789	-0.26462	0.0714457	-0.0440326
Ergic1	6.20492	-0.0482578	-0.154467	0.379885	-0.138052
Eri3	5.69293	-0.0525888	-0.272154	0.572415	-0.216006
Erlin2	5.68929	-0.0526224	-0.100182	0.377613	-0.0912224
Ermp1	5.37371	-0.0557059	-0.0623823	0.0162286	0.00685745
Ero1l	4.40865	-0.0678672	-0.395648	1.11069	-0.42639
Erp29	3.89236	-0.0768417	-0.23638	1.13545	-0.2756
Erp44	4.81533	-0.0621496	-0.362653	0.929773	-0.3605
Esd	7.90576	-0.0378911	-0.185467	1.1035	-0.132736
Etf1	2.28759	-0.130462	-0.383026	2.06708	-0.316846
Etfa	11.0671	-0.027079	-0.027332	0.29557	-0.0646455
Etfb	11.6194	-0.0257931	-0.0908018	0.200767	-0.0550592
Etfdh	10.6098	-0.0282447	-0.0669745	0.53782	-0.138149
Ethe1	11.1543	-0.0268673	-0.160667	0.215974	-0.0802734
Ewsr1	5.08948	-0.0588096	-0.0230752	0.611208	-0.063149
Exoc2	3.98277	-0.0751026	-0.250735	0.686753	-0.132663
Exoc3	3.53978	-0.0844697	-0.39464	1.12256	-0.384745
Exoc4	3.44624	-0.0867544	-0.236292	0.99145	-0.216733
Exoc7	4.28917	-0.0697525	-0.320663	0.24711	-0.17627
Exoc8	4.01138	-0.0745685	-0.285326	1.07758	-0.172642
Ezr	5.05583	-0.0592002	-0.148579	0.351051	-0.141655
Fabp3	4.38082	-0.0682972	-0.287519	0.132313	-0.0702175
Fabp5	7.36323	-0.0406785	-0.0901601	1.13365	-0.183791
Fabp7	12.8509	-0.0233236	-0.0399809	0.202049	-0.051364
Fads1	1.62652	-0.183082	-0.394328	0.950842	-0.454746
Fam120a	3.74193	-0.0799209	-0.166502	0.34006	-0.116034
Fam120b	2.50369	-0.119257	-0.209007	0.0504528	-0.0468214
Fam120c	4.00068	-0.0747672	-0.0789477	0.051589	0.0373509
Fam129a	3.71861	-0.0804204	-0.115454	0.357454	-0.229448
Fam162a	7.31493	-0.0409467	-0.273117	0.426275	-0.153762
Fam169a	4.34588	-0.0688448	-0.203708	0.0355549	-0.0254061
Fam213a	4.17248	-0.0716977	-0.0488822	0.133703	-0.0488957
Fam49a	1.60209	-0.185852	-0.414638	0.686032	-0.323651
Fam49b	4.6352	-0.0645586	-0.227305	2.47092	-0.244203
Fam65a	2.10695	-0.141582	-0.229202	0.071539	0.127836
Fam91a1	3.88798	-0.076928	-0.0912028	0.435392	-0.146417
Fam98b	6.97329	-0.0429494	-0.0619885	0.216935	-0.0289693
Farp1	6.31403	-0.0474254	-0.0434939	0.0550564	0.027218
Farsa	6.6917	-0.0447535	-0.246561	0.118304	0.0735629
Farsb	7.65259	-0.0391427	-0.160807	0.389713	-0.0862449
Fasn	3.58269	-0.0834611	-0.0215264	0.181425	-0.0614644
Fbl	4.93202	-0.0606827	-0.260412	0.501053	-0.182311
Fbxo2	8.49263	-0.0352763	0.0361932	0.337132	-0.121552
Fbxo6	3.33863	-0.0895405	0.0578295	0.0159873	0.00639641
Fdps	2.23903	-0.133276	-0.229713	0.699521	-0.14781
Fdxr	19.7834	-0.0151554	-0.0956208	0.633819	0.0926997
Fech	6.50374	-0.0460446	-0.17165	0.796123	-0.576164
Fermt2	4.61706	-0.0648116	-0.259375	0.646502	-0.407379
Fgf2	5.29642	-0.0565171	-0.19198	0.288705	-0.167751
Fh	8.4203	-0.0355789	-0.148019	2.14712	-0.157841
Fhl1	3.81946	-0.0783037	-0.105093	0.596353	-0.168648
Fis1	4.43472	-0.0674692	-0.0257529	0.427964	-0.089029
Fkbp10	3.88276	-0.0770311	-0.392837	0.425374	-0.350874
Fkbp15	3.73408	-0.0800883	-0.0800725	0.710407	-0.133928
Fkbp1a	3.00394	-0.0994769	-0.235231	0.269311	-0.086174
Fkbp3	3.91022	-0.0764917	-0.0189876	0.103756	0.0361685
Fkbp4	2.51589	-0.118681	-0.248081	0.684136	-0.167824
Fkbp8	1.02676	-0.28869	-0.56376	1.07148	-0.460943
Flii	2.91836	-0.102382	-0.32375	0.371664	-0.163527
Flna	6.49755	-0.0460884	-0.0187926	1.0266	-0.171825
Flnb	6.48878	-0.0461505	-0.0732111	1.02533	-0.203923
Flnc	7.39621	-0.0404974	-0.0255735	0.534822	-0.220312
Flot1	0.801514	-0.368465	-0.288898	0.782706	-0.225004
Flot2	3.00294	-0.0995097	-0.112709	0.239598	-0.136736
Fmnl2	3.41991	-0.08742	-0.367484	0.816496	-0.613514
Fmr1	3.10614	-0.0962165	-0.0549876	0.376818	-0.172462
Fn1	0.57243	-0.512302	-1.04367	1.11535	-0.761091
Fn3krp	6.09894	-0.0490947	-0.0481722	0.061221	0.0134039
Folh1	6.81421	-0.0439503	-0.0407854	0.0449502	-0.0240428
Fry	2.01738	-0.14783	-0.195113	0.164997	-0.0877855
Fryl	2.56301	-0.116509	-0.239459	0.575053	-0.213947
Fscn1	4.21105	-0.0710428	-0.166191	0.141897	-0.0325964
Fscn1	4.21105	-0.0710428	-0.297983	0.580439	-0.101601
Fth1	1.90172	-0.156762	-0.357275	0.616768	-0.411161
Fubp1	3.87337	-0.0772171	0.0462833	0.0904386	0.0249201
Fuca1	4.92306	-0.0607929	-0.282446	0.372548	-0.178759
Fuk	7.01901	-0.0426701	-0.0440478	0.0974247	0.0431456
Fus	4.21889	-0.0709112	-0.055415	0.099182	-0.027487
Fv1	0.755353	-0.390574	-0.544811	1.49848	-0.39758
Fxr1	2.65273	-0.112587	-0.174541	0.688134	-0.559253
Fxr2	2.1764	-0.13709	-0.234527	0.0613147	-0.0335097
Fyco1	1.16613	-0.254573	-0.408757	0.10559	-0.0623775
Fyn	4.13256	-0.0723881	-0.309818	1.1387	-0.166594
G3bp1	3.31052	-0.0902979	-0.172922	0.567512	-0.166489
G3bp2	2.86458	-0.104296	-0.265245	0.313199	-0.124026
G6pc	1.62358	-0.183411	-0.212919	0.850906	-0.161765
G6pc3	5.11978	-0.0584625	-0.149212	0.429095	-0.220477
G6pdx	7.29754	-0.0410441	-0.102389	0.730035	-0.340157
Gaa	3.59758	-0.0831169	-0.0329405	0.0793063	-0.048179
Gabbr1	2.6976	-0.110722	-0.428146	0.39915	-0.304618
Gak	2.48914	-0.11995	-0.257831	1.49195	-0.346978
Galk1	6.15876	-0.0486188	-0.373013	1.56429	-0.305997
Galm	9.59019	-0.031244	-0.237931	0.450245	-0.229767
Galns	8.89159	-0.0336956	-0.185919	0.346083	-0.0897807
Gamt	5.31319	-0.056339	-0.059524	0.0563384	-0.0394425
Ganab	4.27937	-0.0699118	-0.156715	0.336251	-0.130855
Gap43	27.0363	-0.0110915	-0.551977	0.181503	-0.142819
Gapdh	6.37223	-0.0469931	0.212129	0.408108	0.215487
Gapvd1	2.56107	-0.116597	-0.151037	0.836864	-0.181068
Gars	3.43661	-0.0869966	-0.284851	0.454135	-0.134026
Gart	2.78953	-0.107089	-0.171519	0.606836	-0.164573
Gatm	3.17704	-0.0940773	-0.315472	1.45786	-0.362337
Gba	5.49925	-0.054437	-0.191444	0.0524344	-0.0220668
Gbas	11.5387	-0.0259733	-0.0367652	0.0641413	-0.0199019
Gbe1	6.06484	-0.0493703	-0.144907	0.00487757	0.00485315
Gbe1	6.06484	-0.0493703	-0.111665	0.32964	-0.115111
Gbf1	2.17611	-0.137108	-0.0736953	1.0131	-0.126549
Gbp2	1.37557	-0.216176	-0.405784	0.456767	-0.625931
Gbp5	1.35051	-0.22015	-0.577452	0.870013	-1.25116
Gca	3.79547	-0.0787971	-0.100612	0.435958	0.121526
Gcdh	9.13195	-0.0328098	-0.0458857	0.129317	-0.0757095
Gclc	7.26946	-0.0412024	-0.0573844	0.40477	0.461178
Gclm	3.51694	-0.0850164	-0.207907	0.228471	-0.0821623
Gcn1l1	3.44291	-0.0868379	-0.0889321	0.450581	-0.0751028
Gda	3.49673	-0.0855059	-0.531158	0.414775	-0.291422
Gdap1l1	3.80955	-0.0785067	-0.250429	0.110719	0.0607944
Gde1	4.00966	-0.0746005	-0.233083	0.292148	-0.131136
Gdi1	5.27474	-0.0567488	0.271	0.446946	0.363932
Gdi2	5.98232	-0.0500499	-0.137759	0.750168	-0.157884
Gdpd1	4.77041	-0.0627334	-0.130037	0.500008	-0.155336
Gdpd2	13.4935	-0.0222137	0.0756267	0.18095	0.0672202
Get4	4.3132	-0.069365	-0.0758121	0.316994	0.0852821
Gfm1	2.14979	-0.138777	-0.229785	0.162841	-0.114644
Gfpt1	2.6544	-0.112517	-0.376411	2.23809	-0.310641
Gga1	3.39232	-0.0881283	-0.246363	0.19533	-0.0657472
Ghitm	0.905378	-0.326827	-0.724754	0.939967	-0.572441
Gipc1	3.34083	-0.0894816	-0.543201	1.12544	-0.489471
Git1	3.7437	-0.0798831	-0.0119819	0.290826	0.175428
Gja1	2.29885	-0.129826	0.0218896	0.0406028	-0.041782
Gla	8.15727	-0.0367245	-0.347979	1.63493	-0.207895
Glb1	13.5661	-0.022095	0.0392609	0.687407	-0.184719
Gldc	6.15182	-0.0486735	-0.0890481	0.0527093	-0.0272598
Glg1	1.56177	-0.190612	-0.0798682	0.13818	-0.0606386
Glo1	5.9328	-0.0504668	-0.125584	0.541538	-0.116667
Glod4	5.80225	-0.0516	-0.074451	1.05718	-0.124047
Glrx3	3.41763	-0.0874781	-0.123895	0.00305344	-0.00168683
Gls	3.79548	-0.0787969	-0.323587	0.0559164	-0.0334996
Glud1	27.1445	-0.0110472	0.0752698	0.481087	0.105067
Glul	6.17812	-0.0484668	-0.0877151	0.11367	-0.0607833
Glyr1	1.53682	-0.193681	-0.199481	0.772094	-0.462653
Gm2a	5.96564	-0.0501896	0.021798	0.355307	0.108926
Gmfb	4.4704	-0.0669323	-0.145428	0.270794	-0.149653
Gmppb	6.30602	-0.0474856	-0.406119	1.81199	-0.431309
Gmps	2.91796	-0.102396	-0.0923504	0.515303	-0.108026
Gna11	4.48516	-0.0667125	-0.231698	0.392111	-0.199418
Gna13	5.28994	-0.0565861	-0.14775	0.194192	-0.0789651
Gnai1	4.46597	-0.0669984	-0.327711	0.444352	-0.183883
Gnai3	2.91783	-0.1024	-0.334417	0.885289	-0.299686
Gnao1	9.26093	-0.0323535	-0.104069	0.0505047	0.0191184
Gnaq	6.17955	-0.0484555	-0.522254	0.923625	-0.28929
Gnas	3.86078	-0.0774683	-0.409019	1.84945	-0.340607
Gnb1	7.70485	-0.0388777	-0.160268	0.00558456	-0.00194795
Gnb2	8.33189	-0.0359559	-0.162782	0.208686	-0.0980325
Gnb2l1	4.1663	-0.0718037	-0.248638	0.939684	-0.159614
Gnb4	7.16051	-0.0418283	-0.133816	0.163105	-0.0880111
Gnl1	4.75194	-0.0629766	-0.183455	0.446823	-0.117212
Gnpda1	5.81918	-0.0514502	-0.123757	1.33371	-0.24048
Gnpda2	8.00517	-0.0374213	-0.0804597	0.191678	-0.0718477
Golga2	1.72814	-0.172395	-0.138462	0.119489	0.0627862
Golga3	2.63342	-0.113409	-0.628827	0.561384	-0.549152
Golga4	2.89041	-0.103368	0.0227242	0.27912	0.260055
Golgb1	1.84393	-0.161642	-0.228123	0.970772	-0.218833
Golph3	2.64128	-0.113073	-0.0554107	0.196424	0.0363883
Gorasp2	4.40999	-0.0678467	-0.223934	0.380233	-0.113831
Gosr2	2.21129	-0.134938	-0.162742	0.261607	-0.0740823
Got1	5.01232	-0.0597129	-0.367297	0.754053	-0.250912
Got2	8.42344	-0.0355657	-0.00653625	0.283909	0.111357
Gpam	0.696792	-0.422745	-0.646019	0.503601	-0.330899
Gpc1	28.2045	-0.0106322	0.061722	0.389973	0.202383
Gpc2	59.7106	-0.00502326	0.0900335	0.438384	0.49214
Gpc4	15.1504	-0.0197863	-0.148161	0.00324839	-0.00271726
Gpd1	4.23125	-0.0707046	-0.2479	0.0612004	0.0396089
Gpd1l	5.83853	-0.05128	-0.0870514	0.233562	0.0533615
Gpd2	9.61934	-0.0311495	-0.117542	0.202901	-0.0646055
Gphn	4.66025	-0.0642124	-0.198066	0.0799153	-0.0462115
Gpi	5.73521	-0.052202	-0.0632784	0.38402	-0.135934
Gpm6a	4.16085	-0.0718975	-0.376828	0.262965	-0.137997
Gpm6b	4.52423	-0.066138	-0.161196	0.185646	-0.0995015
Gpr37l1	2.34901	-0.127068	-0.183057	0.503095	-0.218299
Gprc5b	1.52166	-0.195594	-0.0483785	0.422494	-0.19213
Gps1	4.92438	-0.0607766	-0.152063	0.76567	-0.324317
Gpsm1	2.87935	-0.103763	-0.240321	0.236368	-0.0872799
Gpx1	5.43274	-0.055102	-0.00961693	0.180935	-0.060841
Gpx4	2.05909	-0.144853	-0.224155	0.751287	-0.141952
Grb2	2.08445	-0.143101	-0.29208	2.10179	-0.327985
Grhpr	8.47517	-0.0353489	-0.00296227	0.0416136	0.0155883
Gria2	1.95307	-0.152666	-0.172547	0.215371	-0.1005
Grin2b	1.80156	-0.165417	-0.0579997	0.12745	-0.142195
Grip1	1.8061	-0.165004	-0.215658	0.333372	0.100571
Grm5	2.90783	-0.102751	-0.0204298	0.439209	0.287162
Grpel1	3.12754	-0.0955606	-0.378467	0.684056	-0.274201
Gsdmd	6.93144	-0.0432082	-0.193577	1.62332	-0.414346
Gsk3a	3.16765	-0.0943552	-0.462869	0.482161	-0.20719
Gsk3b	3.06917	-0.0973708	-0.368731	0.394502	-0.175386
Gspt1	3.36459	-0.0888521	-0.225574	1.07828	-0.232985
Gss	5.30246	-0.0564528	-0.27671	0.400006	-0.169946
Gsta3	8.65248	-0.0346255	0.0414443	0.0132481	-0.00514293
Gsta4	9.41254	-0.031833	-0.0415346	0.0895645	-0.0355645
Gstk1	9.09488	-0.0329434	0.0707663	0.0971624	-0.0336532
Gstm1	8.32119	-0.0360021	0.0351437	0.503474	-0.0992009
Gstm2	7.63106	-0.039253	-0.0944463	0.703038	-0.299824
Gstm3	7.6297	-0.03926	0.171157	0.0667514	0.197709
Gstm3	7.6297	-0.03926	0.147872	0.0858706	0.0265736
Gstm4	11.7657	-0.0254726	0.197969	0.352566	0.283636
Gstm5	8.92444	-0.0335717	-0.171514	0.73248	-0.182991
Gsto1	5.76756	-0.0519097	-0.212157	2.21217	-0.166088
Gstp1	11.4885	-0.0260866	-0.0549426	0.0438098	0.0166144
Gstt2	11.8839	-0.0252195	0.00676785	0.0257726	-0.00694671
Gstt3	7.79615	-0.038423	-0.0307343	0.0955436	-0.045957
Gstz1	9.18253	-0.0326293	-0.0352202	0.0101442	-0.00322015
Gtf2i	0.977264	-0.303114	-0.031263	0.204295	0.0796553
Gtpbp1	2.04408	-0.145911	-0.263311	0.562295	-0.234647
Guk1	5.55165	-0.0539243	-0.293968	0.682902	-0.157955
Gusb	15.3548	-0.0195231	0.0543493	0.43892	-0.108728
Gys1	6.13936	-0.0487722	-0.158102	1.11436	-0.341209
H1f0	7.82588	-0.0382773	0.0248838	0.0480377	0.0143488
H1fx	3.42475	-0.0872967	0.166986	0.220956	0.152933
H2afy	10.167	-0.0294735	0.226734	0.281719	0.116832
H2afy2	10.6181	-0.0282227	0.017546	0.393647	0.0901204
Hadh	17.5527	-0.0170801	0.0607411	0.253712	-0.0641709
Hadha	9.38304	-0.0319329	-0.0430504	0.10307	-0.0258928
Hadhb	6.81726	-0.0439307	-0.144663	2.09263	-0.211534
Hagh	5.5128	-0.0543034	-0.209794	0.418324	-0.13546
Hars	4.42933	-0.0675512	-0.301544	0.868708	-0.20157
Hcfc1	3.08345	-0.0969217	0.162907	0.415076	0.167565
Hdac1	2.76738	-0.107943	-0.0904088	0.167687	-0.123337
Hdac2	2.60648	-0.114575	-0.306661	1.50946	-0.281363
Hdac4	2.56401	-0.116464	-0.0535793	0.691488	-0.264362
Hdac6	5.37498	-0.0556928	-0.139493	1.10708	-0.208175
Hddc2	9.64514	-0.0310662	-0.12943	0.384137	-0.146771
Hdgf	7.2067	-0.0415606	-0.0451501	0.390335	-0.078447
Hdgfrp3	9.04724	-0.0331167	-0.0274222	0.287221	0.0417174
Hdhd2	7.30432	-0.0410061	-0.266777	0.217093	-0.0729671
Hdhd2	7.30432	-0.0410061	-0.212931	1.4669	-0.262842
Hdlbp	2.09829	-0.142163	-0.274681	0.928993	-0.230271
Heatr5a	3.00958	-0.0992912	-0.193066	0.229191	0.673882
Heatr5b	2.18174	-0.136756	-0.336212	2.08096	-0.467442
Hectd1	0.975166	-0.303757	-0.336043	1.76329	-0.361423
Hecw2	1.5278	-0.194815	-0.657537	0.842151	-0.481276
Herc1	1.53769	-0.193572	-0.52012	0.333167	-0.246085
Herc4	4.50095	-0.0664792	-0.0841665	0.172727	0.0758768
Hgs	3.02755	-0.098704	-0.0912152	0.100157	0.0357735
Hibadh	10.801	-0.0277452	-0.0336228	0.318699	-0.141779
Hibch	9.02	-0.0332165	0.0799026	0.226841	0.0689376
Hint1	5.08677	-0.058841	0.227895	0.543338	0.148014
Hip1	2.78504	-0.107261	-0.12806	0.00281109	0.0015714
Hip1r	2.947	-0.101391	-0.221039	0.0600982	0.0317196
Hist1h1a	7.22837	-0.0414362	0.150694	0.297547	0.152494
Hist1h1b	27.4631	-0.0109191	0.0646848	0.0541869	0.0141553
Hist1h1e	9.59526	-0.0312276	0.13249	0.322702	0.0878004
Hist1h4b	16.317	-0.0183726	0.0560448	0.328839	0.064829
Hist2h2ac	14.8475	-0.0201897	0.0246877	0.0633	0.0140887
Hist2h3c2	16.7314	-0.017918	0.0449015	0.444051	0.067048
Hk1	7.44108	-0.0402536	-0.171426	0.303417	-0.241639
Hk1	7.44108	-0.0402536	-0.0951689	0.133896	-0.0418141
Hmgb2	7.63685	-0.0392233	0.118657	0.159533	0.0679635
Hmgb3	4.658	-0.0642434	0.173754	0.322508	0.118478
Hmgcl	6.25125	-0.0479008	-0.100979	0.136229	-0.0538608
Hmgcs1	0.863285	-0.342515	0.635093	0.154524	-0.682632
Hmox2	3.20884	-0.0931487	-0.151064	0.00937169	-0.00481134
Hnrnpa0	3.09341	-0.0966108	0.0291621	0.0434774	-0.010484
Hnrnpa1	6.81939	-0.043917	-0.00733063	0.378132	0.0537278
Hnrnpa2b1	5.59535	-0.053504	0.00309684	0.364705	0.0441155
Hnrnpa3	5.52671	-0.054167	-0.224524	0.367319	-0.143844
Hnrnpab	3.69691	-0.080891	-0.0590521	0.172324	0.02711
Hnrnpc	2.81558	-0.106103	-0.072406	0.727419	-0.352855
Hnrnpf	2.61981	-0.113995	-0.0592265	0.811493	-0.118693
Hnrnph1	4.00508	-0.0746854	0.20454	0.356375	0.167394
Hnrnph2	4.58294	-0.0652929	0.00262337	0.0946421	-0.0260942
Hnrnph3	5.35529	-0.0558971	0.0619413	0.158963	0.061221
Hnrnpk	3.485	-0.0857927	0.0464375	0.0441809	-0.0105277
Hnrnpl	7.74034	-0.0386997	-0.0336557	0.275815	-0.120743
Hnrnpm	5.92106	-0.0505667	0.0173703	0.136254	0.0140803
Hnrnpr	4.23639	-0.0706191	-0.0842771	0.453522	-0.261611
Hnrnpu	5.06414	-0.0591032	0.0152991	0.509123	0.0434881
Hnrnpul1	3.68342	-0.0811862	0.0409946	0.0124062	-0.00247089
Hnrnpul2	4.22821	-0.0707554	-0.0958105	1.48989	-0.0906677
Hook3	3.15108	-0.0948493	-0.161549	0.667622	-0.173751
Hp1bp3	7.24296	-0.0413529	0.00333441	0.183272	0.0550414
Hpca	2.41569	-0.123579	-0.280171	0.0581667	0.0383679
Hpgds	4.25033	-0.070388	-0.402176	0.965359	-1.15912
Hprt1	2.82659	-0.105692	-0.246981	2.47105	-0.224822
Hrsp12	9.30003	-0.0322176	0.0744185	0.086691	0.0444522
Hsd17b10	9.99374	-0.0299839	-0.0588852	0.220419	-0.0909817
Hsd17b11	3.59871	-0.083091	-0.275559	1.05618	-0.292817
Hsd17b12	4.24196	-0.0705266	-0.0427783	0.757479	0.10297
Hsd17b4	3.17559	-0.0941203	-0.311514	0.562206	-0.297762
Hsd17b8	8.62911	-0.0347192	-0.0517011	0.100181	-0.0298627
Hsdl1	4.81593	-0.062142	-0.0761674	0.349788	0.0919895
Hsdl2	7.34778	-0.0407639	-0.112323	0.104565	-0.0568421
Hsp90aa1	3.48299	-0.0858421	-0.171881	1.75661	-0.175687
Hsp90ab1	2.80745	-0.106409	-0.248046	1.6141	-0.245498
Hsp90b1	4.08267	-0.0732702	-0.213568	1.59648	-0.254133
Hspa12a	4.86452	-0.0615226	-0.0906928	0.199444	0.169369
Hspa2	3.91587	-0.0763816	-0.149595	0.135575	-0.0703484
Hspa4	4.0953	-0.073045	-0.152299	0.845724	-0.122357
Hspa4l	3.77932	-0.0791327	-0.223023	0.649999	-0.278402
Hspa5	3.98596	-0.0750427	-0.253412	1.57584	-0.338123
Hspa8	3.15013	-0.094878	-0.0832606	0.184333	-0.0299568
Hspa9	3.61459	-0.0827272	-0.0439682	0.49321	-0.0682304
Hspb1	2.68893	-0.111078	-0.379043	0.237524	-0.282822
Hspb8	1.69333	-0.175912	0.0347674	0.0813399	-0.0545651
Hspbp1	2.02493	-0.147282	-0.235272	0.544001	-0.142326
Hspd1	9.58277	-0.0312682	-0.154922	0.205507	-0.0430502
Hspe1	11.886	-0.0252151	-0.077791	0.152768	0.047783
Hsph1	2.66238	-0.112181	-0.200275	1.31071	-0.250141
Htatsf1	3.47294	-0.0860896	0.00112745	0.37953	-0.147105
Htra1	12.3237	-0.0243204	-0.218543	0.173516	0.101655
Htra2	9.27268	-0.0323125	-0.871776	0.587575	-0.640957
Htt	3.74508	-0.0798539	-0.637235	0.730187	-0.648735
Huwe1	3.00001	-0.0996067	-0.230527	1.03994	-0.213934
Huwe1	3.00001	-0.0996067	-0.084402	0.247688	-0.0737453
Hyou1	3.67645	-0.0813397	-0.290653	1.11419	-0.267029
Iah1	6.98447	-0.0428807	-0.102297	1.22873	-0.165195
Iars	3.93234	-0.0760628	1.18023	0.72847	1.287
Iars2	8.37637	-0.0357653	-0.102384	0.219785	0.0602498
Ide	3.49725	-0.0854933	-0.00964793	0.125111	-0.05577
Idh1	9.58438	-0.031263	-0.165423	0.341315	-0.0956531
Idh2	9.85457	-0.0304068	0.0614837	0.0840878	0.0164098
Idh3a	8.85737	-0.0338256	-0.168199	0.0610187	0.0136692
Idh3b	5.84003	-0.0512669	-0.224623	0.313329	0.233073
Idh3g	5.82815	-0.0513712	-0.189584	0.397056	-0.0769605
Idi1	5.53856	-0.0540514	-0.207265	0.546276	-0.166775
Ifi47	1.90563	-0.156443	-0.448972	1.05817	-1.33138
Igdcc4	2.55596	-0.116829	-0.259336	0.4361	-0.252658
Igf2r	0.939194	-0.315227	-0.469955	0.450062	-0.190239
Igfbp5	0.606643	-0.484099	-0.704369	0.40416	-0.374137
Igsf8	4.46767	-0.0669731	-0.248256	0.113772	-0.0619471
Igtp	2.56931	-0.116225	-0.160972	0.453143	-0.489304
Ik	0.777604	-0.379596	-0.285408	1.51098	-0.298183
Ikbkap	3.26013	-0.0916885	-0.136631	0.384139	-0.0879014
Ilf2	7.00093	-0.0427801	-0.14172	0.054249	0.0167178
Ilf3	5.99292	-0.0499616	0.00925646	0.121814	0.031511
Immt	7.14349	-0.0419278	-0.134677	0.233632	-0.0500659
Impa1	6.66434	-0.0449369	-0.118825	0.251889	-0.0559095
Impact	3.09542	-0.0965483	-0.258706	0.862567	-0.277413
Impad1	1.74825	-0.170426	-0.189682	0.313463	-0.169925
Impdh2	1.41571	-0.210101	-0.410078	0.656306	-0.234679
Ina	7.79027	-0.038452	-0.547683	0.336055	-0.257482
Inpp1	6.64147	-0.0450914	-0.139204	0.44114	-0.143222
Inpp4a	3.10297	-0.0963143	-0.171568	0.793588	-0.253493
Inppl1	3.38985	-0.0881924	-0.151596	0.342973	-0.121518
Ipo4	3.21626	-0.0929344	-0.21915	0.822196	-0.151399
Ipo5	3.26958	-0.0914246	-0.051184	0.426055	-0.0943478
Ipo7	2.87288	-0.103996	-0.116954	0.344481	-0.105641
Ipo9	2.79114	-0.107028	-0.12652	0.153777	-0.0356449
Irgm	3.5531	-0.084154	-0.0408936	0.824141	-0.365068
Irgq	2.8822	-0.103661	0.216908	0.37402	-1.19574
Isg15	3.07218	-0.0972758	0.0220873	0.464721	-0.347779
Isoc1	6.31016	-0.0474544	0.0549007	0.213034	0.0794979
Ist1	3.5672	-0.0838225	-0.111051	0.516851	-0.140893
Isyna1	4.32615	-0.0691579	-0.350149	0.448565	-0.323524
Itch	2.19186	-0.136128	0.0647202	0.114804	0.149936
Itga6	4.36677	-0.0685163	-0.0564161	0.223396	-0.0765345
Itgav	5.88703	-0.0508584	-0.202736	0.270386	-0.108271
Itgb2	1.87236	-0.159204	-0.339614	1.23034	-0.909513
Itgb4	3.30728	-0.0903861	0.0260491	0.00501841	-0.00503648
Itpa	5.98391	-0.0500366	-0.129385	0.52581	-0.279437
Itpr1	3.31775	-0.0901018	-0.209333	0.645827	-0.420424
Itpr2	4.33773	-0.0689737	-0.0547987	0.151377	-0.138541
Itpr2	4.33773	-0.0689737	-0.145139	0.184852	-0.123604
Itsn1	5.98161	-0.0500558	-0.321539	0.369492	-0.295503
Ivd	8.55757	-0.035009	0.0750755	0.607514	0.245313
Jagn1	3.99951	-0.0747891	-0.135449	0.198251	-0.0979804
Jup	7.14839	-0.041899	-0.516148	1.08089	-0.479084
Kalrn	2.90572	-0.102825	-0.137324	0.313268	0.595609
Kars	4.62608	-0.0646856	-0.165383	0.366862	-0.130674
Kbtbd11	9.5826	-0.0312688	-0.137693	0.149175	-0.0638281
Khdrbs1	3.73381	-0.0800941	-0.00735382	0.66672	-0.342827
Khsrp	3.12672	-0.0955855	-0.08157	0.474021	-0.0798731
Kidins220	1.39595	-0.213048	-0.299061	0.393977	-0.162324
Kif21a	2.7741	-0.107683	-0.155804	0.263535	-0.120673
Kif21b	2.0937	-0.142473	-0.307682	0.844518	-0.262755
Kif3a	1.67087	-0.178259	-0.314619	1.39965	-0.296308
Kif3b	2.3763	-0.125617	-0.150008	0.522135	-0.171629
Kif5b	2.94955	-0.101304	-0.146388	1.09352	-0.151503
Kif5c	1.75568	-0.169709	-0.208142	0.656178	-0.231127
Kif5c	1.75568	-0.169709	-0.219662	0.460215	-0.123572
Kifap3	1.14462	-0.259304	-0.176311	0.176722	-0.0666026
Klc1	1.99749	-0.149293	-0.406072	1.57607	-0.270583
Kpna3	2.67879	-0.111497	-0.251176	0.641857	-0.237532
Kpna4	2.17042	-0.137465	-0.213136	0.0924457	-0.0380357
Kpna6	1.4857	-0.200289	-0.294661	0.667871	-0.22146
Kpnb1	4.2293	-0.0707372	-0.113166	0.228799	-0.0437127
Kras	7.12912	-0.0420121	-0.188763	0.168388	-0.0503621
Ktn1	3.41934	-0.0874343	-0.174807	0.374253	-0.202204
L1cam	5.732	-0.0522311	-0.453826	0.143517	-0.127128
Lactb	7.59822	-0.0394224	-0.338719	0.348689	-0.148649
Lama5	10.7349	-0.0279159	-0.251536	0.551801	-0.3963
Lamb2	7.63859	-0.0392144	-0.524181	0.134427	0.225002
Lamc1	4.57939	-0.0653434	0.707157	0.404575	0.823339
Lamp1	1.54377	-0.192816	-0.199434	0.648332	-0.223198
Lamp2	1.18516	-0.25053	-0.356657	1.8582	-0.447964
Lancl2	7.32687	-0.0408801	-0.202092	0.0131411	-0.00381935
Lap3	7.97436	-0.0375656	-0.124046	0.000763776	0.000592474
Larp1	1.61202	-0.184716	0.112947	0.0407411	0.0442283
Lars	3.67832	-0.0812985	-0.218104	0.431274	-0.0963346
Lasp1	5.21825	-0.0573617	-0.153917	0.512742	-0.12415
Lcp1	3.46565	-0.0862702	-0.229251	1.24598	-0.721798
Ldha	5.67319	-0.0527715	-0.157583	0.137009	-0.0370031
Ldhb	7.04208	-0.0425305	-0.0535968	0.0268389	0.00691533
Letm1	10.6754	-0.0280713	-0.159638	0.217812	-0.0726726
Letmd1	8.57245	-0.0349483	0.0259603	0.128549	0.0539122
Lgals1	6.93163	-0.0432071	-0.253675	0.296012	-0.194862
Lgals3	3.19792	-0.0934654	-0.193934	0.274307	-0.175511
Lgalsl	4.29562	-0.069648	-0.134606	0.101529	0.0473931
Lhpp	10.4995	-0.0285412	0.178311	0.204686	0.112519
Lima1	2.97896	-0.100308	-0.0722285	0.0979905	-0.0447649
Limch1	2.36633	-0.126143	-0.0948269	0.714728	-0.45364
Lims1	4.56581	-0.0655372	-0.215727	0.780312	-0.178096
Lin7c	5.2859	-0.0566292	-0.173488	0.489358	-0.254473
Llgl1	6.49413	-0.0461126	-0.319276	0.757383	-0.315987
Lman2	2.46048	-0.12134	-0.192274	0.676191	-0.287813
Lman2l	4.19211	-0.0713628	-0.0932066	0.0790005	-0.0277989
Lmna	9.24336	-0.0324149	-0.203219	0.44659	-0.136612
Lmnb1	13.703	-0.0218744	0.0521223	0.356537	0.0577798
Lmnb2	16.1067	-0.0186123	-0.0508267	0.156895	-0.0222945
Lnpep	2.53127	-0.117963	0.0185485	0.306743	-0.249411
Loc684270	8.24144	-0.03635	0.0136042	0.79636	-0.10069
Lonp1	8.29173	-0.0361298	-0.255274	0.824575	-0.218591
Lonp2	1.16029	-0.25584	-0.456495	0.304188	-0.249783
Lpcat3	4.56755	-0.0655124	-0.126064	0.175636	-0.0870797
Lrba	4.02479	-0.0743208	-0.0516025	0.0210067	0.00877378
Lrp1	1.54849	-0.192233	-0.108261	0.0130607	-0.00553417
Lrp4	1.70651	-0.174564	-0.285049	1.01259	-0.341057
Lrpap1	2.40364	-0.124195	-0.436234	2.28288	-0.430306
Lrpprc	4.10229	-0.0729207	-0.094643	0.0923639	0.0387701
Lrpprc	4.10229	-0.0729207	-0.421714	0.97476	-0.369179
Lrrc16a	4.39088	-0.0681411	-0.0289066	0.200041	0.0913152
Lrrc40	3.85	-0.0776845	-0.184568	0.215167	-0.0994064
Lrrc47	5.9308	-0.0504838	-0.0580352	0.0289312	0.00825457
Lrrc4b	5.26833	-0.0568177	-0.0291924	0.21252	0.0722172
Lrrc57	5.46683	-0.0547592	-0.111317	0.0672128	-0.0230942
Lrrc59	4.65141	-0.0643342	-0.354656	1.99233	-0.288739
Lrrc7	3.01796	-0.0990164	-0.325513	0.14603	-0.0923021
Lrrc8a	4.97031	-0.0602164	-0.247778	0.273386	-0.123545
Lsamp	4.96982	-0.0602222	-0.599665	0.180264	-0.12791
Lsm12	1.61974	-0.183843	-0.240027	0.196451	-0.104256
Lss	4.78738	-0.0625116	-0.166473	0.561773	-0.164485
Lta4h	7.55933	-0.0396249	-0.165914	0.848486	-0.154342
Ltn1	1.78501	-0.16694	-0.187114	0.87688	-0.239227
Luc7l2	1.65217	-0.180261	-0.240591	0.0103152	0.0103725
Lxn	10.9139	-0.0274587	-0.170393	0.214214	-0.0535363
Ly6h	4.40052	-0.0679922	-0.331221	0.162575	-0.0853227
Lypla1	5.05153	-0.0592504	-0.198567	0.206019	-0.0809177
Lypla2	4.96068	-0.060333	-0.0990441	0.130867	-0.0235179
Lztfl1	3.17786	-0.0940532	0.0575419	0.192198	-0.0716162
M6pr	2.36477	-0.126226	-0.0597861	0.14841	-0.116361
Macf1	3.45364	-0.086569	0.0972376	0.0610604	0.0131669
Macrod1	6.73846	-0.0444435	-0.140655	0.654019	-0.174964
Madd	2.32093	-0.128598	-0.032901	0.702691	0.316785
Magi1	1.7715	-0.168205	-0.372827	0.167309	0.147172
Man2c1	8.01283	-0.0373856	-0.0616414	0.128206	-0.0488369
Manf	5.78467	-0.0517566	-0.515578	0.905825	-0.412177
Maoa	8.59727	-0.0348476	0.0309691	0.17087	0.101873
Maob	6.93242	-0.0432021	-0.0972874	0.662759	-0.257699
Map1a	2.49244	-0.119792	-0.113241	1.27179	-0.260617
Map1b	2.24066	-0.13318	0.0481552	0.178051	0.0450382
Map1lc3a	3.02869	-0.098667	-0.137699	0.0307987	-0.0124736
Map1lc3b	2.09286	-0.142529	-0.263303	0.761095	-0.12253
Map1s	3.92383	-0.0762272	-0.148614	0.113302	-0.0418971
Map2	3.2146	-0.0929823	0.14153	0.448856	0.0837731
Map2	3.2146	-0.0929823	-0.186937	0.0713209	-0.0256067
Map2k1	3.24899	-0.0920018	-0.324322	0.702128	-0.175145
Map2k4	3.9632	-0.0754723	-0.0381707	0.227852	-0.178529
Map3k4	2.43338	-0.122685	0.0164024	0.315347	0.68224
Map4	5.44211	-0.0550073	-0.0608007	0.0382754	-0.0267238
Map4	5.44211	-0.0550073	-0.00426269	0.245397	-0.106475
Map4k4	2.41715	-0.123505	-0.175718	0.0771464	-0.0286659
Map6	4.13334	-0.0723745	-0.489298	0.429549	-0.323922
Map7d1	1.75242	-0.170023	-0.303033	0.872144	-0.31701
Mapk1	4.55724	-0.0656602	-0.223684	0.639991	-0.155487
Mapk3	4.92509	-0.0607679	-0.265106	1.74244	-0.252231
Mapk8ip3	1.99358	-0.149584	-0.0610459	0.0216283	-0.00960563
Mapre1	4.55725	-0.06566	-0.207325	0.255991	-0.0809117
Mapre2	3.5596	-0.0840007	-0.151965	0.00753833	-0.00306344
Mapre3	3.76777	-0.0793745	-0.231104	0.299396	-0.0880332
Mapt	11.5262	-0.0260014	0.0234616	0.481252	0.146994
Mapt	11.5262	-0.0260014	-0.0772519	0.264749	0.189163
March5	3.67044	-0.0814724	-0.191669	0.080275	-0.0664558
Marcks	7.76191	-0.0385923	0.00431476	0.0185212	-0.00685452
Marcksl1	9.64377	-0.0310707	-0.10305	0.0786967	0.0261436
Mark3	2.57814	-0.115829	-0.258788	1.0644	-0.208748
Mars	4.2799	-0.0699031	-0.101527	0.0893236	-0.0782496
Mat2a	1.3932	-0.213465	-0.28043	1.20031	-0.417483
Mat2b	2.59966	-0.114874	-0.234975	0.481878	-0.291731
Matr3	2.68002	-0.111446	0.082401	0.263096	0.219357
Mblac2	2.74019	-0.109009	-0.295474	0.103041	-0.0437626
Mbnl1	3.60948	-0.0828438	-0.149113	0.620358	-0.307269
Mccc1	8.17642	-0.0366387	-0.0450577	0.260344	-0.0701827
Mccc2	3.95937	-0.075545	-0.0932055	0.279026	-0.217585
Mcm5	1.59733	-0.186402	-0.161333	0.0212889	-0.00761876
Mcts1	5.83776	-0.0512867	-0.112508	0.137859	-0.0610327
Mcu	11.6377	-0.0257526	-0.169346	0.16074	-0.0550761
Mdh1	5.36264	-0.0558206	-0.0599437	0.207238	-0.0679981
Mdh2	10.292	-0.029116	-0.0413713	0.432966	-0.0907998
Me1	8.31125	-0.0360451	0.17369	0.0726256	0.0226035
Me1	8.31125	-0.0360451	-0.0426946	0.115936	0.0743399
Me2	8.03837	-0.037267	-0.209119	0.396498	-0.180186
Mecp2	9.34574	-0.0320602	-0.0937314	0.542741	-0.113004
Memo1	6.29658	-0.0475566	-0.0123843	0.498488	0.13165
Mesdc2	2.52278	-0.118358	-0.406823	0.777436	-0.286865
Mest	3.96859	-0.0753701	0.0666991	0.147802	0.0659075
Metap1	3.25402	-0.0918602	-0.181871	0.053904	0.0314178
Mettl7a	4.61207	-0.0648816	0.212882	0.0926751	0.0611097
Mfge8	18.0648	-0.0165962	0.0672822	0.332498	0.322405
Mfn2	4.33932	-0.0689486	-0.450778	0.748159	-0.365946
Mgea5	2.35307	-0.12685	-0.155074	0.291191	-0.0656832
Mgll	2.29085	-0.130277	-0.00917891	0.185214	-0.115317
Mgst3	5.46206	-0.0548068	-0.108759	0.34991	0.297314
Mical3	3.57308	-0.0836849	-0.0140388	0.188265	0.385027
Mif	11.1799	-0.026806	-0.137738	0.220455	-0.0853507
Mios	7.05292	-0.0424653	-0.195785	0.474943	-0.68329
Mlc1	1.16639	-0.254519	-0.0461889	0.781458	-0.511059
Mlec	6.35836	-0.0470954	-0.133932	0.249648	-0.0839367
Mllt4	3.81684	-0.0783572	-0.208903	0.317292	-0.112477
Mms19l	4.23255	-0.0706829	-0.16793	0.0068243	-0.00371042
Mob4	4.24992	-0.0703949	-0.172786	0.0721081	0.0176383
Mon2	2.60683	-0.11456	-0.0805001	0.362161	-0.0831814
Mpc2	9.13202	-0.0328096	-0.11333	0.281726	-0.0683639
Mpp2	2.78458	-0.107279	-1.7461	0.745817	-1.51522
Mpst	10.2717	-0.0291733	0.0250479	0.275584	-0.0888882
Mri1	6.2955	-0.0475648	-0.0535852	0.0407121	-0.0113334
Mrpl15	4.18046	-0.0715612	-0.183468	1.21039	0.20868
Mrpl4	6.73181	-0.0444873	-0.242071	0.559936	-0.10767
Mrpl44	6.15797	-0.048625	-0.197161	0.211144	-0.11001
Mrpl45	4.44394	-0.0673296	-0.183769	0.0798364	0.0390014
Mrps2	5.61379	-0.0533286	-0.11017	0.283127	0.123666
Mrps34	4.90424	-0.0610256	-0.130113	0.233314	0.0834043
Mrps7	5.09819	-0.0587094	-0.262278	0.975573	-0.357627
Msi2	3.42377	-0.0873216	-0.0985769	0.0361545	0.0210884
Msmo1	2.39991	-0.124387	-0.444332	0.433769	-0.143823
Msn	4.83125	-0.0619453	-0.211928	1.2152	-0.274046
Mta1	1.96498	-0.151747	-0.0565429	0.389529	-0.085514
Mta2	2.66212	-0.112192	-0.245731	1.09607	-0.250118
Mtap	7.57569	-0.0395395	-0.165925	0.11471	-0.0865204
Mtch1	4.63517	-0.0645591	-0.152314	0.0963159	-0.0351944
Mtch2	8.51825	-0.0351704	0.0224126	0.000804278	0.000571689
Mtdh	5.65655	-0.0529264	-0.271407	1.21776	-0.396871
Mthfd1	5.92133	-0.0505644	-0.0406549	0.243329	-0.0662724
Mthfd1l	9.00271	-0.0332802	-0.287678	0.146779	-0.0688515
Mtor	4.61151	-0.0648895	-0.0493042	0.100046	-0.0259437
Mtpn	3.6819	-0.0812197	-0.171977	0.473086	-0.0867758
Mtss1l	2.0959	-0.142324	-0.897163	0.599222	-0.938469
Mtx1	6.77591	-0.0441983	-0.420111	2.93852	-0.431997
Mtx2	6.72934	-0.0445036	-0.231533	0.439879	-0.143495
Mvd	4.59426	-0.0651324	-0.341664	0.577254	-0.167279
Mvk	7.0311	-0.0425968	-0.125885	0.166608	0.0809547
Mvp	3.04274	-0.0982132	-0.275479	0.512202	-0.376634
Mx1	1.7125	-0.173957	-0.767243	0.838334	-1.30078
Mx2	2.06821	-0.144218	0.678152	0.0588446	0.0753859
Mybbp1a	1.40328	-0.211946	-0.257743	0.705234	-0.197926
Mycbp2	1.62569	-0.183175	-0.175029	0.245071	-0.0894886
Myef2	6.66186	-0.0449536	-0.0447137	0.983628	0.109382
Myg1	4.95734	-0.0603735	-0.321771	0.927327	-0.276539
Myh10	4.99548	-0.0599137	-0.07243	0.350304	-0.0839385
Myh11	5.36375	-0.0558092	-0.148969	0.495249	-0.105099
Myh14	5.0675	-0.0590641	-0.0581762	0.147295	-0.0713209
Myh9	3.26599	-0.0915246	-0.140513	1.29292	-0.253726
Myl6	2.09571	-0.142337	-0.258499	2.51036	-0.321936
Myo18a	3.61693	-0.0826738	-0.217677	1.05895	-0.194873
Myo5a	3.03002	-0.0986238	-0.0626064	0.103997	0.0418481
Myo6	4.93343	-0.0606654	-0.00365181	0.0443671	-0.0143444
Naa15	3.69494	-0.080934	-0.174731	0.0409684	-0.0122271
Naa25	3.79238	-0.078861	-0.18191	0.919061	-0.462034
Naa50	2.61649	-0.114139	-0.230799	0.593841	-0.211525
Naaa	3.38661	-0.0882764	-0.0923649	0.905802	-0.767301
Naca	3.02173	-0.0988936	-0.242542	1.2476	-0.22825
Nacad	3.89263	-0.0768362	0.0143564	0.241705	0.140545
Nae1	6.64298	-0.0450811	-0.13429	0.118939	-0.0374577
Naga	8.21313	-0.0364751	-0.111033	0.192085	-0.102976
Nampt	4.19326	-0.0713433	-0.342827	1.64292	-0.481301
Nans	11.2557	-0.0266257	0.0929206	0.0703255	0.0386782
Nap1l1	3.9499	-0.0757256	-0.102932	0.0499913	0.0135145
Nap1l4	3.48101	-0.0858908	-0.152746	0.386491	-0.13695
Napa	2.4788	-0.120448	-0.220441	0.856554	-0.179982
Napb	2.91713	-0.102425	-0.273978	0.0676094	-0.0500802
Napg	3.55657	-0.0840721	-0.331122	0.554521	-0.185305
Nars	3.91961	-0.076309	0.32518	0.347821	0.454514
Nasp	3.69019	-0.0810379	0.0399934	0.250534	0.077777
Ncam1	8.79575	-0.0340622	0.0485289	0.40976	0.146425
Ncam1	8.79575	-0.0340622	-0.146243	0.0774942	-0.0291158
Ncan	2.38914	-0.124945	-0.697366	0.627635	-0.4637
Ncbp1	2.62423	-0.113804	-0.0588372	0.0871077	-0.0180648
Ncdn	1.2732	-0.233382	-0.373977	0.485992	-0.189826
Nckap1	4.15587	-0.0719833	-0.34504	0.951507	-0.345578
Nckipsd	2.6207	-0.113957	-0.383114	0.686228	-0.373182
Ncl	3.08673	-0.0968191	-0.0688417	0.147282	-0.0332271
Ncln	10.5438	-0.0284214	-0.276299	0.374435	-0.108725
Ncstn	2.11234	-0.141223	-0.22386	0.79694	-0.199211
Ndrg1	15.8535	-0.0189095	-0.396575	0.164278	-0.214894
Ndrg2	3.25408	-0.0918584	0.0247784	0.0401057	0.0208161
Ndrg3	2.0879	-0.142866	-0.144198	0.170501	-0.109059
Ndufa10	6.78145	-0.0441623	-0.259646	0.957145	-0.30714
Ndufa13	5.96739	-0.0501748	-0.613983	0.664477	-0.55098
Ndufa6	6.00564	-0.049856	-0.10415	0.0692738	-0.0197923
Ndufa8	9.63103	-0.0311117	-0.223334	0.341062	-0.10909
Ndufa9	6.66149	-0.0449562	-0.127527	0.103274	-0.0278293
Ndufb10	10.6555	-0.0281238	-0.157552	0.0909027	-0.0278176
Ndufb5	17.5951	-0.017039	-0.110084	0.13799	0.0451541
Ndufb7	6.77735	-0.0441889	-0.186799	0.0706566	-0.0219748
Ndufb9	12.4266	-0.0241192	-0.125351	0.0839325	-0.0239415
Ndufc2	9.10653	-0.0329013	-0.102711	0.203076	0.0685926
Ndufs1	6.22848	-0.0480756	-0.154648	0.770323	-0.148464
Ndufs2	7.27807	-0.0411537	0.0683987	0.0904902	-0.107978
Ndufs3	8.2892	-0.0361408	-0.0955641	0.0697945	0.0180535
Ndufs4	3.65123	-0.0818996	-0.117022	0.238303	-0.0845595
Ndufs7	6.56447	-0.0456193	-0.116297	0.174414	-0.0371102
Ndufv1	5.87834	-0.0509334	-0.208782	0.467252	-0.133587
Ndufv2	6.72631	-0.0445237	-0.1524	0.187456	-0.0717178
Necap2	4.16923	-0.0717533	-0.0988946	0.353802	-0.183557
Nedd4	0.775902	-0.380413	-0.389476	0.967088	-0.340892
Nedd4l	3.05741	-0.097744	-0.296106	0.534755	-0.15841
Nefl	7.59543	-0.0394368	-0.439057	0.22885	-0.287669
Nefm	7.63332	-0.0392414	-0.746441	0.229905	-0.37833
Negr1	5.37602	-0.0556821	-0.340852	0.00975669	0.01085
Nek6	1.74277	-0.170958	-0.592722	0.896489	-0.470725
Nek9	2.81635	-0.106074	-0.0192562	0.27832	-0.0975408
Nemf	2.32256	-0.128508	-0.296577	0.68643	-0.384598
Neo1	5.69091	-0.0526074	-0.199229	0.211393	-0.230646
Nes	1.43211	-0.207717	0.0901228	0.275774	0.469507
Nf1	3.95907	-0.0755507	-0.0902858	0.279447	-0.0900431
Nfasc	6.9661	-0.0429936	-0.317847	0.0503753	-0.0458035
Nfs1	4.64191	-0.0644655	-0.660575	0.533865	-0.431729
Nhlrc2	5.46249	-0.0548025	-0.51033	0.9535	-0.329228
Nipsnap1	11.6629	-0.0256971	-0.142505	0.120423	-0.0325038
Nit1	6.43887	-0.0465076	-0.123937	0.486137	-0.134364
Nit2	9.57228	-0.0313024	-0.202441	0.483338	-0.15533
Nlgn2	2.55665	-0.116798	-0.0574943	0.0293108	-0.0190143
Nlgn3	2.60566	-0.114611	-0.187994	0.123487	-0.0497178
Nln	6.29722	-0.0475518	-0.139177	0.422898	-0.10444
Nlrx1	9.09091	-0.0329578	-0.0154236	0.11591	-0.0483839
Nme1	7.25346	-0.0412931	-0.157776	0.356737	-0.131005
Nme2	7.40891	-0.0404281	-0.0701214	0.0372388	-0.0123059
Nmral1	7.36769	-0.0406539	-0.00576627	0.0869633	0.0182719
Nmt1	3.00073	-0.0995829	-0.247604	0.200201	0.2392
Nmt2	4.8517	-0.0616849	-0.547384	1.04775	-0.522966
Nnt	10.8254	-0.0276829	-0.0213116	1.22631	-0.16158
Nol3	5.02268	-0.05959	0.0253683	0.0610891	0.061213
Nolc1	3.48583	-0.0857723	0.110256	0.227718	0.296695
Nomo1	8.50955	-0.0352063	-0.263773	0.404722	-0.160305
Nono	4.04459	-0.073958	-0.097392	0.194979	-0.0452519
Nop56	4.15639	-0.0719744	-0.124687	0.0898781	-0.0134655
Nop58	6.8781	-0.0435428	-0.168889	0.0963797	-0.0277406
Nova2	1.68344	-0.176938	-0.000875241	0.637251	0.148769
Npepps	7.38919	-0.0405358	-0.126655	0.278408	-0.0731376
Npl	6.42809	-0.0465855	-0.142559	1.46478	-0.368128
Nploc4	3.58009	-0.0835218	-0.0650088	0.223068	-0.0868553
Npm1	4.94414	-0.0605343	-0.134637	0.173185	0.0351562
Npm3	4.07516	-0.0734049	-0.204373	0.0544387	-0.0338846
Nptn	5.30974	-0.0563756	-0.271373	0.517371	-0.185547
Nqo1	9.09366	-0.0329478	-0.0195194	0.0483118	0.0206862
Nras	8.51912	-0.0351668	0.0540309	0.441227	0.106631
Nrbp2	3.27243	-0.0913452	-0.228331	0.577868	-0.246027
Nrcam	2.5846	-0.115541	-0.374178	0.685437	-0.296835
Nrd1	2.53263	-0.1179	-0.239984	0.307026	-0.138268
Nrxn1	2.88551	-0.103543	-0.434964	0.0075716	-0.00887782
Nrxn2	10.9614	-0.0273397	-0.24039	0.126386	-0.0686718
Nrxn3	2.60745	-0.114533	-0.376457	0.211787	-0.108137
Nsdhl	3.67149	-0.0814492	-0.268324	0.692467	-0.163278
Nsf	3.59302	-0.0832222	-0.221046	0.535268	-0.345499
Nsfl1c	3.98358	-0.0750873	-0.234669	0.682831	-0.176373
Nt5c1a	4.83832	-0.0618551	0.133796	0.0163589	-0.0189936
Nt5c2	3.13077	-0.0954623	-0.0984838	0.437311	-0.0988625
Ntrk2	0.723811	-0.407269	-0.541368	1.04425	-0.422467
Nub1	1.24908	-0.237843	-0.483847	0.857159	-0.465474
Nucb2	3.25128	-0.0919372	-0.128444	0.0612859	0.0425829
Nudc	2.64113	-0.113079	-0.170315	0.720827	-0.210292
Nudt16	3.74038	-0.0799538	-0.094746	0.207666	-0.307817
Nudt16l1	1.3019	-0.228288	-0.374837	0.543582	-0.388802
Nudt2	6.80423	-0.0440146	-0.138045	0.331094	-0.100856
Nudt21	2.33858	-0.127632	-0.0439786	0.254842	-0.0486834
Nudt5	5.51083	-0.0543229	-0.120186	0.563668	-0.204976
Nudt9	3.67079	-0.0814648	-0.116177	0.0486878	0.03432
Numa1	1.84085	-0.161911	0.00621773	0.239147	-0.0685002
Nup107	9.2621	-0.0323494	-0.14384	2.19675	-0.304778
Nup133	9.08558	-0.0329771	-0.131417	0.432603	-0.132476
Nup153	1.84914	-0.16119	-0.0967267	0.562489	-0.216681
Nup155	9.37389	-0.0319641	-0.0752435	0.0141601	0.00394987
Nup160	13.1902	-0.0227241	-0.0815783	0.25599	-0.0508911
Nup205	14.091	-0.0212727	-0.0775631	0.513548	-0.118129
Nup210	11.337	-0.0264348	-0.106278	0.1774	-0.0329124
Nup214	4.57145	-0.0654566	-0.0575625	0.396697	-0.126516
Nup85	7.78991	-0.0384538	-0.13894	0.407675	0.276373
Nup98	9.68594	-0.0309355	-0.152725	0.778088	-0.198316
Nxn	2.74913	-0.108656	-0.087826	0.00241427	0.0020276
Oas1a	2.08119	-0.143324	-0.103954	0.526282	-0.42855
Oat	4.71548	-0.0634623	0.2766	0.303189	-0.494154
Ociad1	2.07456	-0.143779	-0.194176	0.317683	-0.165037
Ogdh	5.70107	-0.0525139	-0.185176	1.04622	-0.207222
Ogdhl	4.68049	-0.0639356	-0.356474	0.0296487	-0.0334087
Ogfr	3.15862	-0.0946239	-0.217037	0.50287	-0.236918
Ogt	3.14433	-0.0950523	-0.46244	0.895104	-0.533201
Ogt	3.14433	-0.0950523	-0.214313	0.489838	-0.22059
Ola1	4.77896	-0.0626215	0.0699904	0.878654	0.20742
Opa1	6.46568	-0.0463151	-0.198072	0.171697	-0.0597928
Opcml	5.07908	-0.0589298	-0.43642	0.0500073	-0.0605871
Oplah	8.0967	-0.0369989	0.0151937	0.80533	-0.589768
Osbp	4.65213	-0.0643243	-0.204668	0.300694	0.165371
Osbpl11	2.41496	-0.123616	-0.594972	0.764739	-0.648922
Osbpl6	3.26455	-0.091565	-0.118899	0.163803	-0.114128
Osbpl8	2.82332	-0.105814	-0.0909569	0.249756	-0.0825398
Osgep	7.94538	-0.0377024	0.0202991	0.0298781	0.00958413
Ostf1	2.98583	-0.100078	-0.243333	1.81978	-0.386485
Otub1	4.27742	-0.0699436	-0.118335	0.230814	-0.0651888
Otud6b	3.65449	-0.0818267	-0.267917	0.143851	0.137669
Oxct1	6.48014	-0.0462119	-0.187354	0.495458	-0.125758
Oxsr1	6.26598	-0.0477884	-0.258945	0.171434	-0.0737545
P4ha1	1.96974	-0.151383	-1.02005	0.905567	-1.2405
P4hb	4.3528	-0.0687356	-0.190572	1.35146	-0.232265
Pa2g4	5.07393	-0.0589894	-0.222206	0.200864	-0.0621736
Pacs1	3.8944	-0.0768015	-0.244532	0.590815	-0.375278
Pacs2	4.719	-0.0634152	0.00908323	0.168033	0.0641437
Pacsin1	3.77078	-0.0793114	-0.142859	0.4439	-0.272816
Pafah1b1	2.83808	-0.105266	-0.330688	0.481863	-0.298235
Pafah1b2	5.21077	-0.0574438	-1.17737	0.742786	-1.65959
Pafah1b3	6.34662	-0.0471824	-0.0235961	0.203583	0.0407727
Paics	3.58301	-0.0834538	-0.404598	1.10581	-0.301554
Pak2	3.65148	-0.0818941	-0.242269	1.02499	-0.237526
Palm	9.4091	-0.0318446	-0.313827	0.364185	-0.101115
Pam16	1.67161	-0.178181	0.0445681	0.305617	0.213327
Pank4	4.58484	-0.0652659	-0.16724	0.745715	-0.266388
Papss1	2.4081	-0.123967	-0.148493	0.05112	-0.0334759
Park7	7.19466	-0.0416301	-0.0886683	0.81215	-0.155595
Parp1	2.41258	-0.123738	-0.0647731	0.553467	-0.174735
Parp9	1.75245	-0.17002	-0.308423	1.00198	-0.537153
Parvb	2.72746	-0.109516	-0.354898	0.892349	-0.383977
Pbdc1	3.98263	-0.0751052	-0.141683	0.191663	-0.0452925
Pbrm1	1.83922	-0.162053	-0.076249	0.353607	-0.101623
Pc	8.13749	-0.0368137	-0.0107167	0.219858	0.0855662
Pcbp2	3.3853	-0.0883104	-0.0170184	0.232432	-0.067457
Pcbp3	3.61465	-0.0827258	-0.010782	0.0680521	-0.0248745
Pcbp4	2.31606	-0.128867	-0.343888	0.779948	-0.405491
Pccb	12.103	-0.0247635	0.194296	0.397735	0.253178
Pcdh1	3.08269	-0.0969457	-0.901585	0.978377	-0.791211
Pcdhgc3	0.682843	-0.431204	-0.461149	0.823365	-0.406808
Pclo	2.53563	-0.117761	-0.577816	0.228953	-0.412347
Pcm1	0.435722	-0.667485	-0.467494	1.1256	-0.459197
Pcmt1	5.02348	-0.0595806	-0.154886	0.833248	-0.109466
Pcna	0.945973	-0.313	-0.282219	0.758631	-0.343982
Pcnp	2.46656	-0.121043	0.0321838	0.0397939	-0.0273147
Pcyox1	4.17568	-0.0716429	-0.0561579	0.198582	0.0453779
Pcyox1l	5.27186	-0.0567797	-0.0765845	0.126592	-0.0568752
Pcyt1a	3.48874	-0.0857012	-0.206471	0.822142	-0.172294
Pdap1	3.92313	-0.0762407	-0.163637	0.0211254	0.00947103
Pdcd10	2.02718	-0.147119	-1.10959	0.745205	-0.987263
Pdcd6	3.49727	-0.0854928	-0.167599	0.666703	-0.118719
Pdcd6ip	6.59228	-0.0454273	-0.088026	0.0631613	-0.0282543
Pde2a	3.88874	-0.0769129	-0.341382	0.000709984	-0.000809496
Pdhb	10.0153	-0.0299193	-0.13501	0.318708	-0.0884828
Pdhx	6.78538	-0.0441367	-0.209135	0.267441	-0.112066
Pdia3	3.95199	-0.0756856	-0.15009	0.714028	-0.208891
Pdia4	4.24134	-0.0705368	-0.3002	0.657754	-0.280047
Pdia4	4.24134	-0.0705368	-0.0634037	1.66225	-0.173261
Pdia6	4.5541	-0.0657053	-0.123749	0.146307	-0.101031
Pdk1	6.43888	-0.0465075	0.0398506	0.133378	-0.0730171
Pdlim5	3.81541	-0.0783866	-0.0681841	0.0548695	-0.0219768
Pds5b	2.87028	-0.10409	0.06048	0.13027	0.0451462
Pdxdc1	3.02269	-0.0988622	-0.129293	0.209637	-0.125139
Pdxdc1	3.02269	-0.0988622	-0.00447294	0.0747001	-0.0392373
Pdxk	6.07995	-0.0492478	-0.238341	0.279046	0.205424
Pdxp	6.25197	-0.0478953	-0.24848	0.371955	0.117916
Pebp1	8.3811	-0.0357451	0.00355975	0.157894	-0.0590933
Pecr	5.55244	-0.0539166	0.0505601	0.0600289	0.0265488
Pef1	3.38826	-0.0882336	0.0201875	0.108615	0.0585071
Pelp1	3.83943	-0.0778977	0.208775	0.0862264	0.0670196
Pfas	12.1363	-0.0246955	-0.0261884	0.479078	-0.0800952
Pfdn1	2.01489	-0.148011	-0.223764	0.576549	-0.104098
Pfkl	5.06877	-0.0590494	-0.0914526	0.290405	-0.110956
Pfkm	6.39789	-0.0468049	-0.0209437	0.700097	-0.103661
Pfkp	5.38961	-0.055542	-0.200285	0.185687	-0.0805532
Pfn2	4.29677	-0.0696295	-0.0521329	0.0141406	0.00399544
Pgap1	4.03097	-0.0742071	-0.114149	0.434695	-0.131659
Pgd	6.31956	-0.047384	-0.012535	0.0158097	0.00782156
Pgls	7.83942	-0.0382113	-0.0618269	0.658455	-0.180795
Pgm1	8.26284	-0.036256	-0.0307048	0.902798	-0.112934
Pgm2	10.6493	-0.0281402	0.051104	0.353104	0.181554
Pgm2l1	2.40746	-0.123999	-0.468485	0.0669203	-0.0500417
Pgm3	9.18314	-0.0326272	0.0942836	0.553207	1.03894
Pgp	6.29856	-0.0475417	-0.250079	0.684848	-0.125678
Pgrmc1	4.74973	-0.0630059	-0.0640975	0.029788	-0.0108156
Pgrmc2	3.89938	-0.0767037	-0.229807	0.591876	-0.155334
Phb	9.51596	-0.0314874	-0.100521	0.414712	0.109063
Phb2	9.5403	-0.0314072	-0.115433	0.0796577	-0.0211805
Phgdh	6.6851	-0.0447977	0.145887	0.26682	0.0654637
Phkb	6.49268	-0.0461229	0.317798	0.0410545	-0.0571617
Phyhd1	5.61786	-0.0532901	-0.0741434	0.264203	-0.112449
Phyhip	1.71193	-0.174015	-0.5758	0.132422	-0.153165
Phyhipl	2.93198	-0.101908	-0.20147	0.0726072	-0.0270499
Pi4ka	3.79119	-0.0788857	-0.241549	0.454188	-0.161562
Picalm	2.72345	-0.109677	-0.209329	0.808345	-0.226508
Pik3c2a	2.35629	-0.126678	-0.147888	0.779543	-0.291247
Pip4k2b	5.03564	-0.059437	-0.266085	0.494191	-0.105034
Pir	6.83438	-0.0438209	-0.0375764	0.124931	-0.0422127
Pithd1	3.71812	-0.080431	-0.118921	0.144638	0.046075
Pitpna	4.72865	-0.063286	-0.225442	0.703757	-0.204957
Pitpnb	2.2199	-0.134418	-0.171392	0.445151	-0.106459
Pitpnm1	3.90082	-0.0766754	-0.273177	0.98616	-0.411894
Pitpnm2	3.60579	-0.0829284	-0.259451	0.369426	-0.160366
Pitrm1	5.94596	-0.0503553	-0.280713	1.14087	-0.329577
Pkm	4.04032	-0.074036	-0.143168	0.930891	-0.141596
Pkm	4.04032	-0.074036	0.0678386	0.329925	-0.136977
Pkn1	2.40664	-0.124041	-0.151476	1.19315	-0.251737
Pkp4	2.41381	-0.123674	-0.0676274	0.326382	-0.0728671
Plaa	5.08476	-0.0588641	-0.171701	0.612942	-0.155055
Plcb1	5.58067	-0.0536444	-0.1818	0.0567528	0.0342953
Plcb3	5.87984	-0.0509205	-0.055455	0.0574674	-0.0415126
Plcd1	15.5151	-0.0193216	-0.148377	0.0735547	-0.044654
Plcd1	15.5151	-0.0193216	0.11154	0.527322	0.195071
Plcd3	7.66863	-0.039061	-0.329862	0.432866	-0.329423
Plcg1	2.25288	-0.132461	-0.0999926	0.00803654	0.00299647
Plcl1	3.82535	-0.0781835	0.0198823	0.221167	0.212582
Pld2	6.09409	-0.0491337	-0.100728	0.148635	-0.0673667
Pld3	0.726065	-0.406029	-0.51579	0.597668	-0.38251
Plec	11.2559	-0.0266251	0.058383	0.133663	0.065352
Plec	11.2559	-0.0266251	0.0240163	0.292533	-0.104127
Plec	11.2559	-0.0266251	0.168926	0.809284	0.429868
Plod1	0.677558	-0.434497	-0.576821	1.17401	-0.756881
Plp1	4.39012	-0.0681529	-0.536141	0.115101	0.249915
Plxna2	3.04789	-0.0980482	-0.161916	0.326615	-0.0743371
Plxna3	4.18567	-0.0714723	-0.134509	0.420517	0.157247
Plxna4a	5.31425	-0.0563278	-0.271761	0.152905	-0.0808009
Plxnb1	5.77912	-0.0518062	0.0204016	0.179466	-0.0703568
Plxnb2	3.47651	-0.0860016	-0.0806925	0.828847	-0.238672
Pm20d2	9.50516	-0.0315232	-0.209927	0.34027	-0.245011
Pml	2.15245	-0.138606	-0.190608	0.927415	-0.491431
Pmm1	1.24971	-0.237724	-0.554486	0.830333	-0.508059
Pmpca	4.30329	-0.0695242	-0.328765	0.524995	-0.260245
Pnn	3.64705	-0.0819932	0.00806393	0.522902	-0.506582
Pnp	6.3567	-0.0471077	-0.143688	0.819136	-0.184906
Pnpla6	2.29383	-0.130109	0.015647	0.233764	0.105257
Pnpo	6.10918	-0.0490126	-0.0850482	0.3699	-0.122853
Pnpt1	5.242	-0.0571024	-0.0648665	0.246706	0.26384
Pofut1	3.6489	-0.0819518	-0.335434	0.586057	-0.248491
Pogz	2.08794	-0.142863	-0.14998	0.444601	-0.141322
Poldip2	1.81285	-0.164394	0.111421	0.213642	0.229408
Polr2b	2.21244	-0.134869	-0.116313	0.733062	-0.145289
Pon2	3.99661	-0.0748432	-0.0291185	0.619447	-0.341265
Por	3.50132	-0.0853942	0.0448335	0.167747	0.119345
Ppa1	5.70304	-0.0524958	-0.14464	0.406164	-0.0690579
Ppa2	10.4647	-0.028636	-0.0929293	0.127502	-0.0754993
Ppap2b	1.57305	-0.189256	-0.170627	0.311433	-0.119919
Ppfia3	3.27115	-0.0913808	0.317274	0.27469	0.728165
Ppia	6.12258	-0.0489055	-0.170025	0.402143	-0.118651
Ppib	4.27267	-0.0700211	-0.0925789	0.412087	-0.0650444
Ppid	5.13801	-0.0582555	-0.172579	0.328777	-0.0530648
Ppm1a	2.9714	-0.100562	-0.30424	1.07879	-0.280834
Ppm1e	3.94618	-0.0757968	-0.125797	0.233308	-0.0790639
Ppm1f	7.60579	-0.0393832	-0.181941	0.039172	-0.0221781
Ppm1g	2.28382	-0.130676	-0.10894	0.937687	-0.203745
Ppme1	2.65515	-0.112485	-0.336309	0.391988	-0.271033
Ppox	4.09509	-0.0730486	-0.0540573	0.134395	0.0503636
Ppp1ca	2.63675	-0.113266	-0.234497	1.37325	-0.243008
Ppp1cb	2.24161	-0.133124	-0.260783	1.10476	-0.196438
Ppp1cc	2.25058	-0.132596	-0.346004	1.4715	-0.200313
Ppp1r12a	2.88906	-0.103416	-0.246616	0.476594	-0.170137
Ppp1r12c	3.11223	-0.096029	-0.33665	0.623544	-0.527397
Ppp1r1b	4.1078	-0.0728232	0.0726748	0.0602177	-0.0385174
Ppp1r7	4.3539	-0.0687182	-0.339598	0.811546	-0.224644
Ppp1r9a	2.07566	-0.143703	0.0319078	0.331645	0.200382
Ppp1r9b	3.03827	-0.0983573	-0.221682	0.537883	-0.20055
Ppp2ca	2.00893	-0.148447	-0.116043	0.167201	-0.0742971
Ppp2cb	3.02103	-0.0989164	-0.204247	0.427056	-0.0970779
Ppp2r1a	2.81695	-0.106052	-0.138173	0.681568	-0.127856
Ppp2r2a	4.02131	-0.074385	-0.16043	0.0767405	-0.0226901
Ppp2r4	6.28099	-0.0476745	-0.156655	0.110347	-0.0284827
Ppp2r5a	3.68529	-0.0811453	-0.0128553	0.0448889	0.0356645
Ppp2r5e	3.11952	-0.0958054	-0.367977	1.20074	-0.244039
Ppp3ca	3.55169	-0.0841873	-0.298945	0.139062	-0.0647702
Ppp3cb	3.70459	-0.0807237	-0.311947	0.259323	-0.119908
Ppp5c	3.98311	-0.0750962	-0.354138	1.57144	-0.260254
Ppp6c	3.34359	-0.0894082	-0.219643	1.29147	-0.21552
Ppp6r2	2.51332	-0.118802	-0.143804	0.487017	-0.161139
Ppp6r3	2.60671	-0.114565	-0.199793	0.399072	-0.156571
Ppt1	2.20128	-0.135549	-0.157947	0.177898	0.0690163
Prdx1	6.52144	-0.0459198	-0.0739684	0.744062	-0.0925928
Prdx2	7.04481	-0.0425141	-0.0520541	0.201453	-0.0366962
Prdx3	8.01245	-0.0373873	-0.103382	0.196378	-0.0529635
Prdx4	3.83188	-0.0780507	-0.0778949	0.332071	-0.0775378
Prdx6	7.84713	-0.0381738	0.206851	0.0544341	0.0280086
Prep	5.30565	-0.0564189	-0.164332	0.206154	-0.0832086
Prepl	0.541055	-0.541204	-0.732195	0.429259	-0.513645
Prex1	2.48923	-0.119946	-0.182412	0.490971	-0.339386
Prkaca	5.30057	-0.0564729	-0.207086	0.25256	-0.113541
Prkacb	4.34549	-0.068851	-0.171559	0.0219717	0.0102918
Prkar1a	1.94841	-0.153029	-0.320419	0.993002	-0.242925
Prkar2a	12.2216	-0.0245234	-0.252029	0.465595	-0.09346
Prkar2b	15.4254	-0.0194338	-0.130266	0.157149	-0.104554
Prkca	4.77899	-0.062621	-0.0523475	0.316575	0.122229
Prkcb	2.85931	-0.104487	-0.230929	0.263542	-0.124414
Prkce	2.58235	-0.115641	0.0289174	0.00835088	0.00260508
Prkcg	1.68463	-0.176814	-0.46383	0.149373	-0.178039
Prkci	3.68818	-0.0810818	-0.41561	0.456006	-0.0994138
Prkcsh	3.43011	-0.0871607	-0.368267	1.27271	-0.537533
Prkd1	3.33834	-0.0895483	-0.10506	0.225735	-0.107653
Prkra	6.16728	-0.0485517	0.0231711	0.10689	-0.0291148
Prmt1	3.54368	-0.084377	-0.14771	0.90517	-0.129708
Prmt5	5.89636	-0.0507781	-0.0845421	0.0636428	0.0203068
Prnp	1.21186	-0.245071	-0.210274	1.17733	-0.365325
Prodh	8.7808	-0.0341202	0.174365	0.144369	-0.0939162
Prosc	4.88777	-0.0612307	-0.179155	0.512299	-0.0856936
Prpf19	2.81353	-0.10618	-0.224719	1.44962	-0.206654
Prpf3	3.02628	-0.0987454	-0.127179	1.28874	-0.252154
Prpf40a	4.05658	-0.07374	-0.16404	0.767201	-0.106287
Prpf6	1.54948	-0.192111	-0.161764	0.602326	-0.187641
Prpf8	1.68479	-0.176797	-0.150312	1.00676	-0.204636
Prps1	4.47601	-0.0668486	-0.0941682	0.410802	0.089164
Prps2	5.29406	-0.0565422	-0.274588	0.802806	-0.215722
Prpsap1	4.50373	-0.0664382	-0.18655	0.164707	-0.104161
Prpsap2	5.29088	-0.056576	-0.458279	0.599614	-0.423925
Prtfdc1	4.84031	-0.0618297	-0.153247	0.250445	-0.125926
Psap	1.90461	-0.156525	-0.117541	0.954132	-0.211369
Psat1	5.71713	-0.0523667	0.00180875	0.00696637	0.00194248
Psd2	1.77214	-0.168144	0.111606	0.684747	0.430964
Psd3	3.31421	-0.090198	-1.10698	0.616406	-0.810141
Psip1	3.07555	-0.0971697	0.0767246	0.306821	0.0726797
Psma1	6.57757	-0.0455287	-0.127122	0.924764	-0.127226
Psma2	6.65938	-0.0449703	0.0164748	0.471032	-0.127151
Psma3	7.11954	-0.0420686	-0.169319	0.842639	-0.143759
Psma4	6.16372	-0.0485798	-0.0995335	0.26207	-0.0735303
Psma5	6.14382	-0.0487368	-0.0881588	0.540041	-0.102015
Psma6	6.08057	-0.0492428	-0.154553	1.27806	-0.137808
Psma7	6.73717	-0.044452	-0.139255	1.0952	-0.189588
Psmb1	5.69304	-0.0525878	-0.0592933	0.0904016	-0.0540782
Psmb10	7.32734	-0.0408775	-0.054036	0.982516	-0.438249
Psmb2	5.89126	-0.0508219	-0.155654	0.75925	-0.0931154
Psmb3	6.16765	-0.0485488	0.00144392	0.0674588	0.0356405
Psmb4	6.09935	-0.0490914	-0.288993	1.45349	-0.312191
Psmb5	5.47673	-0.0546604	-0.0896201	0.469227	4.82621
Psmb6	5.45829	-0.0548446	-0.172862	0.0576218	0.017932
Psmb7	6.23069	-0.0480586	-0.152433	0.000463407	0.000158143
Psmb8	6.22735	-0.0480843	-0.131562	0.151726	-0.0882661
Psmb9	5.24013	-0.0571227	-0.0850787	0.751288	-0.232878
Psmc1	4.67097	-0.0640655	-0.351808	0.613365	-0.272469
Psmc2	4.89005	-0.0612023	-0.201001	0.325383	-0.0721061
Psmc3	5.6443	-0.053041	-0.22088	0.76747	-0.137558
Psmc4	6.27845	-0.0476937	0.0636454	0.422156	0.264546
Psmc5	5.20026	-0.0575597	-0.0902088	0.332547	-0.139837
Psmc6	5.16288	-0.0579755	-0.139488	0.178253	-0.0455034
Psmd1	4.99231	-0.0599516	-0.128355	0.201167	-0.0559638
Psmd11	4.61838	-0.0647932	-0.0530124	0.00168978	-0.000856802
Psmd12	6.03845	-0.0495855	-0.111732	0.572399	-0.0824059
Psmd13	5.32624	-0.0562013	-0.250316	1.19595	-0.179437
Psmd14	7.062	-0.0424108	-0.161509	0.296615	-0.0649656
Psmd2	4.3758	-0.0683753	-0.176926	0.575292	-0.12276
Psmd3	5.70856	-0.0524451	-0.0713318	0.07874	0.0345862
Psmd4	3.47782	-0.0859693	-0.120468	0.0883264	0.0317024
Psmd5	5.44083	-0.0550203	-0.174819	1.02202	-0.317774
Psmd6	5.50079	-0.0544217	-0.0954339	0.152334	-0.0405564
Psmd7	5.32455	-0.0562191	-0.335332	1.01134	-0.29172
Psmd8	4.5127	-0.0663065	-0.198653	0.955923	-0.119189
Psmd9	3.26917	-0.091436	-0.135823	0.379916	-0.121597
Psme1	5.13781	-0.0582578	-0.108226	0.669893	-0.169467
Psme2	5.54541	-0.0539848	0.00612818	0.502364	-0.285384
Psme4	3.25772	-0.0917561	-0.103981	0.147102	-0.0888936
Psmg1	3.26146	-0.0916512	-0.216236	0.384806	-0.127234
Pspc1	4.80218	-0.0623194	-0.0178177	0.029458	-0.0097461
Psph	4.89108	-0.0611894	-0.155306	0.0400473	-0.0146294
Ptbp1	4.80572	-0.0622736	-0.00658627	0.501313	-0.0757409
Ptbp2	3.0324	-0.0985467	0.0427191	0.0144135	0.00723107
Ptcd3	6.7273	-0.0445171	-0.132885	0.0548958	-0.0246815
Ptdss1	6.50345	-0.0460466	0.0236048	0.0325537	0.0204925
Ptdss2	5.75566	-0.0520168	0.186322	0.0848246	0.113019
Ptges2	5.78114	-0.051788	-0.23424	0.242098	-0.113854
Ptges3	3.75731	-0.0795948	0.112664	0.220975	0.135444
Ptgfrn	4.38126	-0.0682904	-0.0690087	0.147347	-0.0778983
Ptgr2	8.03745	-0.0372712	-0.147486	0.369998	-0.217024
Ptk2	3.16776	-0.0943519	-0.194498	0.452298	-0.159521
Ptk2b	3.38961	-0.0881986	-0.576253	1.05271	-0.688903
Ptk7	4.7919	-0.0624527	-0.0501332	0.59986	-0.171046
Ptma	2.49035	-0.119892	0.039309	0.180888	0.111803
Ptms	2.82892	-0.105605	0.0975583	0.4306	0.112639
Ptn	1.36539	-0.217772	-0.573747	0.0696343	-0.0709617
Ptp4a2	2.73362	-0.10927	-0.239183	0.62105	-0.33136
Ptpn11	3.41218	-0.0876173	-0.250608	0.84966	-0.142142
Ptpn23	3.16979	-0.0942918	-0.166379	1.08959	-0.29855
Ptpn6	2.29912	-0.129811	-0.33572	1.17925	-0.875963
Ptpra	3.58555	-0.0833949	-0.257326	0.612805	-0.19375
Ptpra	3.58555	-0.0833949	-0.157297	0.356944	-0.201165
Ptprc	1.80129	-0.165442	-0.149048	0.759293	-0.708384
Ptprd	1.35894	-0.218796	-0.0571283	0.0290132	0.0200713
Ptprf	1.15311	-0.257417	-0.339799	0.628337	-0.41802
Ptprs	1.9082	-0.156233	-0.399792	0.310892	0.522854
Ptprz1	1.19414	-0.248668	-0.40659	0.94114	-0.328519
Puf60	1.41159	-0.21071	-0.12005	0.487045	-0.105489
Pum1	1.64749	-0.180769	-0.489049	0.518215	-0.277042
Pum2	1.4889	-0.199861	-0.319482	1.26083	-0.293756
Pura	7.90708	-0.0378848	0.0513357	0.461503	0.150814
Purb	7.57207	-0.0395583	-0.217756	0.522975	-0.141977
Pvrl1	3.23715	-0.092337	-0.395786	0.487914	-0.248849
Pycr2	5.57494	-0.0536994	-0.0878762	0.021531	-0.0103098
Pycrl	7.38083	-0.0405816	-0.113249	0.776552	-0.123922
Pygb	10.3923	-0.0288351	0.0438355	0.0286858	-0.0105066
Pygb	10.3923	-0.0288351	-0.0393946	0.109948	-0.0361386
Pygm	10.8048	-0.0277355	-0.0395574	0.0138282	-0.00817404
Pyroxd2	11.7445	-0.0255186	0.174976	0.287649	0.162647
Qdpr	5.92909	-0.0504983	-0.109642	0.1613	-0.0418494
Qki	1.08875	-0.272452	0.0180186	0.417186	-1.83685
Rab10	4.31087	-0.0694024	-0.110602	0.158906	-0.0792813
Rab11b	2.46038	-0.121346	-0.191871	0.254044	-0.0689706
Rab12	3.2063	-0.0932221	-0.141796	0.0866945	0.0484825
Rab13	4.73817	-0.0631592	-0.146883	0.356506	-0.189979
Rab14	2.93851	-0.101683	-0.200273	1.55356	-0.165697
Rab18	1.98193	-0.150457	-0.277542	0.824922	-0.22137
Rab1a	3.72139	-0.0803606	-0.198375	1.58574	-0.2837
Rab21	3.04292	-0.0982074	-0.07954	0.0315205	-0.0142605
Rab23	5.10559	-0.0586245	-0.119484	0.541651	-0.148743
Rab2a	3.30227	-0.0905228	-0.195259	0.433679	-0.117
Rab2b	3.04816	-0.0980393	-0.118437	0.00717171	-0.00357788
Rab31	3.00047	-0.0995914	-0.252469	0.378789	-0.11407
Rab35	6.30793	-0.0474712	-0.144967	0.367694	-0.073804
Rab3a	2.26347	-0.131844	-0.460385	0.546612	-0.316432
Rab3c	3.07143	-0.0972995	-0.276547	0.26675	-0.117878
Rab3gap2	3.09601	-0.0965302	-0.249664	0.68276	-0.277838
Rab4a	3.07901	-0.0970608	-0.0879261	0.0373662	-0.0235639
Rab4b	3.33197	-0.0897188	-0.305385	0.561128	-0.255802
Rab5a	3.67643	-0.0813402	-0.15607	0.919871	-0.199229
Rab5b	3.51914	-0.0849634	-0.138824	0.547912	-0.132381
Rab5c	3.3161	-0.0901467	-0.135765	0.401186	-0.0999035
Rab6a	1.90974	-0.156108	-0.141738	0.124477	-0.0724242
Rab6b	0.97629	-0.303412	-0.388617	0.344792	-0.156379
Rab7a	2.60098	-0.114816	-0.187893	0.456689	-0.116417
Rab7b	5.58862	-0.0535683	-0.231301	0.0511686	-0.0618176
Rab8a	3.27311	-0.0913263	-0.168569	0.926747	-0.650396
Rab8b	2.89618	-0.103162	-0.294909	0.50336	-0.206297
Rab9a	2.60564	-0.114612	-0.242454	0.558565	-0.118232
Rabep1	3.5211	-0.0849161	-0.0522352	0.00832984	0.00437832
Rabgap1	2.60686	-0.114559	-0.189637	0.798351	-0.206013
Rabggta	6.8775	-0.0435466	-0.203657	0.348388	-0.193087
Rabggtb	3.96627	-0.075414	-0.311074	0.0896904	-0.0755723
Rac1	7.62138	-0.0393028	-0.187076	0.0407905	0.0264032
Rad21	1.91913	-0.155349	-0.035569	0.330689	-0.126042
Rad23b	3.89209	-0.076847	-0.120934	0.287674	-0.0678564
Rala	9.51527	-0.0314897	-0.170905	0.0264759	-0.0109098
Ralb	7.75618	-0.0386208	-0.134477	0.317132	-0.0742673
Ralgapa1	4.15572	-0.0719859	-0.410277	0.229659	-0.333942
Ralgapb	2.86759	-0.104187	-0.117151	0.00968506	0.00432753
Raly	1.6557	-0.17988	-0.0372874	0.0256014	-0.00714589
Ran	4.49195	-0.066612	-0.105853	0.204695	0.078701
Ranbp1	5.12735	-0.0583763	-0.139519	0.104735	-0.0258483
Ranbp2	2.31712	-0.128808	-0.172982	0.0764261	-0.0461053
Ranbp3	2.84726	-0.104928	-0.120463	0.130159	-0.0348298
Rangap1	1.95106	-0.152823	-0.33641	0.65502	-0.215262
Rap1a	5.83661	-0.0512969	-0.0121257	0.168486	0.0940552
Rap1b	5.05434	-0.0592176	-0.236984	0.968206	-0.232464
Rap1gds1	3.49264	-0.0856056	-0.343709	0.796318	-0.214308
Rap2b	5.11315	-0.058538	-0.229763	0.115112	-0.0501722
Rapgef2	3.1719	-0.0942293	-0.1826	0.114545	0.0434509
Rars	6.52036	-0.0459274	-0.146223	0.840132	-0.162539
Rasa1	3.39912	-0.0879527	-0.122823	0.0813819	0.0307019
Rasa3	2.26739	-0.131618	-0.210219	0.747958	-0.447285
Rasgrp2	4.88061	-0.0613204	-0.238124	0.208938	-0.168632
Raver1	1.97329	-0.151112	-0.17525	1.23338	-0.274322
Rbbp4	1.72392	-0.172814	-0.290032	0.304652	-0.150021
Rbm14	5.16574	-0.0579435	-0.0368537	0.535748	0.191733
Rbm3	2.61253	-0.114311	-0.227994	0.424286	-0.161814
Rbm3	2.61253	-0.114311	-0.255212	1.08581	-0.197447
Rbm39	1.99262	-0.149655	-0.111722	0.0594781	-0.0199452
Rbmx	6.16464	-0.0485726	0.192652	2.46547	0.317785
Rbmxrtl	6.4086	-0.0467269	-0.0260741	0.108395	0.0278102
Rbp1	6.08836	-0.0491799	-0.399327	0.459444	-0.35089
Rcc1	7.45556	-0.0401756	0.195474	0.434125	0.228162
Rcn1	5.94693	-0.0503472	-0.0830266	0.1746	0.0764357
Rdh11	3.88626	-0.0769619	-0.192008	0.586419	-0.115871
Rdh14	6.00138	-0.0498913	0.00774705	0.260857	0.174125
Rdx	4.81856	-0.0621081	-0.0656561	0.0734723	-0.0254786
Reep5	3.72524	-0.0802778	-0.275568	0.910515	-0.198077
Rer1	3.40472	-0.0878086	-0.17722	0.0162203	-0.00795616
Retsat	2.77833	-0.10752	-0.112825	0.673113	-0.198996
Rexo2	4.02261	-0.0743609	-0.282138	0.264503	-0.117571
Rgd1309534	8.5007	-0.0352429	0.335851	0.0837441	-0.068748
Rgd1566265	1.67843	-0.177462	-0.330265	0.777621	-0.288399
Rgs7	5.25968	-0.056911	-0.179708	0.119302	-0.0725912
Rheb	2.11154	-0.141276	-0.156814	0.137641	-0.047524
Rhoa	3.79833	-0.0787378	-0.0418006	0.0573831	-0.0209034
Rhob	3.91586	-0.0763819	-0.480987	0.418887	-0.221412
Rhoc	4.8441	-0.0617814	-0.16862	0.0346531	0.0158559
Rhot1	4.00545	-0.0746786	-0.151949	0.0527244	0.0156708
Rhot2	5.48846	-0.0545438	-0.107294	0.0689336	-0.0490805
Ric8a	2.4572	-0.121502	-0.349022	0.492319	-0.165424
Rlbp1	2.98059	-0.100253	-0.179325	0.371339	0.385385
Rnf14	1.95327	-0.152651	-0.314749	0.517603	-0.212272
Rnf213	1.52298	-0.195426	-0.0549317	0.695821	-0.434908
Rnh1	6.1713	-0.0485202	-0.197432	0.707302	-0.247156
Rnmt	3.22453	-0.0926972	-0.203472	1.51697	-0.333074
Rnpep	5.85297	-0.0511538	-0.108059	0.15977	-0.0228853
Rnps1	4.32267	-0.0692135	-0.504099	0.254532	-0.291344
Robo2	1.7276	-0.172448	-0.273095	0.145328	-0.103052
Rock2	3.4528	-0.08659	-0.220441	0.50205	-0.187601
Rogdi	3.85	-0.0776845	-0.377197	0.229341	-0.175609
Rpl10	4.31019	-0.0694133	-0.267614	1.16558	-0.162692
Rpl10a	6.96076	-0.0430266	-0.296913	1.02396	-0.167323
Rpl11	7.91426	-0.0378505	-0.00153222	0.0435209	-0.0237853
Rpl12	12.1343	-0.0246997	-0.10455	0.498495	-0.0931355
Rpl13	7.44779	-0.0402174	-0.31642	1.68313	-0.286783
Rpl13a	5.37279	-0.0557154	-0.301072	1.32267	-0.19711
Rpl14	7.67523	-0.0390274	-0.321597	1.32361	-0.274951
Rpl15	5.93119	-0.0504805	-0.294056	1.04763	-0.150497
Rpl18	5.77725	-0.0518228	-0.23004	0.869085	-0.179388
Rpl18a	5.63339	-0.0531434	-0.261452	0.877876	-0.132026
Rpl19	4.86681	-0.0614938	-0.325771	0.901063	-0.16164
Rpl21	7.2313	-0.0414195	-0.2615	0.662112	-0.189666
Rpl23	8.28446	-0.0361615	-0.13314	0.225297	-0.129407
Rpl23a	9.47526	-0.0316225	-0.169579	0.476124	-0.112996
Rpl24	5.66284	-0.0528677	-0.265759	1.03461	-0.16231
Rpl26	8.39286	-0.0356951	-0.266837	1.47626	-0.173258
Rpl27a	7.22639	-0.0414476	-0.259646	2.47065	-0.254191
Rpl28	6.56803	-0.0455947	-0.333442	1.31954	-0.268737
Rpl3	7.16418	-0.0418069	-0.214529	0.519267	-0.131037
Rpl32	7.39124	-0.0405246	-0.335048	2.94496	-0.275509
Rpl35	7.32802	-0.0408737	0.048101	0.231897	0.189084
Rpl36a	7.59064	-0.0394617	-0.277657	0.615371	-0.130877
Rpl4	7.069	-0.0423689	-0.292223	1.30494	-0.219477
Rpl5	7.07527	-0.0423314	-0.314253	1.33762	-0.229541
Rpl6	6.76235	-0.0442868	-0.312458	1.72404	-0.244208
Rpl8	6.67817	-0.044844	-0.292587	1.28166	-0.183566
Rpl9	5.80743	-0.0515541	-0.209564	0.580101	-0.182339
Rplp0	5.8038	-0.0515863	-0.00676087	0.169966	0.0355659
Rpn1	4.6906	-0.0637981	-0.205876	0.14874	-0.0440329
Rpn2	5.40701	-0.0553636	-0.14973	0.296318	-0.0845217
Rprd1b	2.40756	-0.123994	0.0271632	0.164818	-0.0601543
Rps10	9.13639	-0.0327939	-0.230878	0.641241	-0.117014
Rps11	7.12528	-0.0420348	-0.29074	1.16924	-0.168723
Rps12	10.3757	-0.0288812	-0.173022	0.73467	-0.206861
Rps13	8.4177	-0.0355899	-0.381337	1.27041	-0.281394
Rps14	11.4451	-0.0261855	-0.246462	0.75267	-0.280007
Rps16	6.50172	-0.0460589	-0.260686	1.10064	-0.140197
Rps17	8.14986	-0.0367579	-0.229508	0.748809	-0.285986
Rps19	8.68567	-0.0344934	-0.277366	0.816604	-0.177166
Rps2	6.57693	-0.0455331	-0.192671	0.910943	-0.0928632
Rps20	8.7988	-0.0340505	-0.223349	0.584181	-0.137399
Rps21	5.35703	-0.055879	-0.260128	0.571402	-0.14026
Rps23	6.06134	-0.0493987	-0.203812	0.424095	-0.0962765
Rps25	7.1681	-0.041784	-0.133072	0.0614387	-0.016239
Rps26	8.45415	-0.0354367	-0.245365	0.696119	-0.101222
Rps27a	1.48198	-0.200787	-0.0918724	0.260449	-0.111359
Rps3	6.15215	-0.048671	-0.300349	1.45268	-0.191327
Rps3a	6.31844	-0.0473924	-0.19969	0.544849	-0.0997699
Rps4x	6.66733	-0.0449168	-0.354742	0.90575	-0.284858
Rps5	6.25584	-0.0478657	-0.196324	0.567645	-0.145351
Rps6	6.45665	-0.0463798	-0.211597	1.07415	-0.157345
Rps6ka3	3.63051	-0.0823656	-0.246252	0.026231	0.0248861
Rps6ka5	4.8897	-0.0612066	0.135324	0.251278	0.109953
Rps7	7.4234	-0.0403493	-0.179569	0.303368	-0.103786
Rps8	6.38857	-0.0468731	-0.107695	0.0215561	-0.0070072
Rps9	5.76368	-0.0519446	-0.278986	0.814516	-0.153423
Rpsa	6.81743	-0.0439296	-0.13703	0.414155	-0.320005
Rptor	5.20594	-0.057497	-0.198378	0.172238	0.137319
Rqcd1	4.50488	-0.0664213	-0.196872	0.507716	-0.110972
Rraga	3.28182	-0.0910848	-0.271872	1.51582	-0.356305
Rras	4.19374	-0.0713351	-0.274345	1.00473	-0.294426
Rras2	10.1476	-0.0295297	-0.221144	0.0167988	0.0112891
Rrbp1	3.34049	-0.0894909	-0.360428	2.48586	-0.404015
Rrm1	2.01352	-0.148111	-0.162516	0.365512	-0.192953
Rsu1	4.37129	-0.0684457	-0.0916672	0.0970078	-0.0393259
Rtcd1	4.86671	-0.0614951	-0.194538	0.56756	-0.567346
Rtn1	3.25422	-0.0918545	-0.19001	0.138495	-0.0463908
Rtn3	2.36137	-0.126407	0.027168	0.336374	0.103152
Rtn4	2.97152	-0.100558	-0.0304868	0.0686929	0.0152237
Rufy3	2.64415	-0.112951	-0.222733	0.0577026	-0.0237996
Ruvbl1	4.80979	-0.062221	-0.140331	0.823199	-0.173958
Ruvbl2	4.58291	-0.0652933	-0.167455	0.490564	-0.0899401
Ryr2	3.49451	-0.0855602	-0.579272	0.226045	-0.366004
S100a16	3.27355	-0.091314	-0.111984	0.495077	-0.268641
S1pr1	3.15656	-0.0946854	-0.440081	0.0833428	0.077408
Sacm1l	3.72534	-0.0802756	-0.378034	0.476091	-0.201892
Sacs	3.71599	-0.0804771	-0.720032	0.158912	-0.574134
Sae1	5.0581	-0.0591737	-0.0632084	0.1756	0.0698204
Safb	2.37545	-0.125662	-0.0776064	0.273868	-0.0457637
Samd4b	2.34792	-0.127127	-0.0079009	0.0464102	-0.0195109
Samm50	9.45753	-0.0316818	-0.0141246	0.339097	0.134916
Sap18	2.39159	-0.124818	-0.122234	0.302094	-0.0593047
Sar1a	2.75689	-0.108352	-0.220841	0.458792	-0.153473
Sar1b	2.87191	-0.104031	-0.3077	1.17724	-0.325263
Sarm1	6.3713	-0.0469999	-0.179739	0.155175	-0.117484
Sarnp	2.91261	-0.102583	-0.0779609	0.561921	-0.0671349
Sars	3.38991	-0.0881909	-0.225937	0.491566	-0.178393
Sart3	4.36951	-0.0684734	-0.0462752	0.0682449	-0.0201458
Sbds	2.17378	-0.137254	-0.191098	0.405773	-0.147037
Sbf1	4.39592	-0.0680632	-0.224953	0.468297	-0.169224
Scaf4	1.89652	-0.157189	-0.0430301	0.25586	-0.0730927
Scamp1	3.28662	-0.0909521	-0.139188	0.261116	-0.0795311
Scamp2	2.77711	-0.107566	-0.108265	0.864898	-0.211709
Scamp3	3.45698	-0.0864858	-0.0829676	0.222764	-0.114792
Scamp5	3.55203	-0.0841793	-0.104623	0.0476261	0.0794051
Scarb2	3.18287	-0.0939058	-0.0514093	0.157084	-0.0554072
Sccpdh	6.35081	-0.0471513	-0.216357	0.11746	-0.0321516
Scfd1	3.45788	-0.0864632	-0.287601	1.15437	-0.328737
Scfd2	3.53467	-0.0845913	-0.123932	0.370307	-0.239091
Scly	8.89167	-0.0336953	-0.446888	0.972228	-1.17759
Scp2	3.82312	-0.0782289	-0.0927661	0.478463	-0.0815322
Scpep1	8.55488	-0.03502	0.186784	0.0845547	0.0299517
Scrib	3.83327	-0.0780224	-0.128383	0.507499	-0.207081
Scrn1	6.16965	-0.0485332	-0.107711	0.175735	-0.0888241
Scyl2	4.27474	-0.0699872	-0.135737	0.201186	-0.15461
Sdc2	14.4891	-0.0206886	-0.0409788	0.207619	0.199256
Sdc4	5.88214	-0.0509006	-0.342944	0.219587	-0.214839
Sdcbp	13.0486	-0.0229706	-0.0904795	0.0419706	0.0254451
Sdha	6.93689	-0.0431744	-0.161001	0.197153	-0.057085
Sdhb	8.14399	-0.0367843	-0.138321	0.659163	-0.106414
Sdhc	2.95032	-0.101277	-0.0665805	0.0918621	0.0125137
Sdk2	2.04329	-0.145966	-0.109286	0.22491	0.118564
Sec13	5.99437	-0.0499495	-0.0557437	0.189865	-0.0758804
Sec14l2	10.4522	-0.0286701	-0.00748357	0.3664	0.201974
Sec16a	3.04063	-0.0982812	-0.0966856	0.897322	-0.203753
Sec22b	4.14597	-0.0721547	-0.21696	0.75919	-0.213836
Sec23a	5.36613	-0.0557844	-0.0830376	0.116965	-0.0396143
Sec23b	2.51473	-0.118735	-0.297788	0.996238	-0.320992
Sec23ip	3.98755	-0.0750128	-0.150907	0.555428	-0.130904
Sec24a	3.88277	-0.0770308	-0.250757	0.419709	-0.12447
Sec24b	3.48488	-0.0857957	-0.0587213	0.0769716	-0.041676
Sec24c	3.83787	-0.0779292	-0.102816	1.09023	-0.107272
Sec24d	2.273	-0.131295	-0.186244	0.721793	-0.218151
Sec31a	5.36039	-0.055844	0.109935	0.101032	0.102758
Sec61a1	2.40181	-0.124289	-0.0769171	0.58869	0.293249
Sec61a2	3.10597	-0.0962217	-0.119154	0.0122267	0.00362191
Sec63	1.40643	-0.211476	-0.0607731	0.134462	0.0608079
Sel1l	1.70412	-0.174806	-0.228052	0.419205	-0.161336
Sephs1	8.64367	-0.0346608	0.154124	0.121966	0.030352
Sept11	9.57664	-0.0312882	0.033764	0.0939434	0.0366789
Sept2	7.64332	-0.0391901	1.7615	0.407173	1.77107
Sept3	5.35909	-0.0558575	-0.227334	0.111671	-0.0454774
Sept5	5.9861	-0.0500184	-0.193991	0.133111	0.0628394
Sept6	9.29998	-0.0322178	-0.240171	0.377647	-0.0843189
Sept7	7.39608	-0.0404981	-0.077687	0.0371635	-0.0186743
Sept8	6.47082	-0.0462784	-0.242498	0.646834	-0.223523
Sept9	5.77177	-0.051872	-0.237989	0.183673	-0.121513
Sept9	5.77177	-0.051872	-0.153578	0.0413255	-0.0207468
Serbp1	2.56904	-0.116237	-0.247805	0.798854	-0.164438
Serpinh1	1.78815	-0.16665	-0.228127	1.50015	-0.350975
Sestd1	2.37702	-0.125579	-0.464057	0.892305	-0.184205
Set	4.09472	-0.0730552	0.145192	1.316	0.275602
Sf3a1	3.90558	-0.0765824	-0.0672155	0.344951	0.156148
Sf3a3	4.80462	-0.0622878	-0.00593028	0.362889	-0.199518
Sf3b1	1.93728	-0.153903	0.217602	0.361195	0.257886
Sf3b2	2.80114	-0.106648	-0.0516567	0.46729	-0.16848
Sf3b3	5.34206	-0.0560353	-0.103255	0.858627	-0.106424
Sfpq	6.28151	-0.0476705	-0.0184133	0.0897097	0.0105836
Sfxn1	8.97174	-0.033395	-0.0725986	0.105487	-0.030011
Sfxn1	8.97174	-0.033395	-0.0996325	0.118741	-0.0653865
[truncated: 468 more rows]
