# Supplementary material for: Synapse integrity and function: Dependence on protein synthesis and identification of potential failure points
Source: Front Mol Neurosci. 2022 Dec 13;15:1038614. doi: 10.3389/fnmol.2022.1038614 (PMC9792512; doi:10.3389/fnmol.2022.1038614)
Supplement: Supplementary file 4 [file Table_4.XLSX]

## Sheet: Table S4 GO enrichment
	GO term	Description	Type	2h P-value	2h FDR q-value	2h Enrichment	2h Fold Enrichment	2h Genes in set	4h P-value	4h FDR q-value	4h Enrichment	4h Fold Enrichment	4h Genes in set	8h P-value	8h FDR q-value	8h Enrichment	8h Fold Enrichment	8h Genes in set	Sum enrichment	is at 2h?	is at 4h?	is at 8h?	how many time points?
1	GO:0099699	integral component of synaptic membrane	GOCC	1.56e-13	3.93e-11	3.38 (3635,45,837,35)	3.38	35	3.45e-09	3.25e-07	3.14 (3651,46,733,29)	3.14	29						6.52	+	+		2
2	GO:0005887	integral component of plasma membrane	GOCC	1.62e-11	2.04e-09	2.29 (3635,117,855,63)	2.29	63	8.32e-09	6.6e-07	2.59 (3651,120,517,44)	2.59	44						4.88	+	+		2
3	GO:0098936	intrinsic component of postsynaptic membrane	GOCC	2.35e-10	2.23e-08	3.29 (3635,37,837,28)	3.29	28	5.78e-06	0.00019	2.91 (3651,36,733,21)	2.91	21						6.2	+	+		2
4	GO:0097060	synaptic membrane	GOCC	1.88e-08	1.14e-06	2.70 (3635,101,520,39)	2.7	39	8.93e-06	0.000287	2.24 (3651,102,592,37)	2.24	37						4.94	+	+		2
5	GO:0016020	membrane	GOCC	2.33e-08	1.36e-06	1.23 (3635,1538,754,393)	1.23	393	1.7e-06	7.1e-05	1.23 (3651,1538,615,319)	1.23	319						2.46	+	+		2
6	GO:0099055	integral component of postsynaptic membrane	GOCC	2.8e-08	1.57e-06	3.22 (3635,31,837,23)	3.22	23	3.88e-05	0.00106	2.89 (3651,31,733,18)	2.89	18						6.11	+	+		2
7	GO:0030658	transport vesicle membrane	GOCC	2.11e-07	9.41e-06	3.21 (3635,44,618,24)	3.21	24	1.33e-07	6.68e-06	4.37 (3651,46,345,19)	4.37	19						7.58	+	+		2
8	GO:0098590	plasma membrane region	GOCC	4.64e-07	2.01e-05	1.62 (3635,304,752,102)	1.62	102	2.55e-06	0.000101	1.67 (3651,297,626,85)	1.67	85						3.29	+	+		2
9	GO:0043198	dendritic shaft	GOCC	6.13e-07	2.58e-05	4.50 (3635,32,404,16)	4.5	16											4.5	+			1
10	GO:0099146	intrinsic component of postsynaptic density membrane	GOCC	7.97e-07	3.26e-05	3.80 (3635,16,837,14)	3.8	14	3.64e-05	0.00102	4.30 (3651,17,549,11)	4.3	11						8.1	+	+		2
11	GO:0031012	extracellular matrix	GOCC	8.7e-07	3.38e-05	11.28 (3635,50,58,9)	11.28	9	3.02e-06	0.000114	15.49 (3651,50,33,7)	15.49	7	0.000184	0.0273	10.68 (3522,46,43,6)	10.68	6	37.45	+	+	+	3
12	GO:0062023	collagen-containing extracellular matrix	GOCC	2.27e-06	8e-05	12.23 (3635,41,58,8)	12.23	8	1.84e-05	0.000554	15.81 (3651,42,33,6)	15.81	6						28.04	+	+		2
13	GO:0032589	neuron projection membrane	GOCC	3.56e-06	0.00012	4.09 (3635,17,680,13)	4.09	13											4.09	+			1
14	GO:0098948	intrinsic component of postsynaptic specialization membrane	GOCC	3.64e-06	0.000117	3.31 (3635,21,837,16)	3.31	16	0.000558	0.0111	3.48 (3651,21,549,11)	3.48	11						6.79	+	+		2
15	GO:0030133	transport vesicle	GOCC	3.64e-06	0.000115	2.19 (3635,141,506,43)	2.19	43	2.94e-06	0.000114	2.11 (3651,145,562,47)	2.11	47						4.3	+	+		2
16	GO:0034362	low-density lipoprotein particle	GOCC	3.8e-06	0.000117	72.70 (3635,3,50,3)	72.7	3	4.22e-07	1.87e-05	182.55 (3651,3,20,3)	182.55	3	1.64e-06	0.00243	92.68 (3522,3,38,3)	92.68	3	347.93	+	+	+	3
17	GO:0030427	site of polarized growth	GOCC	5.24e-06	0.000156	2.02 (3635,109,760,46)	2.02	46	9.8e-06	0.000308	2.25 (3651,111,540,37)	2.25	37						4.27	+	+		2
18	GO:0030426	growth cone	GOCC	5.93e-06	0.000173	2.08 (3635,105,716,43)	2.08	43	3.46e-06	0.000124	2.34 (3651,107,540,37)	2.34	37						4.42	+	+		2
19	GO:0005615	extracellular space	GOCC	1.24e-05	0.000343	4.84 (3635,144,73,14)	4.84	14	4.05e-07	1.85e-05	11.65 (3651,141,20,9)	11.65	9	4.98e-06	0.00369	6.21 (3522,139,49,12)	6.21	12	22.7	+	+	+	3
20	GO:0005604	basement membrane	GOCC	1.91e-05	0.000517	15.04 (3635,25,58,6)	15.04	6	0.000292	0.00678	12.81 (3651,25,57,5)	12.81	5						27.85	+	+		2
21	GO:0060076	excitatory synapse	GOCC	1.92e-05	0.00051	3.08 (3635,27,742,17)	3.08	17	4.08e-05	0.0011	5.77 (3651,30,211,10)	5.77	10						8.85	+	+		2
22	GO:0044420	extracellular matrix component	GOCC	2.89e-05	0.000755	5.39 (3635,13,467,9)	5.39	9	0.000297	0.00679	4.09 (3651,13,618,9)	4.09	9						9.48	+	+		2
23	GO:0099061	integral component of postsynaptic density membrane	GOCC	3.34e-05	0.000844	3.67 (3635,13,837,11)	3.67	11	6.21e-05	0.00159	4.43 (3651,15,549,10)	4.43	10						8.1	+	+		2
24	GO:0030141	secretory granule	GOCC	3.65e-05	0.000892	3.14 (3635,77,301,20)	3.14	20	0.000244	0.00575	3.11 (3651,74,270,17)	3.11	17						6.25	+	+		2
25	GO:0097708	intracellular vesicle	GOCC	4.77e-05	0.00115	1.37 (3635,535,749,151)	1.37	151											1.37	+			1
26	GO:0031045	dense core granule	GOCC	5.13e-05	0.0012	9.54 (3635,9,254,6)	9.54	6											9.54	+			1
27	GO:0044421	extracellular region part	GOCC	5.32e-05	0.00122	3.59 (3635,222,73,16)	3.59	16	1.98e-06	8.09e-05	6.12 (3651,217,33,12)	6.12	12	8.31e-06	0.00411	4.63 (3522,213,50,14)	4.63	14	14.34	+	+	+	3
28	GO:0098839	postsynaptic density membrane	GOCC	5.68e-05	0.00128	4.97 (3635,13,506,9)	4.97	9											4.97	+			1
29	GO:0031410	cytoplasmic vesicle	GOCC	6.15e-05	0.00137	1.37 (3635,533,749,150)	1.37	150											1.37	+			1
30	GO:0099634	postsynaptic specialization membrane	GOCC	7.47e-05	0.00162	4.49 (3635,16,506,10)	4.49	10											4.49	+			1
31	GO:0043679	axon terminus	GOCC	8.7e-05	0.00186	3.00 (3635,45,485,18)	3	18											3	+			1
32	GO:0034364	high-density lipoprotein particle	GOCC	8.95e-05	0.00188	43.62 (3635,5,50,3)	43.62	3	3.81e-06	0.000128	109.53 (3651,5,20,3)	109.53	3	4.18e-05	0.00886	55.61 (3522,5,38,3)	55.61	3	208.76	+	+	+	3
33	GO:0099060	integral component of postsynaptic specialization membrane	GOCC	0.000108	0.00217	3.14 (3635,18,837,13)	3.14	13											3.14	+			1
34	GO:0042734	presynaptic membrane	GOCC	0.000112	0.00223	3.64 (3635,27,481,13)	3.64	13	0.000206	0.00493	5.36 (3651,27,227,9)	5.36	9						9	+	+		2
35	GO:0098563	intrinsic component of synaptic vesicle membrane	GOCC	0.000152	0.00298	4.14 (3635,37,285,12)	4.14	12	0.000497	0.0104	3.66 (3651,38,315,12)	3.66	12						7.8	+	+		2
36	GO:0030673	axolemma	GOCC	0.000172	0.00334	3.69 (3635,8,986,8)	3.69	8											3.69	+			1
37	GO:0034363	intermediate-density lipoprotein particle	GOCC	0.000213	0.00403	95.66 (3635,2,38,2)	95.66	2	5.7e-05	0.00148	182.55 (3651,2,20,2)	182.55	2	0.000131	0.0243	121.45 (3522,2,29,2)	121.45	2	399.66	+	+	+	3
38	GO:0030659	cytoplasmic vesicle membrane	GOCC	0.000216	0.00405	2.27 (3635,122,381,29)	2.27	29											2.27	+			1
39	GO:0070044	synaptobrevin 2-SNAP-25-syntaxin-1a complex	GOCC	0.000221	0.00408	13.28 (3635,5,219,4)	13.28	4	0.000504	0.0104	10.82 (3651,5,270,4)	10.82	4						24.1	+	+		2
40	GO:0005794	Golgi apparatus	GOCC	0.000239	0.00431	2.07 (3635,308,194,34)	2.07	34						0.000255	0.0291	2.31 (3522,294,140,27)	2.31	27	4.38	+		+	2
41	GO:0031225	anchored component of membrane	GOCC	0.000261	0.00466	3.98 (3635,42,261,12)	3.98	12	0.000148	0.00365	3.36 (3651,42,388,15)	3.36	15						7.34	+	+		2
42	GO:0031256	leading edge membrane	GOCC	0.000325	0.00559	2.10 (3635,63,769,28)	2.1	28											2.1	+			1
43	GO:0099160	postsynaptic intermediate filament cytoskeleton	GOCC	0.000342	0.00581	17.65 (3635,3,206,3)	17.65	3						0.000975	0.0803	12.45 (3522,3,283,3)	12.45	3	30.1	+		+	2
44	GO:0070032	synaptobrevin 2-SNAP-25-syntaxin-1a-complexin I complex	GOCC	0.000412	0.00693	16.67 (3635,3,218,3)	16.67	3	0.000759	0.0145	13.52 (3651,3,270,3)	13.52	3						30.19	+	+		2
45	GO:1990777	lipoprotein particle	GOCC	0.00042	0.00699	31.16 (3635,7,50,3)	31.16	3	2.45e-05	0.000724	78.24 (3651,7,20,3)	78.24	3	0.000203	0.0274	39.72 (3522,7,38,3)	39.72	3	149.12	+	+	+	3
46	GO:0034358	plasma lipoprotein particle	GOCC	0.00042	0.00691	31.16 (3635,7,50,3)	31.16	3	2.45e-05	0.00071	78.24 (3651,7,20,3)	78.24	3	0.000203	0.0251	39.72 (3522,7,38,3)	39.72	3	149.12	+	+	+	3
47	GO:0044305	calyx of Held	GOCC	0.000422	0.00688	3.88 (3635,13,648,9)	3.88	9											3.88	+			1
48	GO:0031982	vesicle	GOCC	0.000533	0.00858	1.31 (3635,575,749,155)	1.31	155											1.31	+			1
49	GO:0012506	vesicle membrane	GOCC	0.000767	0.0122	2.13 (3635,130,381,29)	2.13	29											2.13	+			1
50	GO:0043235	receptor complex	GOCC	0.000835	0.0132	2.42 (3635,69,458,21)	2.42	21	1.5e-05	0.000461	2.24 (3651,72,748,33)	2.24	33						4.66	+	+		2
51	GO:0099025	anchored component of postsynaptic membrane	GOCC	0.000854	0.0133	10.72 (3635,6,226,4)	10.72	4											10.72	+			1
52	GO:0043204	perikaryon	GOCC	0.000873	0.0135	3.94 (3635,57,178,11)	3.94	11	4.58e-05	0.00121	2.99 (3651,59,414,20)	2.99	20						6.93	+	+		2
53	GO:0099569	presynaptic cytoskeleton	GOCC	0.000931	0.0142	6.30 (3635,6,481,5)	6.3	5											6.3	+			1
54	GO:0032994	protein-lipid complex	GOCC						7.22e-05	0.00181	60.85 (3651,9,20,3)	60.85	3	0.000538	0.0499	30.89 (3522,9,38,3)	30.89	3	91.74		+	+	2
55	GO:0098797	plasma membrane protein complex	GOCC						0.000351	0.00789	1.64 (3651,124,967,54)	1.64	54						1.64		+		1
56	GO:0048787	presynaptic active zone membrane	GOCC						0.000466	0.0103	12.61 (3651,6,193,4)	12.61	4						12.61		+		1
57	GO:0034361	very-low-density lipoprotein particle	GOCC						0.000481	0.0105	91.28 (3651,4,20,2)	91.28	2						91.28		+		1
58	GO:0034385	triglyceride-rich plasma lipoprotein particle	GOCC						0.000481	0.0104	91.28 (3651,4,20,2)	91.28	2						91.28		+		1
59	GO:0098965	extracellular matrix of synaptic cleft	GOCC						0.000548	0.011	1,825.50 (3651,1,2,1)	1825.5	1						1825.5		+		1
60	GO:0098850	extrinsic component of synaptic vesicle membrane	GOCC						0.00068	0.0132	5.52 (3651,8,496,6)	5.52	6						5.52		+		1
61	GO:0120111	neuron projection cytoplasm	GOCC						0.000801	0.0151	2.11 (3651,58,747,25)	2.11	25						2.11		+		1
62	GO:0098831	presynaptic active zone cytoplasmic component	GOCC						0.000864	0.0161	3.39 (3651,9,957,8)	3.39	8						3.39		+		1
63	GO:0005840	ribosome	GOCC											8.71e-06	0.00323	2.03 (3522,72,938,39)	2.03	39	2.03			+	1
64	GO:0022625	cytosolic large ribosomal subunit	GOCC											1.19e-05	0.00353	2.41 (3522,39,938,25)	2.41	25	2.41			+	1
65	GO:0042788	polysomal ribosome	GOCC											0.000508	0.0503	2.35 (3522,29,931,18)	2.35	18	2.35			+	1
66	GO:0038023	signaling receptor activity	GOMF	4.89e-07	0.00139	2.40 (3635,71,769,36)	2.4	36	1.37e-09	1.94e-06	2.63 (3651,68,817,40)	2.63	40						5.03	+	+		2
67	GO:0004888	transmembrane signaling receptor activity	GOMF	5.2e-07	0.000738	2.88 (3635,54,632,27)	2.88	27	1.74e-09	1.65e-06	3.18 (3651,49,704,30)	3.18	30						6.06	+	+		2
68	GO:0060089	molecular transducer activity	GOMF	1.43e-06	0.00135	2.26 (3635,78,785,38)	2.26	38	3.52e-11	1e-07	2.68 (3651,75,817,45)	2.68	45						4.94	+	+		2
69	GO:0050839	cell adhesion molecule binding	GOMF	1.72e-05	0.0061	1.97 (3635,94,845,43)	1.97	43											1.97	+			1
70	GO:0005509	calcium ion binding	GOMF	2.85e-05	0.009	2.30 (3635,133,404,34)	2.3	34											2.3	+			1
71	GO:0015662	ATPase activity, coupled to transmembrane movement of ions, phosphorylative mechanism	GOMF	9.85e-05	0.0279	4.70 (3635,13,535,9)	4.7	9											4.7	+			1
72	GO:0035254	glutamate receptor binding	GOMF	0.000111	0.0286	2.84 (3635,31,702,17)	2.84	17	1.8e-05	0.00568	3.28 (3651,32,592,17)	3.28	17						6.12	+	+		2
73	GO:0099186	structural constituent of postsynapse	GOMF	0.000229	0.0542	4.50 (3635,15,485,9)	4.5	9											4.5	+			1
74	GO:0034212	peptide N-acetyltransferase activity	GOMF	0.000317	0.0642	3.97 (3635,7,915,7)	3.97	7											3.97	+			1
75	GO:0030594	neurotransmitter receptor activity	GOMF	0.000743	0.132	4.99 (3635,7,625,6)	4.99	6											4.99	+			1
76	GO:0098960	postsynaptic neurotransmitter receptor activity	GOMF	0.000743	0.124	4.99 (3635,7,625,6)	4.99	6											4.99	+			1
77	GO:0002020	protease binding	GOMF	0.000863	0.136	16.16 (3635,36,25,4)	16.16	4	0.000303	0.0507	13.34 (3651,38,36,5)	13.34	5						29.5	+	+		2
78	GO:0050840	extracellular matrix binding	GOMF	0.00087	0.13	30.21 (3635,19,19,3)	30.21	3											30.21	+			1
79	GO:0008553	proton-exporting ATPase activity, phosphorylative mechanism	GOMF	0.000873	0.124	12.89 (3635,3,282,3)	12.89	3											12.89	+			1
80	GO:0005201	extracellular matrix structural constituent	GOMF	0.000929	0.125	6.92 (3635,7,375,5)	6.92	5											6.92	+			1
81	GO:0004181	metallocarboxypeptidase activity	GOMF	0.000949	0.122	64.91 (3635,4,28,2)	64.91	2											64.91	+			1
82	GO:0005102	signaling receptor binding	GOMF						1.48e-06	0.00105	2.13 (3651,348,241,49)	2.13	49						2.13		+		1
83	GO:0005539	glycosaminoglycan binding	GOMF						6.13e-06	0.00349	5.63 (3651,36,216,12)	5.63	12						5.63		+		1
84	GO:0008201	heparin binding	GOMF						8.45e-06	0.00343	7.70 (3651,22,194,9)	7.7	9						7.7		+		1
85	GO:0001540	amyloid-beta binding	GOMF						1.05e-05	0.00375	46.36 (3651,21,15,4)	46.36	4						46.36		+		1
86	GO:0004714	transmembrane receptor protein tyrosine kinase activity	GOMF						5.19e-05	0.0134	5.19 (3651,7,704,7)	5.19	7						5.19		+		1
87	GO:0019199	transmembrane receptor protein kinase activity	GOMF						5.19e-05	0.0123	5.19 (3651,7,704,7)	5.19	7						5.19		+		1
88	GO:0051425	PTB domain binding	GOMF						0.000105	0.023	135.22 (3651,2,27,2)	135.22	2						135.22		+		1
89	GO:0019900	kinase binding	GOMF						0.000126	0.0256	1.42 (3651,281,991,108)	1.42	108						1.42		+		1
90	GO:0061630	ubiquitin protein ligase activity	GOMF						0.000251	0.0447	2.06 (3651,48,999,27)	2.06	27						2.06		+		1
91	GO:0061659	ubiquitin-like protein ligase activity	GOMF						0.000406	0.0607	2.01 (3651,49,999,27)	2.01	27						2.01		+		1
92	GO:0043394	proteoglycan binding	GOMF						0.00043	0.0611	4.93 (3651,15,395,8)	4.93	8						4.93		+		1
93	GO:0019901	protein kinase binding	GOMF						0.000462	0.0625	1.41 (3651,251,991,96)	1.41	96						1.41		+		1
94	GO:0005518	collagen binding	GOMF						0.000636	0.0822	121.70 (3651,12,5,2)	121.7	2						121.7		+		1
95	GO:0005246	calcium channel regulator activity	GOMF						0.000663	0.0819	4.36 (3651,13,515,8)	4.36	8						4.36		+		1
96	GO:0004857	enzyme inhibitor activity	GOMF						0.000765	0.0907	11.27 (3651,81,20,5)	11.27	5						11.27		+		1
97	GO:0046875	ephrin receptor binding	GOMF						0.000883	0.1	4.30 (3651,14,485,8)	4.3	8						4.3		+		1
98	GO:0048869	cellular developmental process	GOBP	2.92e-08	1.66e-05	1.44 (3635,642,749,190)	1.44	190	7.49e-06	0.00135	1.47 (3651,638,503,129)	1.47	129						2.91	+	+		2
99	GO:0099537	trans-synaptic signaling	GOBP	3.73e-08	2.01e-05	3.37 (3635,63,462,27)	3.37	27	1.74e-05	0.00268	2.65 (3651,60,575,25)	2.65	25						6.02	+	+		2
100	GO:0099536	synaptic signaling	GOBP	8.36e-08	4.1e-05	3.27 (3635,65,462,27)	3.27	27	3.45e-06	0.000829	2.72 (3651,63,575,27)	2.72	27						5.99	+	+		2
101	GO:0009653	anatomical structure morphogenesis	GOBP	1.21e-07	5.44e-05	1.60 (3635,336,769,114)	1.6	114	3.22e-05	0.00414	1.52 (3651,332,711,98)	1.52	98						3.12	+	+		2
102	GO:0032990	cell part morphogenesis	GOBP	1.36e-07	5.66e-05	2.06 (3635,132,749,56)	2.06	56	1.16e-05	0.00195	2.31 (3651,131,434,36)	2.31	36						4.37	+	+		2
103	GO:0050767	regulation of neurogenesis	GOBP	2.16e-07	8.33e-05	1.64 (3635,298,749,101)	1.64	101	5.89e-05	0.00707	1.77 (3651,294,408,58)	1.77	58						3.41	+	+		2
104	GO:2000026	regulation of multicellular organismal development	GOBP	5.19e-07	0.000165	1.44 (3635,507,795,160)	1.44	160	2.33e-05	0.0034	1.59 (3651,502,408,89)	1.59	89						3.03	+	+		2
105	GO:0032989	cellular component morphogenesis	GOBP	8.15e-07	0.000245	1.75 (3635,184,857,76)	1.75	76	2.41e-05	0.00347	2.06 (3651,180,434,44)	2.06	44						3.81	+	+		2
106	GO:0048858	cell projection morphogenesis	GOBP	1.1e-06	0.000306	2.05 (3635,119,746,50)	2.05	50	5.65e-06	0.00125	2.44 (3651,117,434,34)	2.44	34						4.49	+	+		2
107	GO:0050793	regulation of developmental process	GOBP	1.14e-06	0.000307	1.38 (3635,627,795,189)	1.38	189	0.000478	0.0329	1.44 (3651,622,409,100)	1.44	100						2.82	+	+		2
108	GO:0032502	developmental process	GOBP	1.26e-06	0.000324	1.25 (3635,1193,760,312)	1.25	312	2.43e-06	0.000624	1.26 (3651,1183,714,291)	1.26	291						2.51	+	+		2
109	GO:0060284	regulation of cell development	GOBP	1.3e-06	0.000319	1.57 (3635,334,749,108)	1.57	108	0.000629	0.0403	1.35 (3651,334,983,121)	1.35	121						2.92	+	+		2
110	GO:0048812	neuron projection morphogenesis	GOBP	1.42e-06	0.000341	2.08 (3635,110,746,47)	2.08	47	7.42e-06	0.00136	2.49 (3651,108,434,32)	2.49	32						4.57	+	+		2
111	GO:0035235	ionotropic glutamate receptor signaling pathway	GOBP	1.5e-06	0.000344	6.24 (3635,10,524,9)	6.24	9	1.3e-05	0.00216	6.46 (3651,10,452,8)	6.46	8						12.7	+	+		2
112	GO:0060627	regulation of vesicle-mediated transport	GOBP	1.79e-06	0.000404	1.65 (3635,242,782,86)	1.65	86	1.03e-06	0.000329	1.89 (3651,247,500,64)	1.89	64						3.54	+	+		2
113	GO:0010975	regulation of neuron projection development	GOBP	2.25e-06	0.000468	1.62 (3635,237,843,89)	1.62	89	7.5e-05	0.00836	1.79 (3651,233,474,54)	1.79	54						3.41	+	+		2
114	GO:0007611	learning or memory	GOBP	3.49e-06	0.000685	1.98 (3635,90,939,46)	1.98	46	0.000138	0.0129	1.85 (3651,89,909,41)	1.85	41						3.83	+	+		2
115	GO:0032879	regulation of localization	GOBP	3.81e-06	0.000722	1.32 (3635,809,749,220)	1.32	220	7.01e-05	0.00815	1.35 (3651,816,523,158)	1.35	158						2.67	+	+		2
116	GO:0072507	divalent inorganic cation homeostasis	GOBP	4.85e-06	0.000888	1.96 (3635,104,857,48)	1.96	48											1.96	+			1
117	GO:0051239	regulation of multicellular organismal process	GOBP	6.27e-06	0.00113	1.31 (3635,721,846,220)	1.31	220	0.000163	0.0146	1.36 (3651,716,523,140)	1.36	140						2.67	+	+		2
118	GO:0120039	plasma membrane bounded cell projection morphogenesis	GOBP	6.69e-06	0.00116	1.99 (3635,115,746,47)	1.99	47	7.36e-06	0.00137	2.46 (3651,113,434,33)	2.46	33						4.45	+	+		2
119	GO:1900221	regulation of amyloid-beta clearance	GOBP	6.77e-06	0.00116	10.86 (3635,7,287,6)	10.86	6	7.71e-05	0.00851	53.96 (3651,7,29,3)	53.96	3						64.82	+	+		2
120	GO:1904645	response to amyloid-beta	GOBP	7.44e-06	0.00124	6.10 (3635,18,331,10)	6.1	10	2.95e-06	0.000741	4.13 (3651,21,589,14)	4.13	14	0.000877	0.169	3.16 (3522,18,682,11)	3.16	11	13.39	+	+	+	3
121	GO:0055065	metal ion homeostasis	GOBP	8.07e-06	0.00132	1.89 (3635,134,759,53)	1.89	53											1.89	+			1
122	GO:0007613	memory	GOBP	8.19e-06	0.0013	3.71 (3635,31,506,16)	3.71	16	0.000325	0.0246	3.15 (3651,31,523,14)	3.15	14						6.86	+	+		2
123	GO:0006875	cellular metal ion homeostasis	GOBP	9.15e-06	0.00143	1.94 (3635,121,759,49)	1.94	49											1.94	+			1
124	GO:0006874	cellular calcium ion homeostasis	GOBP	9.23e-06	0.00142	1.95 (3635,100,857,46)	1.95	46											1.95	+			1
125	GO:0006873	cellular ion homeostasis	GOBP	1.25e-05	0.00185	1.84 (3635,146,759,56)	1.84	56											1.84	+			1
126	GO:0098742	cell-cell adhesion via plasma-membrane adhesion molecules	GOBP	1.27e-05	0.00185	2.65 (3635,36,837,22)	2.65	22	1.17e-06	0.000343	5.31 (3651,37,260,14)	5.31	14	0.000192	0.136	2.35 (3522,36,875,21)	2.35	21	10.31	+	+	+	3
127	GO:0006904	vesicle docking involved in exocytosis	GOBP	1.36e-05	0.00195	5.65 (3635,29,244,11)	5.65	11	0.000106	0.0108	3.44 (3651,29,513,14)	3.44	14						9.09	+	+		2
128	GO:0055074	calcium ion homeostasis	GOBP	1.36e-05	0.00194	1.93 (3635,101,857,46)	1.93	46											1.93	+			1
129	GO:0072503	cellular divalent inorganic cation homeostasis	GOBP	1.36e-05	0.00191	1.93 (3635,101,857,46)	1.93	46											1.93	+			1
130	GO:0048856	anatomical structure development	GOBP	1.47e-05	0.00203	1.36 (3635,831,542,169)	1.36	169	0.000185	0.0159	1.27 (3651,826,712,205)	1.27	205						2.63	+	+		2
131	GO:0010769	regulation of cell morphogenesis involved in differentiation	GOBP	1.64e-05	0.00224	1.80 (3635,143,804,57)	1.8	57	0.000655	0.0417	1.73 (3651,141,705,47)	1.73	47						3.53	+	+		2
132	GO:0050890	cognition	GOBP	1.68e-05	0.00226	1.96 (3635,100,814,44)	1.96	44	0.000198	0.0167	1.90 (3651,100,748,39)	1.9	39						3.86	+	+		2
133	GO:0098771	inorganic ion homeostasis	GOBP	1.82e-05	0.00242	1.79 (3635,158,759,59)	1.79	59											1.79	+			1
134	GO:0051962	positive regulation of nervous system development	GOBP	1.83e-05	0.00241	1.64 (3635,207,781,73)	1.64	73											1.64	+			1
135	GO:0050801	ion homeostasis	GOBP	1.84e-05	0.0024	1.68 (3635,177,857,70)	1.68	70											1.68	+			1
136	GO:0032501	multicellular organismal process	GOBP	1.93e-05	0.00245	1.35 (3635,566,817,172)	1.35	172	0.000102	0.0108	1.42 (3651,572,538,120)	1.42	120						2.77	+	+		2
137	GO:0045595	regulation of cell differentiation	GOBP	2e-05	0.00249	1.40 (3635,449,834,144)	1.4	144											1.4	+			1
138	GO:0097485	neuron projection guidance	GOBP	2.03e-05	0.00249	2.50 (3635,48,758,25)	2.5	25	6.57e-08	3.55e-05	3.33 (3651,48,571,25)	3.33	25						5.83	+	+		2
139	GO:0051049	regulation of transport	GOBP	2.5e-05	0.00303	1.36 (3635,573,759,163)	1.36	163	1.4e-05	0.00227	1.47 (3651,584,523,123)	1.47	123						2.83	+	+		2
140	GO:0030003	cellular cation homeostasis	GOBP	2.58e-05	0.00309	1.82 (3635,142,759,54)	1.82	54											1.82	+			1
141	GO:0007165	signal transduction	GOBP	2.71e-05	0.00321	1.33 (3635,668,752,184)	1.33	184	2.34e-09	3.16e-06	1.64 (3651,669,439,132)	1.64	132	0.000581	0.154	1.29 (3522,649,712,169)	1.29	169	4.26	+	+	+	3
142	GO:0008038	neuron recognition	GOBP	3.49e-05	0.00405	4.73 (3635,15,512,10)	4.73	10											4.73	+			1
143	GO:0007612	learning	GOBP	3.54e-05	0.00403	2.04 (3635,62,977,34)	2.04	34	0.000235	0.0194	2.92 (3651,62,363,18)	2.92	18						4.96	+	+		2
144	GO:0055080	cation homeostasis	GOBP	3.65e-05	0.00411	1.77 (3635,154,759,57)	1.77	57											1.77	+			1
145	GO:0035176	social behavior	GOBP	3.82e-05	0.00426	4.39 (3635,18,506,11)	4.39	11											4.39	+			1
146	GO:0051703	intraspecies interaction between organisms	GOBP	3.82e-05	0.00421	4.39 (3635,18,506,11)	4.39	11											4.39	+			1
147	GO:1900271	regulation of long-term synaptic potentiation	GOBP	3.92e-05	0.00428	3.12 (3635,22,794,15)	3.12	15	0.000536	0.0357	6.38 (3651,22,182,7)	6.38	7						9.5	+	+		2
148	GO:0048278	vesicle docking	GOBP	4.42e-05	0.00472	3.66 (3635,38,392,15)	3.66	15	0.000196	0.0167	4.05 (3651,38,285,12)	4.05	12						7.71	+	+		2
149	GO:0046903	secretion	GOBP	4.42e-05	0.00468	1.98 (3635,145,557,44)	1.98	44	5.94e-09	4.28e-06	2.98 (3651,145,321,38)	2.98	38						4.96	+	+		2
150	GO:0022603	regulation of anatomical structure morphogenesis	GOBP	4.45e-05	0.00467	1.48 (3635,311,804,102)	1.48	102											1.48	+			1
151	GO:0050794	regulation of cellular process	GOBP	4.92e-05	0.00511	1.21 (3635,2084,334,231)	1.21	231	1.74e-08	1.05e-05	1.22 (3651,2090,501,349)	1.22	349						2.43	+	+		2
152	GO:0050769	positive regulation of neurogenesis	GOBP	4.95e-05	0.00509	1.65 (3635,194,749,66)	1.65	66											1.65	+			1
153	GO:0007411	axon guidance	GOBP	5.07e-05	0.00516	2.45 (3635,47,758,24)	2.45	24	1.95e-07	8.09e-05	3.28 (3651,47,568,24)	3.28	24						5.73	+	+		2
154	GO:0048589	developmental growth	GOBP	5.1e-05	0.00515	2.57 (3635,92,400,26)	2.57	26	2.18e-05	0.00324	2.38 (3651,91,523,31)	2.38	31						4.95	+	+		2
155	GO:1901186	positive regulation of ERBB signaling pathway	GOBP	5.65e-05	0.00565	4.20 (3635,8,865,8)	4.2	8											4.2	+			1
156	GO:0043269	regulation of ion transport	GOBP	5.72e-05	0.00567	1.71 (3635,174,759,62)	1.71	62	0.000167	0.0148	1.85 (3651,177,523,47)	1.85	47						3.56	+	+		2
157	GO:0022604	regulation of cell morphogenesis	GOBP	6.21e-05	0.00604	1.60 (3635,204,804,72)	1.6	72											1.6	+			1
158	GO:0040007	growth	GOBP	6.3e-05	0.00608	2.54 (3635,93,400,26)	2.54	26	2.81e-05	0.00375	2.35 (3651,92,523,31)	2.35	31						4.89	+	+		2
159	GO:0050789	regulation of biological process	GOBP	6.51e-05	0.00622	1.19 (3635,2210,323,234)	1.19	234	3.42e-09	3.36e-06	1.21 (3651,2219,501,368)	1.21	368						2.4	+	+		2
160	GO:0051480	regulation of cytosolic calcium ion concentration	GOBP	6.74e-05	0.00638	2.10 (3635,66,840,32)	2.1	32											2.1	+			1
161	GO:0045666	positive regulation of neuron differentiation	GOBP	7.1e-05	0.00667	1.70 (3635,167,781,61)	1.7	61											1.7	+			1
162	GO:0007156	homophilic cell adhesion via plasma membrane adhesion molecules	GOBP	7.56e-05	0.00704	3.09 (3635,20,824,14)	3.09	14	0.000226	0.0188	3.89 (3651,22,469,11)	3.89	11	0.000848	0.17	2.43 (3522,22,988,15)	2.43	15	9.41	+	+	+	3
163	GO:0010720	positive regulation of cell development	GOBP	7.95e-05	0.00733	1.60 (3635,219,749,72)	1.6	72											1.6	+			1
164	GO:0016199	axon midline choice point recognition	GOBP	8.36e-05	0.00765	151.46 (3635,2,24,2)	151.46	2											151.46	+			1
165	GO:0050807	regulation of synapse organization	GOBP	8.9e-05	0.00808	1.85 (3635,111,795,45)	1.85	45	1.99e-06	0.000537	2.48 (3651,108,477,35)	2.48	35						4.33	+	+		2
166	GO:0030100	regulation of endocytosis	GOBP	9.27e-05	0.00834	1.74 (3635,137,823,54)	1.74	54											1.74	+			1
167	GO:0019932	second-messenger-mediated signaling	GOBP	9.6e-05	0.00857	2.42 (3635,53,679,24)	2.42	24											2.42	+			1
168	GO:0065008	regulation of biological quality	GOBP	9.64e-05	0.00853	1.24 (3635,994,752,255)	1.24	255	0.000124	0.012	1.30 (3651,994,527,186)	1.3	186						2.54	+	+		2
169	GO:0006928	movement of cell or subcellular component	GOBP	9.7e-05	0.00852	1.46 (3635,343,746,103)	1.46	103	2.44e-05	0.00348	1.74 (3651,338,410,66)	1.74	66						3.2	+	+		2
170	GO:0061564	axon development	GOBP	9.73e-05	0.00847	11.02 (3635,22,90,6)	11.02	6	7.78e-06	0.00138	3.89 (3651,22,597,14)	3.89	14						14.91	+	+		2
171	GO:0016558	protein import into peroxisome matrix	GOBP	9.84e-05	0.0085	139.81 (3635,2,26,2)	139.81	2											139.81	+			1
172	GO:0001956	positive regulation of neurotransmitter secretion	GOBP	0.000126	0.0107	10.64 (3635,7,244,5)	10.64	5	5.85e-07	0.000211	16.21 (3651,7,193,6)	16.21	6						26.85	+	+		2
173	GO:0055082	cellular chemical homeostasis	GOBP	0.000143	0.012	1.66 (3635,182,759,63)	1.66	63											1.66	+			1
174	GO:0031102	neuron projection regeneration	GOBP	0.000144	0.012	5.06 (3635,18,359,9)	5.06	9	0.000174	0.0153	3.74 (3651,18,597,11)	3.74	11						8.8	+	+		2
175	GO:0051094	positive regulation of developmental process	GOBP	0.00015	0.0124	1.43 (3635,359,781,110)	1.43	110											1.43	+			1
176	GO:0050905	neuromuscular process	GOBP	0.000156	0.0127	2.48 (3635,42,732,21)	2.48	21											2.48	+			1
177	GO:0045956	positive regulation of calcium ion-dependent exocytosis	GOBP	0.000161	0.0131	3.72 (3635,8,977,8)	3.72	8											3.72	+			1
178	GO:0030182	neuron differentiation	GOBP	0.000163	0.0131	6.14 (3635,71,75,9)	6.14	9											6.14	+			1
179	GO:0019722	calcium-mediated signaling	GOBP	0.000175	0.014	2.88 (3635,30,672,16)	2.88	16											2.88	+			1
180	GO:0007409	axonogenesis	GOBP	0.000182	0.0143	1.98 (3635,57,998,31)	1.98	31	8.9e-06	0.00153	3.15 (3651,56,434,21)	3.15	21						5.13	+	+		2
181	GO:0048878	chemical homeostasis	GOBP	0.000188	0.0147	1.51 (3635,260,759,82)	1.51	82											1.51	+			1
182	GO:1900242	regulation of synaptic vesicle endocytosis	GOBP	0.000189	0.0147	3.28 (3635,14,872,11)	3.28	11											3.28	+			1
183	GO:0010976	positive regulation of neuron projection development	GOBP	0.000195	0.015	1.69 (3635,154,781,56)	1.69	56											1.69	+			1
184	GO:0010647	positive regulation of cell communication	GOBP	0.000201	0.0154	1.38 (3635,422,794,127)	1.38	127	4.3e-05	0.00541	1.56 (3651,428,493,90)	1.56	90						2.94	+	+		2
185	GO:0072657	protein localization to membrane	GOBP	0.000209	0.0158	1.80 (3635,176,561,49)	1.8	49											1.8	+			1
186	GO:0045742	positive regulation of epidermal growth factor receptor signaling pathway	GOBP	0.000216	0.0161	4.20 (3635,7,865,7)	4.2	7											4.2	+			1
187	GO:0031103	axon regeneration	GOBP	0.000226	0.0166	5.40 (3635,15,359,8)	5.4	8											5.4	+			1
188	GO:0060078	regulation of postsynaptic membrane potential	GOBP	0.000229	0.0167	3.27 (3635,18,742,12)	3.27	12											3.27	+			1
189	GO:1902950	regulation of dendritic spine maintenance	GOBP	0.000229	0.0166	18.64 (3635,10,78,4)	18.64	4											18.64	+			1
190	GO:0051968	positive regulation of synaptic transmission, glutamatergic	GOBP	0.000229	0.0165	3.79 (3635,11,784,9)	3.79	9											3.79	+			1
191	GO:0023056	positive regulation of signaling	GOBP	0.000229	0.0164	1.37 (3635,427,794,128)	1.37	128	2.02e-05	0.00307	1.57 (3651,433,493,92)	1.57	92						2.94	+	+		2
192	GO:1904646	cellular response to amyloid-beta	GOBP	0.000231	0.0164	5.49 (3635,16,331,8)	5.49	8	4.33e-05	0.00538	3.91 (3651,19,589,12)	3.91	12						9.4	+	+		2
193	GO:0098609	cell-cell adhesion	GOBP	0.000238	0.0168	2.13 (3635,118,462,32)	2.13	32	0.000111	0.0112	1.83 (3651,116,792,46)	1.83	46	0.000337	0.123	1.92 (3522,116,602,38)	1.92	38	5.88	+	+	+	3
194	GO:0016198	axon choice point recognition	GOBP	0.000243	0.017	100.97 (3635,3,24,2)	100.97	2											100.97	+			1
195	GO:0031670	cellular response to nutrient	GOBP	0.000258	0.018	3.61 (3635,18,615,11)	3.61	11											3.61	+			1
196	GO:0043574	peroxisomal transport	GOBP	0.000285	0.0197	93.21 (3635,3,26,2)	93.21	2											93.21	+			1
197	GO:0006625	protein targeting to peroxisome	GOBP	0.000285	0.0196	93.21 (3635,3,26,2)	93.21	2											93.21	+			1
198	GO:0015919	peroxisomal membrane transport	GOBP	0.000285	0.0195	93.21 (3635,3,26,2)	93.21	2											93.21	+			1
199	GO:0072663	establishment of protein localization to peroxisome	GOBP	0.000285	0.0194	93.21 (3635,3,26,2)	93.21	2											93.21	+			1
200	GO:0072662	protein localization to peroxisome	GOBP	0.000285	0.0192	93.21 (3635,3,26,2)	93.21	2											93.21	+			1
201	GO:1903421	regulation of synaptic vesicle recycling	GOBP	0.000289	0.0194	2.77 (3635,20,918,14)	2.77	14											2.77	+			1
202	GO:0140056	organelle localization by membrane tethering	GOBP	0.000291	0.0194	3.97 (3635,45,244,12)	3.97	12	0.000268	0.0218	3.70 (3651,45,285,13)	3.7	13						7.67	+	+		2
203	GO:0018149	peptide cross-linking	GOBP	0.00032	0.0212	12.12 (3635,5,240,4)	12.12	4											12.12	+			1
204	GO:1900272	negative regulation of long-term synaptic potentiation	GOBP	0.000327	0.0215	31.34 (3635,6,58,3)	31.34	3	0.00016	0.0146	16.56 (3651,6,147,4)	16.56	4						47.9	+	+		2
205	GO:0010770	positive regulation of cell morphogenesis involved in differentiation	GOBP	0.000365	0.0239	1.93 (3635,88,749,35)	1.93	35											1.93	+			1
206	GO:1903019	negative regulation of glycoprotein metabolic process	GOBP	0.000365	0.0238	121.17 (3635,5,12,2)	121.17	2	2.98e-05	0.00388	365.10 (3651,5,4,2)	365.1	2	0.000167	0.127	176.10 (3522,5,8,2)	176.1	2	662.37	+	+	+	3
207	GO:0034367	protein-containing complex remodeling	GOBP	0.000371	0.024	72.70 (3635,2,50,2)	72.7	2	2.73e-05	0.00384	260.79 (3651,2,14,2)	260.79	2	0.000227	0.127	92.68 (3522,2,38,2)	92.68	2	426.17	+	+	+	3
208	GO:0034368	protein-lipid complex remodeling	GOBP	0.000371	0.0238	72.70 (3635,2,50,2)	72.7	2	2.73e-05	0.00379	260.79 (3651,2,14,2)	260.79	2	0.000227	0.12	92.68 (3522,2,38,2)	92.68	2	426.17	+	+	+	3
209	GO:0034369	plasma lipoprotein particle remodeling	GOBP	0.000371	0.0237	72.70 (3635,2,50,2)	72.7	2	2.73e-05	0.00374	260.79 (3651,2,14,2)	260.79	2	0.000227	0.115	92.68 (3522,2,38,2)	92.68	2	426.17	+	+	+	3
210	GO:0034374	low-density lipoprotein particle remodeling	GOBP	0.000371	0.0236	72.70 (3635,2,50,2)	72.7	2	2.73e-05	0.00369	260.79 (3651,2,14,2)	260.79	2	0.000227	0.109	92.68 (3522,2,38,2)	92.68	2	426.17	+	+	+	3
211	GO:0022406	membrane docking	GOBP	0.00038	0.024	3.65 (3635,53,244,13)	3.65	13	0.00041	0.0288	3.38 (3651,53,285,14)	3.38	14						7.03	+	+		2
212	GO:1902430	negative regulation of amyloid-beta formation	GOBP	0.000385	0.0242	4.36 (3635,11,607,8)	4.36	8											4.36	+			1
213	GO:0048791	calcium ion-regulated exocytosis of neurotransmitter	GOBP	0.000393	0.0245	16.83 (3635,3,216,3)	16.83	3	0.000274	0.0216	18.92 (3651,3,193,3)	18.92	3						35.75	+	+		2
214	GO:0007167	enzyme linked receptor protein signaling pathway	GOBP	0.000399	0.0248	1.91 (3635,92,746,36)	1.91	36											1.91	+			1
215	GO:0016082	synaptic vesicle priming	GOBP	0.00041	0.0253	6.86 (3635,10,318,6)	6.86	6	0.000269	0.0217	5.56 (3651,10,460,7)	5.56	7						12.42	+	+		2
216	GO:1902065	response to L-glutamate	GOBP	0.000419	0.0257	4.30 (3635,11,615,8)	4.3	8											4.3	+			1
217	GO:0021533	cell differentiation in hindbrain	GOBP	0.000435	0.0266	14.54 (3635,8,125,4)	14.54	4											14.54	+			1
218	GO:0099558	maintenance of synapse structure	GOBP	0.00044	0.0267	4.61 (3635,13,485,8)	4.61	8	0.00073	0.0459	4.30 (3651,13,523,8)	4.3	8						8.91	+	+		2
219	GO:0021953	central nervous system neuron differentiation	GOBP	0.00045	0.0271	8.31 (3635,21,125,6)	8.31	6											8.31	+			1
220	GO:1905232	cellular response to L-glutamate	GOBP	0.000483	0.0289	5.91 (3635,5,615,5)	5.91	5											5.91	+			1
221	GO:0009611	response to wounding	GOBP	0.000499	0.0298	2.72 (3635,79,322,19)	2.72	19	0.000577	0.0378	18.26 (3651,80,10,4)	18.26	4	0.000201	0.133	8.43 (3522,79,37,7)	8.43	7	29.41	+	+	+	3
222	GO:0021702	cerebellar Purkinje cell differentiation	GOBP	0.000503	0.0298	27.13 (3635,6,67,3)	27.13	3											27.13	+			1
223	GO:0007031	peroxisome organization	GOBP	0.000548	0.032	13.67 (3635,8,133,4)	13.67	4											13.67	+			1
224	GO:0050885	neuromuscular process controlling balance	GOBP	0.00058	0.0337	5.43 (3635,26,206,8)	5.43	8											5.43	+			1
225	GO:0051654	establishment of mitochondrion localization	GOBP	0.00059	0.0341	4.30 (3635,12,564,8)	4.3	8											4.3	+			1
226	GO:0031346	positive regulation of cell projection organization	GOBP	0.000634	0.0364	1.58 (3635,189,781,64)	1.58	64											1.58	+			1
227	GO:0048468	cell development	GOBP	0.000644	0.0368	1.81 (3635,181,489,44)	1.81	44											1.81	+			1
228	GO:0099003	vesicle-mediated transport in synapse	GOBP	0.000653	0.0371	3.15 (3635,71,244,15)	3.15	15	0.000381	0.0279	3.14 (3651,69,270,16)	3.14	16						6.29	+	+		2
229	GO:0051928	positive regulation of calcium ion transport	GOBP	0.000662	0.0374	2.71 (3635,36,597,16)	2.71	16	0.000183	0.0159	3.03 (3651,37,521,16)	3.03	16						5.74	+	+		2
230	GO:0030154	cell differentiation	GOBP	0.00069	0.0386	2.10 (3635,402,125,29)	2.1	29						0.000117	0.155	1.58 (3522,387,450,78)	1.58	78	3.68	+		+	2
231	GO:1900223	positive regulation of amyloid-beta clearance	GOBP	0.000691	0.0385	13.98 (3635,3,260,3)	13.98	3											13.98	+			1
232	GO:0045103	intermediate filament-based process	GOBP	0.000703	0.0389	4.32 (3635,13,518,8)	4.32	8											4.32	+			1
233	GO:0045104	intermediate filament cytoskeleton organization	GOBP	0.000703	0.0387	4.32 (3635,13,518,8)	4.32	8											4.32	+			1
234	GO:0051270	regulation of cellular component movement	GOBP	0.00071	0.0389	1.46 (3635,280,749,84)	1.46	84											1.46	+			1
235	GO:0014059	regulation of dopamine secretion	GOBP	0.000743	0.0405	4.99 (3635,7,625,6)	4.99	6	0.000104	0.0109	7.06 (3651,7,443,6)	7.06	6						12.05	+	+		2
236	GO:0048814	regulation of dendrite morphogenesis	GOBP	0.000743	0.0403	2.09 (3635,54,804,25)	2.09	25											2.09	+			1
237	GO:0048839	inner ear development	GOBP	0.000765	0.0413	6.06 (3635,10,360,6)	6.06	6	0.00053	0.0356	13.83 (3651,8,132,4)	13.83	4						19.89	+	+		2
238	GO:0072578	neurotransmitter-gated ion channel clustering	GOBP	0.000919	0.0494	16.83 (3635,4,162,3)	16.83	3											16.83	+			1
239	GO:0048489	synaptic vesicle transport	GOBP	0.000941	0.0503	4.55 (3635,33,218,9)	4.55	9	7.27e-05	0.00827	4.80 (3651,31,270,11)	4.8	11						9.35	+	+		2
240	GO:0097480	establishment of synaptic vesicle localization	GOBP	0.000941	0.05	4.55 (3635,33,218,9)	4.55	9	7.27e-05	0.00818	4.80 (3651,31,270,11)	4.8	11						9.35	+	+		2
241	GO:0048666	neuron development	GOBP	0.000942	0.0499	2.22 (3635,52,692,22)	2.22	22											2.22	+			1
242	GO:0065007	biological regulation	GOBP	0.00095	0.05	1.15 (3635,2371,323,242)	1.15	242	1.42e-07	7.29e-05	1.19 (3651,2378,430,332)	1.19	332						2.34	+	+		2
243	GO:0050805	negative regulation of synaptic transmission	GOBP	0.00095	0.0498	2.66 (3635,24,797,14)	2.66	14											2.66	+			1
244	GO:0046068	cGMP metabolic process	GOBP	0.000957	0.0499	45.44 (3635,2,80,2)	45.44	2											45.44	+			1
245	GO:2001257	regulation of cation channel activity	GOBP	0.000959	0.0498	2.18 (3635,47,781,22)	2.18	22											2.18	+			1
246	GO:0003279	cardiac septum development	GOBP	0.000982	0.0507	6.38 (3635,13,263,6)	6.38	6											6.38	+			1
247	GO:0007416	synapse assembly	GOBP	0.000985	0.0506	3.26 (3635,29,462,12)	3.26	12											3.26	+			1
248	GO:0048169	regulation of long-term neuronal synaptic plasticity	GOBP	0.000992	0.0508	3.59 (3635,20,506,10)	3.59	10											3.59	+			1
249	GO:0048583	regulation of response to stimulus	GOBP						1.15e-06	0.000347	1.43 (3651,838,495,162)	1.43	162	0.000941	0.166	1.27 (3522,800,626,180)	1.27	180	2.7		+	+	2
250	GO:0048172	regulation of short-term neuronal synaptic plasticity	GOBP						5.86e-06	0.00124	14.37 (3651,5,254,5)	14.37	5						14.37		+		1
251	GO:0007166	cell surface receptor signaling pathway	GOBP						1.45e-05	0.0023	1.75 (3651,267,516,66)	1.75	66						1.75		+		1
252	GO:0098883	synapse pruning	GOBP						1.72e-05	0.00269	19.84 (3651,4,184,4)	19.84	4						19.84		+		1
253	GO:0046889	positive regulation of lipid biosynthetic process	GOBP						4.38e-05	0.00538	19.02 (3651,24,40,5)	19.02	5						19.02		+		1
254	GO:0046890	regulation of lipid biosynthetic process	GOBP						5.67e-05	0.00689	13.04 (3651,42,40,6)	13.04	6	0.000916	0.165	5.40 (3522,45,116,8)	5.4	8	18.44		+	+	2
255	GO:1903018	regulation of glycoprotein metabolic process	GOBP						7.09e-05	0.00815	66.38 (3651,15,11,3)	66.38	3						66.38		+		1
256	GO:0099175	regulation of postsynapse organization	GOBP						8.86e-05	0.00968	2.69 (3651,63,474,22)	2.69	22						2.69		+		1
257	GO:0010038	response to metal ion	GOBP						9.38e-05	0.0101	1.84 (3651,155,627,49)	1.84	49						1.84		+		1
258	GO:0051093	negative regulation of developmental process	GOBP						9.53e-05	0.0102	6.67 (3651,219,20,8)	6.67	8	0.000875	0.172	1.59 (3522,211,597,57)	1.59	57	8.26		+	+	2
259	GO:0046686	response to cadmium ion	GOBP						0.000114	0.0113	2.91 (3651,34,627,17)	2.91	17						2.91		+		1
260	GO:0043270	positive regulation of ion transport	GOBP						0.000116	0.0114	2.28 (3651,89,522,29)	2.28	29						2.28		+		1
261	GO:0016081	synaptic vesicle docking	GOBP						0.000127	0.0122	6.79 (3651,7,461,6)	6.79	6						6.79		+		1
262	GO:0060560	developmental growth involved in morphogenesis	GOBP						0.000129	0.0123	2.66 (3651,37,705,19)	2.66	19						2.66		+		1
263	GO:0009966	regulation of signal transduction	GOBP						0.000135	0.0128	1.41 (3651,640,493,122)	1.41	122						1.41		+		1
264	GO:0045834	positive regulation of lipid metabolic process	GOBP						0.000135	0.0127	11.23 (3651,39,50,6)	11.23	6						11.23		+		1
265	GO:0010807	regulation of synaptic vesicle priming	GOBP						0.000146	0.0135	10.27 (3651,7,254,5)	10.27	5						10.27		+		1
266	GO:1901214	regulation of neuron death	GOBP						0.000146	0.0134	1.95 (3651,120,625,40)	1.95	40						1.95		+		1
267	GO:0055089	fatty acid homeostasis	GOBP						0.000176	0.0154	14.04 (3651,5,208,4)	14.04	4						14.04		+		1
268	GO:0008286	insulin receptor signaling pathway	GOBP						0.000224	0.0188	3.39 (3651,12,898,10)	3.39	10						3.39		+		1
269	GO:0021700	developmental maturation	GOBP						0.000255	0.0209	2.16 (3651,42,964,24)	2.16	24	0.000364	0.125	3.80 (3522,38,293,12)	3.8	12	5.96		+	+	2
270	GO:0061669	spontaneous neurotransmitter secretion	GOBP						0.000274	0.0217	18.92 (3651,3,193,3)	18.92	3						18.92		+		1
271	GO:0071248	cellular response to metal ion	GOBP						0.000277	0.0217	1.93 (3651,61,991,32)	1.93	32						1.93		+		1
272	GO:0010035	response to inorganic substance	GOBP						0.000278	0.0216	1.70 (3651,223,521,54)	1.7	54						1.7		+		1
273	GO:0010648	negative regulation of cell communication	GOBP						0.00028	0.0216	1.62 (3651,292,493,64)	1.62	64						1.62		+		1
274	GO:0023057	negative regulation of signaling	GOBP						0.00028	0.0215	1.62 (3651,292,493,64)	1.62	64						1.62		+		1
275	GO:0048585	negative regulation of response to stimulus	GOBP						0.000324	0.0246	1.56 (3651,351,495,74)	1.56	74						1.56		+		1
276	GO:0051590	positive regulation of neurotransmitter transport	GOBP						0.000326	0.0245	8.11 (3651,14,193,6)	8.11	6						8.11		+		1
277	GO:0050731	positive regulation of peptidyl-tyrosine phosphorylation	GOBP						0.000329	0.0245	2.15 (3651,49,865,25)	2.15	25						2.15		+		1
278	GO:0051241	negative regulation of multicellular organismal process	GOBP						0.000351	0.0259	4.15 (3651,269,36,11)	4.15	11						4.15		+		1
279	GO:0097091	synaptic vesicle clustering	GOBP						0.000382	0.0277	8.49 (3651,7,307,5)	8.49	5						8.49		+		1
280	GO:0033700	phospholipid efflux	GOBP						0.000392	0.028	78.52 (3651,3,31,2)	78.52	2						78.52		+		1
281	GO:0045161	neuronal ion channel clustering	GOBP						0.000401	0.0286	9.08 (3651,4,402,4)	9.08	4						9.08		+		1
282	GO:0008088	axo-dendritic transport	GOBP						0.000414	0.0288	2.97 (3651,48,410,16)	2.97	16						2.97		+		1
283	GO:0050433	regulation of catecholamine secretion	GOBP						0.000436	0.0302	3.49 (3651,11,855,9)	3.49	9						3.49		+		1
284	GO:1902947	regulation of tau-protein kinase activity	GOBP						0.000481	0.0329	91.28 (3651,4,20,2)	91.28	2						91.28		+		1
285	GO:0051043	regulation of membrane protein ectodomain proteolysis	GOBP						0.000481	0.0327	91.28 (3651,4,20,2)	91.28	2						91.28		+		1
286	GO:0051044	positive regulation of membrane protein ectodomain proteolysis	GOBP						0.000481	0.0325	91.28 (3651,4,20,2)	91.28	2						91.28		+		1
287	GO:0070570	regulation of neuron projection regeneration	GOBP						0.000546	0.0362	7.41 (3651,15,197,6)	7.41	6						7.41		+		1
288	GO:0051128	regulation of cellular component organization	GOBP						0.0006	0.0391	1.31 (3651,860,500,154)	1.31	154						1.31		+		1
289	GO:0097120	receptor localization to synapse	GOBP						0.000619	0.0401	3.69 (3651,18,549,10)	3.69	10						3.69		+		1
290	GO:0008285	negative regulation of cell proliferation	GOBP						0.000623	0.0401	2.02 (3651,142,419,33)	2.02	33						2.02		+		1
291	GO:0051668	localization within membrane	GOBP						0.000657	0.0415	2.15 (3651,72,612,26)	2.15	26						2.15		+		1
292	GO:0055081	anion homeostasis	GOBP						0.000749	0.0468	4.82 (3651,18,337,8)	4.82	8						4.82		+		1
293	GO:0043086	negative regulation of catalytic activity	GOBP						0.00075	0.0466	5.16 (3651,202,28,8)	5.16	8						5.16		+		1
294	GO:0010039	response to iron ion	GOBP						0.000914	0.0565	4.40 (3651,15,443,8)	4.4	8						4.4		+		1
295	GO:0050730	regulation of peptidyl-tyrosine phosphorylation	GOBP						0.000917	0.0563	1.92 (3651,66,865,30)	1.92	30						1.92		+		1
296	GO:0050680	negative regulation of epithelial cell proliferation	GOBP						0.000944	0.0576	3.09 (3651,32,480,13)	3.09	13						3.09		+		1
297	GO:0048518	positive regulation of biological process	GOBP						0.000975	0.0593	1.21 (3651,1420,501,235)	1.21	235						1.21		+		1
298	GO:0030705	cytoskeleton-dependent intracellular transport	GOBP						0.00099	0.0598	1.91 (3651,82,747,32)	1.91	32						1.91		+		1
299	GO:0071073	positive regulation of phospholipid biosynthetic process	GOBP						0.000991	0.0595	73.02 (3651,5,20,2)	73.02	2						73.02		+		1
300	GO:0090026	positive regulation of monocyte chemotaxis	GOBP						0.000991	0.0592	73.02 (3651,5,20,2)	73.02	2	0.000583	0.147	5.69 (3522,5,619,5)	5.69	5	78.71		+	+	2
301	GO:0006952	defense response	GOBP											5.84e-06	0.0206	2.01 (3522,142,606,49)	2.01	49	2.01			+	1
302	GO:0010951	negative regulation of endopeptidase activity	GOBP											1.02e-05	0.027	26.21 (3522,48,14,5)	26.21	5	26.21			+	1
303	GO:0010466	negative regulation of peptidase activity	GOBP											1.13e-05	0.024	25.67 (3522,49,14,5)	25.67	5	25.67			+	1
304	GO:0006959	humoral immune response	GOBP											4.37e-05	0.0772	28.18 (3522,10,50,4)	28.18	4	28.18			+	1
305	GO:0043062	extracellular structure organization	GOBP											0.000112	0.17	11.74 (3522,45,40,6)	11.74	6	11.74			+	1
306	GO:0098542	defense response to other organism	GOBP											0.000121	0.143	2.38 (3522,61,606,25)	2.38	25	2.38			+	1
307	GO:0016322	neuron remodeling	GOBP											0.000125	0.132	176.10 (3522,4,10,2)	176.1	2	176.1			+	1
308	GO:0051346	negative regulation of hydrolase activity	GOBP											0.000128	0.123	11.35 (3522,98,19,6)	11.35	6	11.35			+	1
309	GO:1903587	regulation of blood vessel endothelial cell proliferation involved in sprouting angiogenesis	GOBP											0.00016	0.141	110.06 (3522,2,32,2)	110.06	2	110.06			+	1
310	GO:0002701	negative regulation of production of molecular mediator of immune response	GOBP											0.000161	0.132	123.58 (3522,3,19,2)	123.58	2	123.58			+	1
311	GO:0051707	response to other organism	GOBP											0.000206	0.129	1.95 (3522,113,606,38)	1.95	38	1.95			+	1
312	GO:0045861	negative regulation of proteolysis	GOBP											0.000221	0.13	14.29 (3522,88,14,5)	14.29	5	14.29			+	1
313	GO:0072376	protein activation cascade	GOBP											0.000234	0.108	35.22 (3522,6,50,3)	35.22	3	35.22			+	1
314	GO:0032103	positive regulation of response to external stimulus	GOBP											0.000267	0.118	2.17 (3522,73,622,28)	2.17	28	2.17			+	1
315	GO:0051704	multi-organism process	GOBP											0.000289	0.118	1.73 (3522,248,427,52)	1.73	52	1.73			+	1
316	GO:0009605	response to external stimulus	GOBP											0.000294	0.116	1.48 (3522,387,553,90)	1.48	90	1.48			+	1
317	GO:0001775	cell activation	GOBP											0.000301	0.114	1.97 (3522,94,666,35)	1.97	35	1.97			+	1
318	GO:0042490	mechanoreceptor differentiation	GOBP											0.000357	0.126	11.74 (3522,5,240,4)	11.74	4	11.74			+	1
319	GO:0046916	cellular transition metal ion homeostasis	GOBP											0.000367	0.122	41.93 (3522,21,12,3)	41.93	3	41.93			+	1
320	GO:0006412	translation	GOBP											0.000382	0.123	1.62 (3522,122,978,55)	1.62	55	1.62			+	1
321	GO:0018193	peptidyl-amino acid modification	GOBP											0.000463	0.145	1.67 (3522,189,625,56)	1.67	56	1.67			+	1
322	GO:0052548	regulation of endopeptidase activity	GOBP											0.000487	0.148	12.21 (3522,103,14,5)	12.21	5	12.21			+	1
323	GO:1901215	negative regulation of neuron death	GOBP											0.000501	0.148	2.01 (3522,81,672,31)	2.01	31	2.01			+	1
324	GO:0030449	regulation of complement activation	GOBP											0.000536	0.154	100.63 (3522,5,14,2)	100.63	2	100.63			+	1
325	GO:2000257	regulation of protein activation cascade	GOBP											0.000536	0.15	100.63 (3522,5,14,2)	100.63	2	100.63			+	1
326	GO:0016477	cell migration	GOBP											0.000554	0.151	1.62 (3522,196,620,56)	1.62	56	1.62			+	1
327	GO:0090025	regulation of monocyte chemotaxis	GOBP											0.000583	0.151	5.69 (3522,5,619,5)	5.69	5	5.69			+	1
328	GO:0006878	cellular copper ion homeostasis	GOBP											0.000589	0.145	106.73 (3522,6,11,2)	106.73	2	106.73			+	1
329	GO:0001967	suckling behavior	GOBP											0.000589	0.142	106.73 (3522,6,11,2)	106.73	2	106.73			+	1
330	GO:0040011	locomotion	GOBP											0.000607	0.143	1.54 (3522,234,666,68)	1.54	68	1.54			+	1
331	GO:0003206	cardiac chamber morphogenesis	GOBP											0.000657	0.152	14.20 (3522,3,248,3)	14.2	3	14.2			+	1
332	GO:0001937	negative regulation of endothelial cell proliferation	GOBP											0.000663	0.15	30.02 (3522,11,32,3)	30.02	3	30.02			+	1
333	GO:0052547	regulation of peptidase activity	GOBP											0.000665	0.147	11.44 (3522,110,14,5)	11.44	5	11.44			+	1
334	GO:0001732	formation of cytoplasmic translation initiation complex	GOBP											0.00068	0.147	2.88 (3522,14,961,11)	2.88	11	2.88			+	1
335	GO:0042551	neuron maturation	GOBP											0.000749	0.159	100.63 (3522,7,10,2)	100.63	2	100.63			+	1
336	GO:0019731	antibacterial humoral response	GOBP											0.000762	0.159	7.74 (3522,4,455,4)	7.74	4	7.74			+	1
337	GO:0007193	adenylate cyclase-inhibiting G protein-coupled receptor signaling pathway	GOBP											0.000764	0.156	3.94 (3522,11,650,8)	3.94	8	3.94			+	1
338	GO:0055070	copper ion homeostasis	GOBP											0.000884	0.168	91.48 (3522,7,11,2)	91.48	2	91.48			+	1
339	GO:0007176	regulation of epidermal growth factor-activated receptor activity	GOBP											0.000884	0.165	91.48 (3522,7,11,2)	91.48	2	91.48			+	1
340	GO:0007617	mating behavior	GOBP											0.000884	0.162	91.48 (3522,7,11,2)	91.48	2	91.48			+	1
341	GO:0045110	intermediate filament bundle assembly	GOBP											0.000975	0.169	12.45 (3522,3,283,3)	12.45	3	12.45			+	1
