# Supplementary material for: Synapse integrity and function: Dependence on protein synthesis and identification of potential failure points
Source: Front Mol Neurosci. 2022 Dec 13;15:1038614. doi: 10.3389/fnmol.2022.1038614 (PMC9792512; doi:10.3389/fnmol.2022.1038614)
Supplement: Supplementary file 5 [file Table_5.XLSX]

## Sheet: Table S5 SynGO enrichment
Adhesion Molecules			Regulation of Synapse Organization			Active Zone			Postsynaptic Density			Presynapse			Synaptic Vesicle			Postsynaptic Actin Cytoskeleton
Gene name	Log10 rank (average of 2,4,8 hours)		Gene name	Log10 rank (average of 2,4,8 hours)		Gene name	Log10 rank (average of 2,4,8 hours)		Gene name	Log10 rank (average of 2,4,8 hours)		Gene name	Log10 rank (average of 2,4,8 hours)		Gene name	Log10 rank (average of 2,4,8 hours)		Gene name	Log10 rank (average of 2,4,8 hours)
Ptprf	2.00289		Apoe	0.778151		App	0.564271		Arhgef2	2.38501		Cadm3	1.13033		Atp6v1d	2.24386		Cyfip1	2.57015
Sparcl1	0		Sparc	0.636822		Arfgap3	2.60853		Eif3e	2.38857		Ppp1ca	2.45281		Atp6v1h	2.21836		Abi2	2.6899
Gpc4	2.61066		Sparcl1	0		Atp2b1	2.36983		Ptprf	2.00289		Ppp1cc	2.25123		Rab14	2.54407		Actb	2.73613
Lrrc4b	2.61419		Agrn	2.6981		Atp2b2	1.30821		Rbmx	2.72808		Rab1a	2.59806		Sypl1	2.66433		Actg1	2.74767
Ncam1	2.30175		Arf4	2.28929		Atp2b4	2.24304		Rpl14	2.39794		Raph1	2.17319		Actb	2.73613		Actr3	2.45889
Nrxn1	1.70186		Csnk2b	2.58659		Bsn	2.30678		Rpl38	2.2974		Aak1	2.54407		Actg1	2.74767		Adgrb1	2.41497
Ptprd	2.3496		Dag1	2.48477		C1qbp	2.47519		Rpl4	2.45586		Add1	2.45535		Amph	1.95101		Arf1	2.29299
Ptprs	2.07188		Gpm6a	1.77085		Canx	2.617		Rpl5	2.38382		Amph	1.95101		Anxa5	2.46439		Arhgef7	2.62497
			Mecp2	2.66683		Ctbp1	2.57054		Rpl6	2.44248		Ap3d1	2.4054		Ap2b1	2.58696		Baiap2	2.40824
			Nckap1	2.58244		Ctbp2	2.62497		Rps3	2.37168		Apba2	2.42975		Ap2m1	2.45788		Camk2b	2.13566
			Sept11	2.67608		Ctnna2	2.31246		Stat3	2.4183		Appl1	2.40025		Ap2s1	2.34766		Cfl1	2.6561
			Tuba1a	2.56585		Ctnnb1	2.42543		Tanc2	2.28855		Arf6	2.55469		Arf6	2.55469		Cpne6	2.45586
			Vcp	2.74377		Ctnnd1	2.51895		Abi1	2.5141		Arfgef2	2.72835		Arhgdia	2.51277		Ctnna2	2.31246
						Erc1	2.12167		Abr	2.40597		Arl6ip5	2.62805		Atp6v0a1	2.54033		Cttn	2.60206
						Flot1	2.47567		Agap3	2.28103		Atp1a3	1.91204		Atp6v0c	2.68064		Dbn1	2.47227
						Gabbr1	2.02257		Arf1	2.29299		Atp2b1	2.36983		Atp6v0d1	2.40881		Dbnl	2.64411
						Gpm6a	1.77085		Atp2b2	1.30821		Atp2b2	1.30821		Atp6v1a	2.61278		Ezr	2.56585
						Gria2	2.23384		Baiap2	2.40824		Atp2b3	2.40197		Atp6v1b2	2.50014		Farp1	2.64998
						Grin1	2.37291		Bcr	2.40767		Baiap2	2.40824		Atp6v1c1	2.22445		Itsn1	2.38857
						Grin2b	2.71012		Camk2a	1.48667		Cadps	2.13354		Atp6v1e1	2.23721		Kalrn	2.29958
						Nptn	2.2656		Camk2b	2.13566		Calb1	1.99417		Atp6v1f	2.00575		Marcks	2.73957
						Nrxn1	1.70186		Capzb	2.66621		Camk2a	1.48667		Atp6v1g1	2.55871		Myh10	2.65192
						Pclo	2.05115		Cdkl5	2.61419		Cask	2.4133		Atp6v1g2	2.2952		Myo5a	2.43136
						Phb2	2.55145		Chmp2b	2.45989		Caskin1	2.38142		Atp8a1	2.44509		Myo6	2.69984
						Ppfia3	2.60746		Crtc1	2.39504		Cdh2	2.73904		Bin1	2.41553		Pfn2	2.5374
						Stx1a	1.5721		Ctnna2	2.31246		Clta	2.46389		Bloc1s1	2.35539		Ppp1r9a	2.63782
			proteins in bold - significant at 4h, 8h, or both			Stxbp1	1.84094		Ctnnb1	2.42543		Cltb	2.55911		Cadps	2.13354		Ptk2	2.46389
						Trio	2.32565		Ctnnd1	2.51895		Cltc	2.6516		Canx	2.617		Rac1	2.60924
						Vps11	2.53824		Ctnnd2	2.59144		Cntn1	2.03476		Cask	2.4133		Rac3	2.33779
									Dbn1	2.47227		Cplx2	2.52934		Clta	2.46389		Rhoa	2.6516
									Dlg1	2.48525		Csnk2b	2.58659		Cltb	2.55911		Rock2	2.35984
									Dlg3	2.05436		Ctbp2	2.62497		Cltc	2.6516		Sipa1l1	2.64966
									Dlg4	1.6902		Ctnnb1	2.42543		Cspg5	2.31667		Srcin1	2.15836
									Dnajb1	2.33512		Dbnl	2.64411		Ctbp1	2.57054		Wasf1	2.45586
									Dnm2	2.72016		Dgki	2.5849		Dgki	2.5849		Wasf2	2.74663
									Dynll2	2.56388		Dnm1	1.6721		Diaph1	2.75435		Wasf3	2.52699
									Eif3a	2.45484		Dnm1l	2.41442		Dmxl2	2.23805
									Eif4g2	2.48855		Dnm3	2.54982		Dnajc5	2.28481
									Exoc4	2.17609		Dpysl2	2.71153		Dnm1	1.6721
									Fyn	2.10152		Ehd1	2.47567		Dnm1l	2.41442
									Gapdh	2.74715		Epha4	1.70472		Dnm2	2.72016
									Gria2	2.23384		Erc1	2.12167		Dnm3	2.54982
									Grin1	2.37291		Exoc3	2.40025		Ehd1	2.47567
									Grin2b	2.71012		Flot1	2.47567		Epn1	2.68154
									Grip1	2.32634		Fmr1	2.65128		Eps15l1	2.53487
									Gsk3b	1.98227		Gabbr1	2.02257		Erc1	2.12167
									Hnrnpa2b1	2.68634		Gad2	2.18469		Exoc4	2.17609
									Hnrnpa3	2.52806		Gap43	1.77573		Gapdh	2.74715
									Hnrnpd	2.63414		Gdi1	2.64444		Git1	2.4843
									Hnrnph1	2.72537		Gipc1	2.51499		Itsn1	2.38857
									Hnrnph2	2.72564		Gpc4	2.61066		Lamp1	2.56348
									Hnrnpm	2.72997		Gpm6a	1.77085		Marcksl1	2.64673
									Homer1	1.84819		Gria2	2.23384		Napa	2.4634
									Homer3	2.61735		Grin1	2.37291		Ncs1	2.1038
									Hspa8	2.62771		Grin2b	2.71012		Nrxn1	1.70186
									Ina	1.39794		Gsk3b	1.98227		Nsf	2.16435
									Iqsec1	2.33912		Hip1	2.52461		Pacsin1	2.40426
									Kalrn	2.29958		Hnrnpab	2.66527		Picalm	2.62048
									Kcnab2	2.66511		Hspa8	2.62771		Pip5k1c	1.66901
									Kpna2	1.69897		Htt	2.29958		Ppfia3	2.60746
									Lrrc4b	2.61419		Itsn1	2.38857		Ppp3cb	2.12167
									Lrrc7	2.17706		Kalrn	2.29958		Ppp3r1	2.0361
									Map2k1	2.43243		L1cam	1.63347		Prkca	2.43933
									Mapk1	2.6017		Magi1	2.38501		Prkcb	2.18374
									Mpp2	1.91908		Marcks	2.73957		Prkcg	1.81954
									Myo6	2.69984		Marcksl1	2.64673		Rab10	2.62737
									Nptn	2.2656		Myo6	2.69984		Rab11b	2.50786
									Nrcam	2.02803		Napa	2.4634		Rab2a	2.56229
									Pak1	2.6744		Napb	1.96063		Rab35	2.51939
									Pak2	2.53318		Ncam1	2.30175		Rab3a	1.87506
									Pak3	2.33713		Ncs1	2.1038		Rab3c	2.04792
									Pcbp2	2.70643		Ncstn	2.42597		Rab4a	2.47519
									Phb	2.5207		Necap1	1.86332		Rab4b	1.85329
									Phb2	2.55145		Nrxn1	1.70186		Rab5a	2.63849
									Pip5k1c	1.66901		Nrxn3	1.53572		Rab5b	2.62152
									Ppp1r9a	2.63782		Nsf	2.16435		Rab5c	2.6149
									Ppp1r9b	2.41386		Ogt	2.35025		Rab7a	2.47905
									Ptk2b	2.10721		Pacsin1	2.40426		Scamp1	2.57403
									Ptprz1	1.96536		Pfn2	2.5374		Scamp5	2.53572
									Pura	2.53233		Pip5k1c	1.66901		Scrib	2.67669
									Rheb	2.45788		Ppp1r9a	2.63782		Scrn1	2.65321
									Rpl10a	2.3723		Prkaca	2.48667		Sec22b	2.56269
									Rpl12	2.69781		Prkca	2.43933		Sgta	2.50651
									Rpl18a	2.50106		Prkcb	2.18374		Slc32a1	2.71933
									Rpl23	2.45179		Prkce	2.73772		Snap25	1.15635
									Rpl8	2.49693		Prkcg	1.81954		Snap29	2.43722
									Rplp0	2.66496		Ptk2b	2.10721		Snap91	2.46884
									Rps13	2.50515		Ptn	1.22185		Snapin	2.5092
									Rps14	2.53908		Ptprd	2.3496		Snca	1.94283
									Rps19	2.43828		Ptprs	2.07188		Sncb	1.5682
									Rps25	2.59879		Rab6a	2.4319		Ston2	2.49323
									Rps27	2.41218		Rab6b	1.79005		Stx12	2.54116
									Rtn4	2.58958		Rab8b	2.47373		Stx16	2.50875
									Sh3gl1	2.34635		Rabep1	2.43881		Stx1a	1.5721
									Shank2	2.1038		Rgs7	2.24304		Stx1b	2.11506
									Snx1	2.61595		Rogdi	2.15736		Stx6	2.41442
									Stx1a	1.5721		Rps27	2.41218		Stx7	2.63816
									Syngap1	2.07918		Rtn3	2.55226		Stxbp1	1.84094
									Tnik	2.53403		Scrn1	2.65321		Stxbp5	2.13883
									Tsc2	2.64738		Sdcbp	2.62428		Sv2a	1.97772
									Usp8	2.32702		Sept3	2.21748		Syn1	2.06321
									Vdac1	2.44038		Sept5	2.25848		Syn2	1.73772
												Sept6	2.53063		Syngr1	1.79934
												Sept7	2.5141		Syngr3	2.25042
												Sept8	2.55751		Syp	2.24138
												Sh3gl1	2.34635		Syt1	1.6902
												Slc1a2	2.37414		Tprg1l	2.54531
												Slc6a1	2.4747		Trim9	2.1959
												Slc6a11	2.49693		Vamp2	2.05051
												Snap25	1.15635		Vamp3	1.97924
												Sncb	1.5682		Vamp4	2.32634
												Sptbn2	1.92255		Vamp7	2.62634
												Ston2	2.49323		Vps18	2.7007
												Stx1a	1.5721		Vps29	2.45383
												Stxbp1	1.84094		Vps33b	2.41386
												Stxbp3	2.67943		Vps35	2.71489
												Stxbp5	2.13883		Vps45	2.60853
												Synj1	2.3032		Vti1a	2.51366
												Tnik	2.53403		Wdr7	1.89579
												Trim9	2.1959		Wfs1	1.59106
												Vapa	2.23384
												Vps16	2.64869
												Vps18	2.7007
												Vps35	2.71489
												Ywhag	2.42597
												Ywhah	2.2974
